# Supplementary material for: Network analysis for science and technology management: Evidence from tuberculosis research in Fiocruz, Brazil
Source: PLoS One. 2017 Aug 8;12(8):e0181870. doi: 10.1371/journal.pone.0181870 (PMC5549698; doi:10.1371/journal.pone.0181870)
Supplement: S1 File — (XLSX) [file pone.0181870.s001.xlsx]

## Sheet: Plan1
Title	Abstract	Author Affiliations	Countries	Authors (Full Name)	Publication Year	Research Area
1,3-Azoles from ortho-naphthoquinones: Synthesis of aryl substituted imidazoles and oxazoles and their potent activity against Mycobacterium tuberculosis	Twenty-three naphthoimidazoles and six naphthoxazoles were synthesised and evaluated against susceptible and rifampicin- and isoniazid-resistant strains of Mycobacterium tuberculosis. Among all the compounds evaluated, fourteen presented MIC values in the range of 0.78 to 6.25 mu g/mL against susceptible and resistant strains of M. tuberculosis, Five structures were solved by X-ray crystallograph…	Univ Fed Alagoas, Alagoas, Brazil ; Univ Sao Paulo, Sao Paulo, Brazil ; Univ Fed Rio de Janeiro, Rio De Janeiro, Brazil ; Univ Fed Rio Grande, Rio Grande RS, Brazil ; Univ Fed Minas Gerais, Belo Horizonte MG, Brazil	Brazil	de Simone, Carlos A ; Almeida da Silva, Pedro Eduardo ; da Silva Junior, Eufranio N ; de Moura, Kelly C G ; da Silva, Jose A ; Coelho, Tatiane Silveira ; Jardim, Guilherme A M ; Carneiro, Paula F ; Malta, Valeria R S ; Dias, Gleiston G ; Cantos, Jessica B ; Pinto, Maria do Carmo F R	2012	Chemistry ; Pharmacology & Pharmacy ; Biochemistry & Molecular Biology
14b-chloro-4a-methoxy-3,3-dimethyl-2,3,4a,14b-tetrahydro-1H-benzopyra no phenazine: a new active structural type against Mycobacterium tuberculosis	The title compound, C22H21ClN2O2, obtained from the reaction of the phenazine of beta-lapachone with trichloroisocyanuric acid, showed a minimum inhibitory concentration of 6.25 ng ml(-1) in tuberculostatic assays against Mycobacterium tuberculosis and established a new structural type with potential interest in medicinal chemistry. The dihydropyran ring adopts a pure chair conformation, while th…	Univ Fed Alagoas, Alagoas, Brazil ; Univ Fed Rio de Janeiro, Rio De Janeiro, Brazil	Brazil	de Simone, Carlos A ; Silva, Raphael S F ; Pinto, Antonio V ; Goulart, Marilia O F ; Nunes, I K da C	2007	Crystallography
3D-Pharmacophore mapping of thymidine-based inhibitors of TMPK as potential antituberculosis agents	Tuberculosis (TB) is the primary cause of mortality among infectious diseases. Mycobacterium tuberculosis monophosphate kinase (TMPKmt) is essential to DNA replication. Thus, this enzyme represents a promising target for developing new drugs against TB. In the present study, the receptor-independent, RI, 4D-QSAR method has been used to develop QSAR models and corresponding 3D-pharmacophores for a…	Univ New Mexico, Albuquerque, NM USA ; Chem21 Grp Inc, Lake Forest, IL USA ; Univ Sao Paulo, Sao Paulo, Brazil	Brazil ; USA	Ferreira, Elizabeth Igne ; Hopfinger, Anton J ; Andrade, Carolina Horta ; Mesquita Pasqualoto, Kerly Fernanda	2010	Computer Science ; Biochemistry & Molecular Biology ; Biophysics
5-Lipoxygenase Activity Increases Susceptibility to Experimental Paracoccidioides brasiliensis Infection	Paracoccidioidomycosis (PCM) is a systemic mycosis caused by the thermodimorphic fungus Paracoccidioides brasiliensis. Leukotrienes and lipoxins are lipid mediators produced after 5-lipoxygenase (5-LO) activation that exhibit pro-and anti-inflammatory roles, respectively. Here, we have investigated the contribution of 5-LO enzymatic activity in PCM using an experimental model of P. brasiliensis i…	Univ Sao Paulo, Sao Paulo, Brazil	Brazil	Rossi, Marcos Antonio ; Silva, Joao Santana ; Cunha, Fernando Queiroz ; Massafera Tristao, Fabrine Sales ; Moreira, Ana Paula ; Rocha, Fernanda Agostini	2013	Immunology ; Infectious Diseases
5-Lipoxygenase Deficiency Impairs Innate and Adaptive Immune Responses during Fungal Infection	5-lipoxygenase-derived products have been implicated in both the inhibition and promotion of chronic infection. Here, we sought to investigate the roles of endogenous 5-lipoxygenase products and exogenous leukotrienes during Histoplasma capsulatum infection in vivo and in vitro. 5-LO deficiency led to increased lung CFU, decreased nitric oxide production and a deficient primary immune response du…	Univ Sao Paulo, Sao Paulo, Brazil ; Univ Michigan Hlth Syst, Ann Arbor, MI USA ; UNESP Univ Estadual Paulista, Rio Claro SP, Brazil	Brazil ; USA	Dias-Baruffi, Marcelo ; Serezani, Carlos Henrique ; Faccioli, Lucia Helena ; Medeiros, Alexandra I ; Secatto, Adriana ; Ramos, Simone Gusmao ; Rodrigues, Lilian Cataldi	2012	Science & Technology - Other Topics
6-Mercaptopurine complexes with silver and gold ions: Anti-tuberculosis and anti-cancer activities	Synthesis, characterization and biological studies of silver and gold complexes with 6-mercaptopurine (H2MP) are described. The Ag(I) and Au(I) complexes with HMP-, AgHMP and AuIHMP, were obtained by mixing an acidified H2MP aqueous solution with an equimolar aqueous solution of AgNO3 or Au(CN)2. The Au(III) complex with HMP-, AuIIIHMP, was obtained by adding an aqueous solution of K(AuCl4) to an…	Univ Sao Paulo, Sao Paulo, Brazil ; Univ Fed Juiz De Fora UFJF, Juiz De Fora MG, Brazil ; UNESP Univ Estadual Paulista, Rio Claro SP, Brazil	Brazil	Massabni, Antonio Carlos ; Leite, Clarice Queico Fujimaro ; Pavan, Fernando Rogerio ; Costa-Neto, Claudio M ; Heinrich, Tassiele Andrea ; Cuin, Alexandre ; Pereira, Guilherme Alves ; Sesti-Costa, Renata	2011	Pharmacology & Pharmacy ; Research & Experimental Medicine
	Tuberculosis has re-emerged as a worldwide threat, which has motivated the development of new drugs. The antituberculosis complex Na-3 (IQG607) in particular is of interest on account of its ability to overcome resistance. IQG607 has the potential for redox-mediated-activation, in which an acylpyridine (isonicotinoyl) radical could be generated without assistance from the mycobacterial KatG enzym…	Pontificia Univ Catolica Grande Sul PUCRS, Porto Alegre RS, Brazil ; Univ Fed Ceara, Ceara, Brazil ; Univ Warwick, W Midlands, England	Brazil ; UK	de Mesquita Vieira, Francisca Gilmara ; Basso, Luis Augusto ; Santos, Diogenes Santiago ; Nogueira Diogenes, Izaura Cirino ; Butler, Jennifer S ; de Franca Lopes, Luiz Gonzaga ; Silva Sousa, Eduardo Henrique ; Sadler, Peter J	2014	Chemistry ; Biochemistry & Molecular Biology
A better understanding of urogenital tuberculosis pathophysiology based on radiological findings	Purpose: To assess the radiological findings of urogenital tuberculosis (UGT) in patients at different disease stages, for a better understanding of its pathophysiology. Patients and methods: We retrospectively reviewed the radiological exams of 20 men (median age 41 years; range: 28-65) with urogenital tuberculosis diagnosis. The patients were classified in the following groups: (1) bilateral re…	Univ Fed Juiz De Fora UFJF, Juiz De Fora MG, Brazil ; Univ Sao Paulo, Sao Paulo, Brazil	Brazil	Arvellos, Andre N ; Avarese de Figueiredo, Andre ; Lucon, Antonio Marmo ; Gomes, Cristiano M ; Srougi, Miguel ; Falci Junior, Renato ; Netto, Jose Murillo B ; Ramos, Claudio O P ; Recaverren, Fernando E Q ; Toledo, Antonio C T	2010	Radiology, Nuclear Medicine & Medical Imaging
A broad study of two new promising antimycobacterial drugs: Ag(I) and Au(I) complexes with 2-(2-thienyl)benzothiazole	Synthesis, characterization, DFT simulation and biological assays of two new metal complexes of 2-(2-thienyl)benzothiazole - BTT are reported. The complexes - AgBTT2 and center dot 1/2H(2)O - AuBTT were obtained by mixing the ligand with silver (I) nitrate or gold(I) chloride in methanolic solution. Characterization of the complexes were based on elemental (C, H, N and S), thermal (TG-DTA) analys…	Univ Fed Juiz De Fora UFJF, Juiz De Fora MG, Brazil ; Univ Sao Paulo, Sao Paulo, Brazil ; UNESP Univ Estadual Paulista, Rio Claro SP, Brazil	Brazil	Cuin, Alexandre ; Pereira, Guilherme Alves ; Leite, Clarice Queico Fujimaro ; Pavan, Fernando Rogerio ; Sodre Costa, Luiz Antonio ; Castellano, Eduardo Ernesto ; Massabni, Antonio Carlos	2012	Crystallography ; Chemistry
A case-control study of protection against tuberculosis by BCG revaccination in Recife, Brazil	SETTING: Metropolitan region of Recife, Brazil. OBJECTIVE: To estimate the additional protection against tuberculosis (TB) provided by a second dose of bacille Calmette-Guerin (BCG) vaccine. DESIGN: Case-control study. Cases were cases of TB newly diagnosed by the TB control programme, independent of clinical form. Three matched neighbourhood controls were selected using a systematic routine, sta…	Univ London, London, England ; Fundaco Oswaldo Cruz FIOCRUZ, Rio De Janeiro, Brazil ; Univ Estadual Pernambuco, Recife PE, Brazil ; Univ Fed Pernambuco, Recife PE, Brazil	Brazil ; UK	Montarroyos, UR ; Rodrigues, LC ; Ximenes, RAD ; Dantas, OMS ; da Silva, NLCL ; Campelo, ARL ; Pessoa Militao de Albuquerque, Maria de Fatima ; de Souza, Wayner Vieira ; Pereira, TCC	2006	Respiratory System ; Infectious Diseases
A combined approach for comparative exoproteome analysis of Corynebacterium pseudotuberculosis	Background: Bacterial exported proteins represent key components of the host-pathogen interplay. Hence, we sought to implement a combined approach for characterizing the entire exoproteome of the pathogenic bacterium Corynebacterium pseudotuberculosis, the etiological agent of caseous lymphadenitis (CLA) in sheep and goats. Results: An optimized protocol of three-phase partitioning (TPP) was used…	Fed Univ Para, Para, Brazil ; Univ Warwick, W Midlands, England ; Univ Fed Minas Gerais, Belo Horizonte MG, Brazil ; Univ Fed Bahia, Salvador BA, Brazil	Brazil ; UK	Pacheco, Luis G C ; Azevedo, Vasco ; Silva, Wanderson Marques ; Silva, Artur ; Meyer, Roberto ; Carvalho, Maria A R ; de Paula Castro, Thiago Luiz ; Oliveira, Sergio Costa ; Santos, Anderson R ; Miyoshi, Anderson ; Dowson, Christopher G ; Farias, Luiz M ; Pimenta, Adriano M C ; Santos, Agenor V ; Santos, Simone G ; Scrivens, James H ; Seyffert, Nubia ; Slade, Susan E	2011	Microbiology
A comparison of mycolic acid analysis for nontuberculous mycobacteria identification by thin-layer chromatography and molecular methods	The development of fast, inexpensive, and reliable tests to identify nontuberculous mycobacteria (NTM) is needed. Studies have indicated that the conventional identification procedures, including biochemical assays, are imprecise. This study evaluated a proposed alternative identification method in which 83 NTM isolates, previously identified by conventional biochemical testing and in-house M. av…	UNESP Univ Estadual Paulista, Rio Claro SP, Brazil ; Univ Fed Rio de Janeiro, Rio De Janeiro, Brazil ; Fundaco Oswaldo Cruz FIOCRUZ, Rio De Janeiro, Brazil	Brazil	Leite, CQF ; Feres Saada, Maria Helena ; Fonseca, LD ; Suffys, Philip Noel ; Ferreira, RMC ; Leite, SRD ; Rocha, AD	2005	Microbiology ; Immunology
A Computational Study of the Complex Dichlorobis(pyrazinamido)platinum(II), , Applying a Mixed-Level Factorial Design	Research in Medicinal Chemistry has involved numerous aspects focusing on the treatment of several kinds of diseases, such as cancer, especially by the combination of therapeutic potentials by using different molecules. With this aim, a computational study combining pyrazinamide (PZA), an indispensable tuberculostatic drug, and cisplatin, an important antitumoral agent, was conducted to combine t…	Univ Fed Juiz De Fora UFJF, Juiz De Fora MG, Brazil ; Pontificia Univ Catolica Rio de Janeiro, Rio De Janeiro RJ, Brazil	Brazil	Rey, Nicolas A ; Leal de Oliveira, Marcone Augusto ; Sodre Costa, Luiz Antonio ; Dos Santos, Helio F ; Oliveira, Paola Araujo S ; Sartori, Lucas M	2013	Chemistry
A description of genes of Corynebacterium pseudotuberculosis useful in diagnostics and vaccine applications	Corynebacterium pseudotuberculosis, a Gram-positive intracellular pathogen, is the etiological agent of caseous lymphadenitis or CLA. This bacterium infects goats and sheep and causes great economic losses worldwide annually, mainly for goat producers. Despite its importance, CLA is still poorly characterized. However, with advances in the genomic field, many C. pseudotuberculosis genes have alre…	Univ Fed Bahia, Salvador BA, Brazil ; Univ Fed Minas Gerais, Belo Horizonte MG, Brazil	Brazil	Meyer, Roberto ; D'Afonseca, Vivian ; Miyoshi, Anderson ; Dorella, Fernanda Alves ; Pacheco, Luis G C ; Azevedo, Vasco ; Moraes, P M ; Portela, R W	2008	Genetics & Heredity ; Biochemistry & Molecular Biology
A duplicated nitrotienyl derivative with antimycobacterial activity: synthesis, X-ray crystallography, biological and mutagenic activity tests	A duplicated nitrotienyl derivative was obtained as a by-product from the synthesis of a proposed molecular hybrid of a nitrotienyl derivative and isoniazid with an expected dual antimycobacteria mechanism. The structure was shown to be the 5,5'-dinitro-2(2,3-diaza-4-(2'-tienyl)buta-1,3-dienyl)tiophene by X-ray crystallography. The minimal inhibitory concentration (MIC) determination of this comp…	UNESP Univ Estadual Paulista, Rio Claro SP, Brazil ; Adolpho Lutz Inst, Sao Paulo, Brazil ; Univ Sao Paulo, Sao Paulo, Brazil ; Universidade Federal de Alfenas UNIFAL, Alfenas MG, Brazil	Brazil	Leite, Clarice Queico Fujimaro ; de Paula da Silva, C H Tomich ; Sato, Daisy Nakamura ; Varanda, Eliana A ; Ellena, Javier ; Doriguetto, A C ; Ferreira, Elizabeth Igne ; Rando, D G	2006	Pharmacology & Pharmacy
A Dynamic Analysis of Tuberculosis Dissemination to Improve Control and Surveillance	Background: Detailed analysis of the dynamic interactions among biological, environmental, social, and economic factors that favour the spread of certain diseases is extremely useful for designing effective control strategies. Diseases like tuberculosis that kills somebody every 15 seconds in the world, require methods that take into account the disease dynamics to design truly efficient control …	Univ Fed Pernambuco, Recife PE, Brazil ; Univ Buenos Aires, Buenos Aires DF, Argentina ; Univ Sao Paulo, Sao Paulo, Brazil ; Fundaco Oswaldo Cruz FIOCRUZ, Rio De Janeiro, Brazil	Brazil ; Argentina	Zarate-Blades, Carlos Rodrigo ; Netto, Antonio Ruffino ; Silva, Celio Lopes ; Amador, Ana ; Ponce Dawson, Silvina ; Pessoa Militao de Albuquerque, Maria de Fatima ; de Souza, Wayner Vieira ; Zorzenon dos Santos, Rita M	2010	Science & Technology - Other Topics
A high prevalence of resistance in new tuberculosis cases of midwestern Brazil	Tuberculosis (TB) is a serious worldwide public health problem, and drug resistance, particularly multidrug resistance (MDR), is a critical factor involved in TB control. We analyzed Mycobacterium tuberculosis isolates from 132 new TB cases of treatment-naive patients in Goias, Brazil by drug susceptibility tests, partial sequencing of the rpoB and katG genes, inhA(C-15T) mutation analysis by PCR…	Univ Fed Goias, Goiania Go, Brazil	Brazil	Junqueira-Kipnis, Ana Paula ; Bousquet, Hesther de Macedo ; Kipnis, Andre ; Pereira, Alyne Melo ; Santos, Lorena Cristina	2010	Infectious Diseases
A macrolactone from benzophenazine with potent activity against Mycobacterium tuberculosis	We report here an alternative to the MCPBA or ozonolysis-based oxidation methods of quinoxaline-featuring compounds prepared from beta-lapachones. The use of peracetic acid allowed a simple preparation of the corresponding macrolactones by cleavage of the ring system. These lactones were evaluated for their antimycobacterial potential and compound 4 turned out to have an MIC of 0.62 mu g per mL o…	Fundaco Oswaldo Cruz FIOCRUZ, Rio De Janeiro, Brazil ; Univ Fed Alagoas, Alagoas, Brazil ; Univ Fed Minas Gerais, Belo Horizonte MG, Brazil ; Univ Fed Rio de Janeiro, Rio De Janeiro, Brazil	Brazil	de Souza Filho, Jose D ; da Silva Lourenco, Maria Cristina ; Pinto, Maria do Carmo F R ; Junior, Ivan Neves ; Silva, Raphael S F ; Pinto, Antonio V ; Goulart, Marilia O F	2009	Pharmacology & Pharmacy
A multicenter evaluation of tuberculin skin test positivity and conversion among health care workers in Brazilian hospitals	SETTING: Four general Brazilian hospitals. OBJECTIVE: To assess the occupational risk of Mycobacterium tuberculosis (TB) in participating hospitals. DESIGN: In phase one of this longitudinal study, a cross-sectional survey documented baseline tuberculin skin test (TST) positivity rates. In phase two, TST conversion rates were evaluated in participants with an initial negative two-step TST. TST co…	Fed Univ Sao Paulo UNIFESP, Sao Paulo, Brazil ; Ctr Dis Control & Prevent, Atlanta, GA USA ; Univ Fed Minas Gerais, Belo Horizonte MG, Brazil ; Univ Fed Rio de Janeiro, Rio De Janeiro, Brazil	Brazil ; USA	Kritski, Afranio Lineu ; Binkin, N ; Roth, VR ; Laserson, KF ; Medeiros, EAS ; Garrett, DO ; Jarvis, WR ; Starling, CE	2005	Respiratory System ; Infectious Diseases
A neosphincter for continent urinary catheterizable channels made from rectus abdominal muscle (Yachia principle): Preliminary clinical experience in children	Purpose: We investigated continence outcomes for patients undergoing primary or redo reconstruction of a urinary catheterizable reservoir involving the Yachia technique of intersecting two rectus abdominis strips over the outlet channel. Materials and methods: A retrospective evaluation of 22 consecutive patients operated from March 2009 to August 2010 was performed, consisting of 16 primary reco…	Fed Univ Sao Paulo UNIFESP, Sao Paulo, Brazil	Brazil	Damazio, Eulalio ; Bacelar, Herick ; Garrone, Gilmar ; Leslie, Bruno ; Liguori, Riberto ; Macedo, Antonio, Jr ; Ortiz, Valdemar ; Ottoni, Sergio ; Rondon, Atila	2013	Pediatrics ; Urology & Nephrology
A New Recombinant BCG Vaccine Induces Specific Th17 and Th1 Effector Cells with Higher Protective Efficacy against Tuberculosis	Tuberculosis (TB) is an infectious disease caused by Mycobacterium tuberculosis (Mtb) that is a major public health problem. The vaccine used for TB prevention is Mycobacterium bovis bacillus Calmette-Guerin (BCG), which provides variable efficacy in protecting against pulmonary TB among adults. Consequently, several groups have pursued the development of a new vaccine with a superior protective …	Univ Fed Goias, Goiania Go, Brazil	Brazil	Kipnis, Andre ; Costa-Junior, Abadio de Oliveira ; da Costa, Adeliane Castro ; Resende, Danilo Pires ; Junqueira-Kipnis, Ana Paula ; de Oliveira, Fabio Muniz ; Nogueira, Sarah Veloso ; Rosa, Joseane Damaceno	2014	Science & Technology - Other Topics
A New Synthesis of Chiral Oxazolidinones from the Amino Acid L-serine	Cyclization of the (4S)-PhCH2OCONHCH(CH2OH) CONHN=CH-aryl, obtained in 4 steps from L-serine, on treatment with MeI and potassium carbonate, generates the chiral oxazolidinones, (4S)-N'--N-methyl-2-oxo-1,3-oxazolidine-4-carbohydrazides. Overall the formation of the (4S)-N'--Nmethyl-2-oxo-1,3-oxazolidine-4-carbohydrazides from L-serine occurs with retention of configuration, as confirmed by Xray c…	CHEMSOL, Aberdeen AB15 5NY, Scotland ; Univ Fed Rio de Janeiro, Rio De Janeiro, Brazil ; Fundaco Oswaldo Cruz FIOCRUZ, Rio De Janeiro, Brazil	Brazil ; UK	Pinheiro, Alessandra Campbell ; Kaiser, Carlos Roland ; Wardell, Solange M S V N ; Nora de Souza, Marcus Vinicius ; Wardell, James L ; Mendonca Nogueira, Thais Cristina	2013	Chemistry
A peroxiredoxin from Mycoplasma hyopneumoniae with a possible role in H2O2 detoxification	Mycoplasma hyopneumoniae is the causative agent of porcine enzootic pneumonia, which affects pig farms worldwide, causing heavy economic losses. In the infection process, this bacterium is exposed to reactive oxygen species (IROS) from its own metabolism or generated by the host as one of the strategies used to neutralize the pathogen. Although the presence of classical antioxidant enzymes would …	Univ Fed Rio Grande do Sul UFRGS, Porto Alegre RS, Brazil	Brazil	Zaha, Arnaldo ; Ferreira, Henrique B ; Machado, Claudio X ; Pinto, Paulo M	2009	Microbiology
A pharmacobotanical study of vegetative organs of Solanum torvum	In this work, a morpho-anatomical study of the leaves, stems and roots of Solanum torvum Sw. was performed with the objective of providing a macroscopical and microscopical morphodiagnosis for its characterization. The species is popularly called "jurubeba-branca" in the Northeastern Brazil and is used in folk medicine to treat liver diseases, tuberculosis, and as anti-anemic. Anatomical studies …	Univ Fed Paraiba UFPB, Paraiba, Brazil	Brazil	Agra, Maria de Fatima ; Costa-Silva, Rafael ; Coelho, Victor P M ; Nurit-Silva, Kiriaki	2011	Pharmacology & Pharmacy
A population-based study of drug resistance and transmission of tuberculosis in an urban community	SETTING: A low-income neighborhood of Sao Paulo, Brazil. OBJECTIVE: To determine the incidence, risk factors and transmission patterns of multidrug-resistant tuberculosis (MDR-TB). DESIGN: Prospective longitudinal study of patients with pulmonary TB (PTB). METHODS: Sputum culture-confirmed patients with PTB were recruited between March 2000 and May 2002. Bivariate and multivariate logistic regres…	Complexo Hosp Mandaqui, Sao Paulo, Brazil ; Univ Calif, CA USA ; Adolpho Lutz Inst, Sao Paulo, Brazil ; Ctr Referencia & Treinamento DST Aids, Sao Paulo SP, Brazil ; Univ Sao Paulo, Sao Paulo, Brazil ; Lab Saude Publ Nossa Senhora O, Sao Paulo, Brazil	Brazil ; USA	Riley, LW ; Giampaglia, CMS ; Chimara, Erica ; Martins, MC ; Cruz, V ; Telles, MA ; Ferrazoli, Lucilaine ; Heyn, I ; Hirono, IU ; Silva, CA ; Ueki, SYM ; Waidman, CCS ; Waldman, EA	2005	Respiratory System ; Infectious Diseases
A random clinical trial study to assess the efficiency of topical applications of podophyllin resin (25%) versus podophyllin resin (25%) together with acyclovir cream (5%) in the treatment of oral hairy leukoplakia	Objective. The objective of this study was to assess the efficiency of topical applications of poclophyllin resin (25%) (P) versus poclophyllin resin (25%) together with acyclovir cream (5%) (PA) in the treatment of oral hairy leukoplakia (OHL) in accordance with the following criteria: (1) number of applications necessary for the total clinical resolution of OHL; (2) correlation between the decr…	Univ Fed Minas Gerais, Belo Horizonte MG, Brazil	Brazil	Gontijo Moura, Mariela Dutra ; Mesquita, Ricardo Alves ; Morais Guimaraes, Tatiane Roberta ; Pordeus, Isabela de Almeida ; Silva Fonseca, Linaena Mericy	2007	Dentistry, Oral Surgery & Medicine
A recombinant cysteine proteinase from Leishmania (Leishmania) Chagasi suitable for serodiagnosis of American visceral leishmaniasis	A recombinant protein, rLdccys1, which was produced by expression of the gene encoding a 30 kDa cysteine proteinase from Leishmania (Leishmania) chagasi, was used for detection of antibodies in sera from patients with active visceral leishmaniasis (VL) in enzyme-linked immunosorbent assays. Analysis of the predicted amino acid sequence of rLdccysl showed that it contains all the characteristics o…	Associacao Ensino Super & Tecnol, Piaui, Brazil ; Fed Univ Sao Paulo UNIFESP, Sao Paulo, Brazil	Brazil	Dias, SD ; Barbieri, CL ; Dos Santos, MRM ; Katz, S ; Pinheiro, PHD	2005	Public, Environmental & Occupational Health ; Tropical Medicine
A role for CD4(+)CD25(+) T cells in regulation of the immune response during human tuberculosis	Active tuberculosis (TB) is associated with prolonged suppression of Mycobacterium tuberculosis (MTB)-specific immune responses, but mechanisms involved are understood incompletely. We investigated a potential role for CD4(+)CD25(+) regulatory T cells in depressed anti-MTB immunity by evaluating serially CD4 cell phenotype and interferon (IFN)-gamma production by mononuclear cells from patients w…	Univ Fed Espirito Santo, Vitoria ES, Brazil ; Vet Affairs Med Ctr, Cleveland, OH USA ; Case Western Reserve Univ, Cleveland, OH USA	Brazil ; USA	Ribeiro-Rodrigues, Rodrigo ; Boom, W Henry ; Hirsch, C S ; Toossi, Z ; Maciel, Ethel Leonor Noia ; Dietze, Reynaldo ; Resende Co, T ; Rojas, Rosario	2006	Immunology
A serological follow-up of toxocariasis patients after chemotherapy based on the detection of IgG, IgA, and IgE antibodies by enzyme-linked immunosorbent assay	A serological follow-up study was carried out on 27 children (1-12 years old) with visceral and/or ocular toxocariasis, after treatment with thiabendazole. A total of 159 serum samples were collected in a period ranging from 22-116 months. Enzyme-linked immunosorbent assays (IgG, IgA, and IgE ELISA) were standardized, using excretory-secretory antigens obtained from the second-stage larvae of a T…	Univ Sao Paulo, Sao Paulo, Brazil ; Inst Med Trop Sao Paulo, Sao Paulo, Brazil	Brazil	Arroyo Sanchez, Maria Carmen ; Abe Jacob, Cristina Miuki ; Ferreira, Antonio Walter ; Elefant, Guita Rubinsky ; Shimizu, Sumie Hoshino	2006	Medical Laboratory Technology
A Single Dose of a DNA Vaccine Encoding Apa Coencapsulated with 6,6 '-Trehalose Dimycolate in Microspheres Confers Long-Term Protection against Tuberculosis in Mycobacterium bovis BCG-Primed Mice	Mycobacterium bovis BCG prime DNA (Mycobacterium tuberculosis genes)-booster vaccinations have been shown to induce greater protection against tuberculosis (TB) than BCG alone. This heterologous prime-boost strategy is perhaps the most realistic vaccination for the future of TB infection control, especially in countries where TB is endemic. Moreover, a prime-boost regimen using biodegradable micr…	Univ Sao Paulo, Sao Paulo, Brazil ; Fundaco Oswaldo Cruz FIOCRUZ, Rio De Janeiro, Brazil ; Inst Butantan, Sao Paulo, Brazil ; Fonte Med Diagnost, Rio De Janeiro, Brazil	Brazil	da Fonseca, Denise Morais ; Silva, Celio Lopes ; Campos, Livia Weijenborg ; Gembre, Ana Flavia ; Carletti, Dyego ; Deperon Bonato, Vania Luiza ; Leite, Luciana C C ; Masson, Ana Paula ; Horn, Cynthia ; Lannes-Vieira, Joseli ; Pires, Andrea Rodrigues	2013	Microbiology ; Immunology ; Infectious Diseases
A statistical model investigating the prevalence of tuberculosis in New York City using counting processes with two change-points	We considered a Bayesian analysis for the prevalence of tuberculosis cases in New York City from 1970 to 2000. This counting dataset presented two change-points during this period. We modelled this counting dataset considering non-homogeneous Poisson processes in the presence of the two-change points. A Bayesian analysis for the data is considered using Markov chain Monte Carlo methods. Simulated…	Univ Sao Paulo, Sao Paulo, Brazil ; Univ Tecn Lisboa, Lisbon, Portugal	Brazil ; Portugal	Soares, Patricia ; Martinez, Edson Zangiacomi ; Achcar, Jorge Alberto ; Paulino, C D ; Netto, Antonio Ruffino	2008	Infectious Diseases ; Public, Environmental & Occupational Health
A strategic solution to optimize molecular docking simulations using Fully-Flexible Receptor models	Molecular docking simulations are commonly used to identify and optimize drug candidates by examining the interactions between the target protein and small chemical ligands. This procedure is computationally expensive, especially when the receptor is treated as an ensemble of molecular dynamic conformations, namely the Fully-Flexible Receptor (FFR) model. An FFR model can vary from thousands to m…	Pontificia Univ Catolica Grande Sul PUCRS, Porto Alegre RS, Brazil	Brazil	Ruiz, Duncan D A ; de Souza, Osmar Norberto ; De Paris, Renata ; Quevedo, Christian Vahl	2014	Computer Science ; Engineering ; Operations Research & Management Science
A structural model for chorismate synthase from Mycobacterium tuberculosis in complex with coenzyme and substrate	The enzymes of the shikimate pathway constitute an excellent target for the design of new antibacterial agents; chorismate synthase (CS) catalyzes the last step of this pathway. The prediction of Mycobacterium tuberculosis (MTB) CS three-dimensional structure and the geometric docking of the coenzyme FMN and the substrate EPSP were performed using the crystal structure of CS from Streptococcus pn…	Pontificia Univ Catolica Grande Sul PUCRS, Porto Alegre RS, Brazil	Brazil	Breda, Ardala ; de Souza, Osmar Norberto ; Fernandes, Claudia Lemelle ; Basso, Luis Augusto ; Santos, Diogenes Santiago	2007	Computer Science ; Engineering ; Mathematical & Computational Biology ; Life Sciences & Biomedicine - Other Topics
A Study of IgA Antibody Response to Different Mycobacterium tuberculosis Antigens in the Diagnosis and Monitoring of Pulmonary Tuberculosis	We evaluated the performance of the ELISA technique in the detection of IgA antibodies against different Mycobacterium tuberculosis antigenic preparations in serum samples from 49 patients with pulmonary tuberculosis collected before and after the start of specific treatment. The controls consisted of serum samples from healthy patients without any prior contact with the bacteria and serum sample…	Univ Fed Santa Maria, Rio Grande Do Sul RS, Brazil ; Univ Sao Paulo, Sao Paulo, Brazil ; Univ Fed Maranhao, Imperatriz MA, Brazil ; Inst Med Trop Sao Paulo, Sao Paulo, Brazil	Brazil	Kanunfre, Kelly Aparecida ; Munhoz Leite, Olavo Henrique ; Beck, Sandra Trevisan ; Bezerra, Janaina Miranda ; Ferreira, Antonio Walter	2009	Infectious Diseases
A study of multidrug-resistant tuberculosis in risk groups in the city of Santos, Sao Paulo, Brazil	Monitoring the extent of and trends in multidrug-resistant tuberculosis (MDR-TB) is a priority of the Brazilian National Tuberculosis Control Programme. The current study aimed to estimate the incidence of MDR-TB, describe the profile of TB drug resistance in risk groups and examine whether screening for MDR-TB adhered to the recommended guidelines. A descriptive study that examined diagnosed cas…	Adolpho Lutz Inst, Sao Paulo, Brazil ; Univ Sao Paulo, Sao Paulo, Brazil	Brazil	Ferrazoli, Lucilaine ; Zamarioli, Liliana Aparecida ; da Silva Telles, Maria Alice ; Vieira Coelho, Andrea Gobetti ; Waldman, Eliseu Alves	2012	Tropical Medicine ; Parasitology
A subunit vaccine based on biodegradable microspheres carrying rHsp65 protein and KLK protects BALB/c mice against tuberculosis infection	Of the hundreds of new tuberculosis ( TB) vaccine candidates some have therapeutic value in addition to their prophylactic properties. This is the case for the DNA vaccine encoding heat-shock protein 65 (DNAhsp65) from Mycobacterium leprae. However, there are concerns about the use of DNA vaccines in certain populations such as newborns and pregnant women. Thus, the optimization of vaccination st…	Farmacore Biotechnol Ltd, Sao Paulo, Brazil ; Univ Sao Paulo, Sao Paulo, Brazil	Brazil	Soares, Edson Garcia ; Masson, Ana Paula ; Brandao, Izaira Tincani ; de Sa Galetti, Fabio Cicero ; dos Santos, Sandra Aparecida ; Zarate-Blades, Carlos Rodrigo ; Silva, Celio Lopes ; Ulian Araujo, Ana Paula	2010	Immunology ; Biotechnology & Applied Microbiology
A Systematic In Silico Search for Target Similarity Identifies Several Approved Drugs with Potential Activity against the Plasmodium falciparum Apicoplast	Most of the drugs in use against Plasmodium falciparum share similar modes of action and, consequently, there is a need to identify alternative potential drug targets. Here, we focus on the apicoplast, a malarial plastid-like organelle of algal source which evolved through secondary endosymbiosis. We undertake a systematic in silico target-based identification approach for detecting drugs already…	Univ Fed Goias, Goiania Go, Brazil ; Univ Nova Lisboa, Lisbon, Portugal ; Nagasaki Univ, Nagasaki, Japan	Brazil ; Portugal ; Japan	Bispo, Nadlla Alves ; Culleton, Richard ; Cravo, Pedro ; Silva, Lourival Almeida	2013	Science & Technology - Other Topics
A systems chemical biology study of malate synthase and isocitrate lyase inhibition in Mycobacterium tuberculosis during active and NRP growth	The ability of Mycobacterium tuberculosis (Mtb) to survive in low oxygen environments enables the bacterium to persist in a latent state within host tissues. In vitro studies of Mtb growth have identified changes in isocitrate lyase (ICL) and malate synthase (MS) that enable bacterial persistence under low oxygen and other environmentally limiting conditions. Systems chemical biology (SCB) enable…	Univ Sao Paulo, Sao Paulo, Brazil ; Univ N Carolina, Chapel Hill, NC USA ; Univ New Mexico, Albuquerque, NM USA ; Univ Houston, Houston, TX USA	Brazil ; USA	Leitao, Andrei ; May, Elebeoba E ; Oprea, Tudor I ; Tropsha, Alexander	2013	Life Sciences & Biomedicine - Other Topics ; Computer Science
A whole blood assay as a simple, broad assessment of cytokines and chemokines to evaluate human immune responses to Mycobacterium tuberculosis antigens	In vitro stimulation of whole blood or isolated peripheral blood cells with specific antigens is used for several purposes. We sought to identify a reliable, reproducible, fast and feasible in vitro method to assess human cellular immune responses to Mycobacterium tuberculosis. In contrast to peripheral blood mononuclear cell (PBMC) culture, a whole blood assay (WBA) provides a more physiological…	Vanderbilt Univ, Nashville, TN USA ; Fundaco Oswaldo Cruz FIOCRUZ, Rio De Janeiro, Brazil	Brazil ; USA	Ponte, Carlos G G ; Hacker, Mariana Andrea ; Antas, Paulo R Z ; Silva, Dolores	2013	Tropical Medicine ; Parasitology
Abandonment of tuberculosis treatment among patinets co-infected with TB/HIV	This study aimed at analyzing the reasons that patients co-infected with tuberculosis and HIV leave the treatment of tuberculosis and to know the conduct of the health team toward that abandonment. The study, using a qualitative approach, performed semi-structured interviews on 45 professionals working at a referral health center in Para state. Two units emerged based on the thematic analysis: pa…	Univ Santa Catarina, Florianopolis SC, Brazil ; State Para, Para, Brazil ; Univ Fed Rio de Janeiro, Rio De Janeiro, Brazil ; State Univ Para, Para, Brazil	Brazil	Ataide Rodrigues, Ivaneide Leal ; Dias da Silva, Silvio Eder ; Barros Pacheco, Regia Hevelline ; Monteiro, Larissa Lima	2010	Nursing
ABANDONMENT OF TUBERCULOSIS TREATMENT IN THE PERSPECTIVE OF HEALTH CENTERS MANAGERS IN BELO HORIZONTE-MG, BRAZIL	The Brazilian National Tuberculosis Control Program requires the organization and proper functioning of health services to meet the principle of intregality, one of the pillars of the Brazilian Unified Health System and the most important orientation for tuberculosis control. This study aims to investigate, in the perspective of nine managers of health centers in Belo Horizonte, MG, Brazil, aspec…	Fundaco Oswaldo Cruz FIOCRUZ, Rio De Janeiro, Brazil	Brazil	Barbosa Wendling, Ana Paula ; Modena, Celina Maria ; Schall, Virginia Torres	2012	Nursing
Abdominal tuberculosis following kidney transplantation: clinicopathologic features and follow-up in a unique case series	BackgroundKidney transplant recipients are at a high risk of opportunistic infection. The aims of this study were to describe the epidemiology, clinical features, and prognosis of abdominal tuberculosis (TB) in kidney transplant recipients. MethodsAll cases of abdominal TB that occurred in kidney transplant recipients at our center between 1998 and 2010 were retrospectively reviewed. Detailed dem…	Hosp Rim, Sao Paulo, Brazil ; Hosp Santo Antonio, Oporto, Portugal	Brazil ; Portugal	Medina-Pestana, Jose Osmar ; Gaspar, Melissa ; Lourenco, Laercio ; Rocha, Ana ; Taver, Marcus ; Viana, Laila	2013	Transplantation ; Surgery
Abnormal production of transforming growth factor beta and interferon gamma by peripheral blood cells of patients with multidrug-resistant pulmonary tuberculosis in Brazil	Objectives. The aim of the present study was to determine the immune response profile that differentiates patients with newly diagnosed (non-treated) pulmonary tuberculosis from multidrug-resistant (MDR) ones, as well as from healthy, tuberculin positive individuals. Methods. Lymphocytes proliferative response to non-specific mitogen (PHA) and PPD were evaluated by H-3 thymidine incorporation and…	Univ Campinas UNICAMP, Campinas SP, Brazil ; Clemente Ferreira Inst, Sao Paulo, Brazil	Brazil	Afiune, JB ; Diaz-Bardalez, BM ; Castro, AZ ; Garcia, RC ; Oliveira, EC ; Paschoal, IA ; Santos, LMB	2005	Infectious Diseases
Abnormal spontaneous interleukin 8 receptor expression: a brief report of two cases	Interleukin 8 (CXCL8) is an autocrine chemokine specific for the chemoattraction and activation of granulocytes, NKT cells and T lymphocytes. Patients with tuberculosis and latent Mycobacterium tuberculosis infection were assessed for the spontaneous expression of CXCR1 (CD128) and CXCR2 on lymphocytes and monocytes. Compared with ex vivo profiles, increased spontaneous CXCR2 expression and norma…	National Institutes of Health NIH, Bethesda, MD USA ; Fundaco Oswaldo Cruz FIOCRUZ, Rio De Janeiro, Brazil ; Vanderbilt Univ, Nashville, TN USA	Brazil ; USA	Holland, Steven M ; Antas, Paulo R Z ; Sterling, Timothy R	2012	Tropical Medicine
ACCESS TO HEALTHCARE SERVICES FOR TUBERCULOSIS: ANALYSIS OF PATIENT SATISFACTION	Tuberculosis remains a pubic health challenge. Uncountable efforts are made to control the disease, and patient treatment and accessibility to healthcare can hinder reaching a cure. The objective of this article is to analyze the satisfaction of tuberculosis patients regarding tuberculosis control services. This is an epidemiological, prospective study, using both a quantitative and qualitative a…	Univ Sao Paulo, Sao Paulo, Brazil ; Ctr Colaborador Desenvolvimento Pesquisa Enfermag, Ribeirao Preto SP, Brazil ; Univ Fed Sao Carlos, Sao Paulo, Brazil ; Universidade Federal do Triângulo Mineiro UFMT, Uberaba MG, Brazil	Brazil	Scatena, Lucia Marina ; Wysocki, Anneliese Domingues ; Protti, Simone Teresinha ; Scatena Villa, Teresa Cristina ; Palha, Pedro Fredemir ; Caetano da Silva, Lais Mara ; de Paula Andrade, Rubia Laine	2012	Nursing
Access to the diagnosis of tuberculosis in health services in the municipality of Vitoria, state of Espirito Santo, Brazil	This study sought to assess the accessibility to the diagnosis of tuberculosis in health services in Victoria, state of Espirito Santo. It featured a cross-sectional study conducted in 2009 of patients with tuberculosis using the Primary Care Assessment Tool and statistical analysis with the Chi-square test (p < 0,05). In relation to initial access to care, it was seen that the health service of …	Univ Sao Paulo, Sao Paulo, Brazil ; Univ Estado Rio De Janeiro, Rio De Janeiro, Brazil ; Univ Fed Espirito Santo, Vitoria ES, Brazil	Brazil ; Spain	Braga, Jose Ueleres ; Maciel, Ethel Leonor Noia ; Loureiro, Rafaela Borges ; Scatena Villa, Teresa Cristina ; Zandonade, Eliana ; Netto, Antonio Ruffino ; Peres, Renata Lyrio	2014	Public, Environmental & Occupational Health
Access to tuberculosis diagnosis in Itaborai City, Rio de Janeiro, Brazil: the patient's point of view	SETTING: Itaborai Municipality in Rio de Janeiro, Brazil. OBJECTIVE: To evaluate access to tuberculosis (TB) diagnosis for users of the Family Health Program (FHP) and Reference Ambulatory Units (RAUs). DESIGN : A cross-sectional study was conducted in Itaborai City, Rio de Janeiro, Brazil. Between July and October 2007, a sample of 100 TB patients registered consecutively with the TB Control Pro…	Univ Sao Paulo, Sao Paulo, Brazil ; Univ Fed Rio de Janeiro, Rio De Janeiro, Brazil ; Johns Hopkins Univ Sch Med, Baltimore, MD USA ; Fundaco Oswaldo Cruz FIOCRUZ, Rio De Janeiro, Brazil ; Programa Controle TB SMS Petropolis, Rio De Janeiro, Brazil	Brazil ; USA	Netto, Antonio Ruffino ; Salvador da Motta, Maria Catarina ; Scatena, Lucia Marina ; Scatena Villa, Teresa Cristina ; Golub, Jonathan Eric ; Kritski, Afranio Lineu ; Harter, R G ; Silva, D F	2009	Infectious Diseases ; Respiratory System
Accessibility to tuberculosis treatment: assessment of health service performance	The aim of this study was to assess the accessibility of patients to the treatment of tuberculosis in Ribeirao Preto, countryside of Sao Paulo State. Evaluation study type, with a quantity approach. Interviews with 100 patients initiated on anti-tuberculosis chemotherapy between 2006-2007 were conducted, using a structured questionnaire based on the Primary Care Assessment Tool (PCAT). Data were …	Univ Sao Paulo, Sao Paulo, Brazil	Brazil	Netto, Antonio Ruffino ; Arcencio, Ricardo Alexandre ; Scatena, Lucia Marina ; Scatena Villa, Teresa Cristina ; Scatolin, Beatriz Estuque ; Arakawa, Tiemi	2011	Nursing
Accuracy of a probabilistic record-linkage methodology used to track blood donors in the Mortality Information System database	The probabilistic record linkage (PRL) is based on a likelihood score that measures the degree of similarity of several matching variables. Screening test results for different diseases are available for the blood donor population. In this paper, we describe the accuracy of a PRL process used to track blood donors from the Fundacao Pro-Sangue (FPS) in the Mortality Information System (SIM), in or…	Univ Sao Paulo, Sao Paulo, Brazil ; Hosp Sirio Libanes, Sao Paulo, Brazil	Brazil	Bierrenbach, Ana Luiza ; Abreu, Fatima ; Capuani, Ligia ; Ferreira, Joao Eduardo ; Sabino, Ester Cerdeira ; Takecian, Pedro Losco	2014	Public, Environmental & Occupational Health
Accuracy of polimerase chain reaction for the diagnosis of pleural tuberculosis	Introduction: Polymerase chain reaction (PCR)-based techniques to detect Mycobacterium tuberculosis DNA in respiratory specimens have been increasingly used to diagnose pulmonary tuberculosis. Their use in non-respiratory specimens to diagnose extrapulmonary tuberculosis is, however, controversial. In this study, we estimated the accuracy of three in-country commercialized PCR-based diagnostic te…	McGill Univ, Montreal PQ, Canada ; Souza Marques Fdn, Rio De Janeiro, Brazil ; Univ Fed Rio de Janeiro, Rio De Janeiro, Brazil ; Univ Gama Filho RJ Brasil, Rio De Janeiro, Brazil ; Fundaco Oswaldo Cruz FIOCRUZ, Rio De Janeiro, Brazil ; Clemente Ferreira Inst, Sao Paulo, Brazil	Brazil ; Canada	Oliveira, Martha Maria ; Kritski, Afranio Lineu ; Bastos, Mayara Lisboa ; Trajman, Anete ; da Silva Lourenco, Maria Cristina ; Neto, Epaminondas Belo ; Santos Kleiz de Oliveira, Elen Fabricia da Silva ; Silva, Edgar Manoel	2014	Respiratory System ; Cardiovascular System & Cardiology
Active and latent tuberculosis in prisoners in the Central-West Region of Brazil	Introduction: Jailed populations exhibit high rates of tuberculosis (TB) infection and active disease. Methods: A cross-sectional study was performed to estimate the prevalence of latent and active TB and to identify factors associated with latent infection in inmates. Results: The prevalence of latent TB was 49%, and the prevalence of active TB was 0.4%. The presence of a Bacille Calmette-Guerin…	Univ Fed Mato Grosso do Sul, Dourados MS, Brazil ; Fed Univ Grande Dourados, Dourados MS, Brazil	Brazil	Estevan, Anderson Oliveira ; do Valle Leone de Oliveira, Sandra Maria ; Croda, Julio	2013	Tropical Medicine
Active Case Finding of Tuberculosis (TB) in an Emergency Room in a Region with High Prevalence of TB in Brazil	Setting: Public hospital emergency room (ER) in Porto Alegre, Brazil, a setting with high prevalence of tuberculosis (TB) and human immunodeficiency virus (HIV) infection. Objective: To determine the prevalence of PTB, using a symptom based active case finding (ACF) strategy in the ER of a public hospital in an area with high prevalence of TB and HIV, as well as variables associated with pulmonar…	Univ Fed Rio de Janeiro, Rio De Janeiro, Brazil ; Johns Hopkins Univ Sch Med, Baltimore, MD USA ; Univ Fed Rio Grande do Sul UFRGS, Porto Alegre RS, Brazil	Brazil ; USA	Mueller, Alice Manica ; Conde, Marcus Barreto ; Roth Dalcin, Paulo de Tarso ; Golub, Jonathan Eric ; Silva, Denise Rossato ; Tomasini, Karina da Silva	2014	Science & Technology - Other Topics
Active tuberculosis and Mycobacterium tuberculosis latent infection in patients with HIV/AIDS	Objectives Tuberculosis (TB) remains an important disease associated with HIV infection and AIDS in Brazil, even in a setting of free access to antiretroviral therapy (ART) and TB treatment. In previous studies, isoniazid therapy (IT) for latent infection with Mycobacterium tuberculosis (LIMTb) was found to reduce the risk of TB by 62% in patients with a tuberculin test (TT)> 5 mm. The objectives…	Univ Sao Paulo, Sao Paulo, Brazil	Brazil	Atomiya, Angela Naomi ; Gomes, V ; Gutierrez, E B ; Picone, C M ; Suga, H	2009	Infectious Diseases
Active tuberculosis in surgical patients with negative preoperative sputum smear results	Objective: To determine the proportion of negative preoperative Sputum smear results among patients presenting active TB, as identified through the evaluation of surgical samples. Methods: A retrospective study of patients undergoing surgery between 2003 and 2006 at a university hospital and receiving a histopathological diagnosis of active Or latent TB. We reviewed patient histories, TB-related …	UNESP Univ Estadual Paulista, Rio Claro SP, Brazil	Brazil	Cataneo, Daniele Cristina ; Maria Cataneo, Antonio Jose ; Ruiz, Raul Lopes, Jr	2009	Respiratory System
Activity of antiretroviral drugs in human infections by opportunistic agents	Highly active antiretroviral therapy (HAART) is used in patients infected with HIV. This treatment has been shown to significantly decrease opportunist infections such as those caused by viruses, fungi and particularly, protozoa. The use of HAART in HIV-positive persons is associated with immune reconstitution as well as decreased prevalence of oral candidiasis and candidal carriage. Antiretrovir…	Univ Estadual Maringa, Parana, Brazil	Brazil	Estivalet Svidzinski, Terezinha Inez ; Campana Lonardoni, Maria Valdrinez ; Vieira Teixeira, Jorge Juarez ; Cardosa, Rosilene Fressatti ; Verzignassi Silveira, Thais Gomes ; Alessi Aristides, Sandra Mara ; Cardozo, Daniela Maira ; Bertolini, Dennis Armando ; Demarchi, Izabel Galhardo ; Moliterno, Ricardo Alberto	2012	Pharmacology & Pharmacy
Activity of beta-lapachone derivatives against rifampicin-susceptible and -resistant strains of Mycobacterium tuberculosis	The increase of incidence of tuberculosis (TB) with resistant strains and HIV co-infection has reinforced the necessity of developing new drugs for its treatment. The reaction of naphthoquinones with aromatic or aliphatic aldehydes in the presence of ammonium acetate led to the synthesis of the three beta-lapachone derivatives (naphthoimidazoles) that were tested in this study. Phenazines were pr…	Univ Fed Rio Grande, Rio Grande RS, Brazil ; Univ Fed Rio de Janeiro, Rio De Janeiro, Brazil	Brazil	Pinto, Maria do Carmo F R ; de Moura, Kelly C G ; Silva, Raphael S F ; Pinto, Antonio V ; Scaini, Carlos James ; Coelho, Tatiane Silveira ; Almeida da Silva, Pedro Eduardo	2010	Immunology ; Respiratory System ; Microbiology
Activity of IQG-607, a new orally active compound, in a murine model of Mycobacterium tuberculosis infection	We have previously demonstrated a potent in vitro inhibitory activity for two pentacyano(isoniazid)ferrate(II) compounds, namely IQG-607 and IQG-639, against the Mycobacterium tuberculosis enoyl-acyl carrier protein reductase enzyme. In this study, the activity of these compounds was evaluated using an in vivo murine model of tuberculosis. Swiss mice were infected with M. tuberculosis H37Rv strai…	Univ Fed Ceara, Ceara, Brazil ; Pontificia Univ Catolica Grande Sul PUCRS, Porto Alegre RS, Brazil ; Univ Santa Catarina, Florianopolis SC, Brazil	Brazil	dos Santos Junior, Andre ; Schneider, Cristopher Zandona ; Souto, Andre Arigony ; Campos, Maria Martha ; Rodrigues Junior, Valnes da Silva ; de Franca Lopes, Luiz Gonzaga ; Basso, Luis Augusto ; Santos, Diogenes Santiago ; Silva Sousa, Eduardo Henrique ; dos Santos, Anderson J A B ; Calixto, Joao B	2012	Pharmacology & Pharmacy ; Infectious Diseases ; Microbiology
Acute and chronic influence of hemodialysis according to the membrane used on phagocytic function of neutrophils and monocytes and pro-inflammatory cytokines production in chronic renal failure patients	This work evaluated the phagocytic capacity of monocytes and neutrophils, and tumor necrosis factor-alpha, interleukin 6, 1 and 8 serum levels in chronic renal failure patients under peritoneal dialysis and hemodialysis treatment, compared with chronic renal failure patients without dialysis treatment and healthy individuals, in order to contribute to a better understanding of the action of these…	Univ Brasilia, Brasilia DF, Brazil	Brazil	Lopes, CB ; Magalhaes, CA ; Muniz-Junqueira, MI ; Schleicher, CC ; Veiga, JPR	2005	Pharmacology & Pharmacy ; Research & Experimental Medicine
Acute Immune Response to Mycobacterium massiliense in C57BL/6 and BALB/c Mice	Mycobacterium massiliense is an environmental opportunistic pathogen that has been associated with soft tissue infection after minor surgery. We studied the acute immune response of C57BL/6 and BALB/c mice infected intravenously with 10(6) CFU of an M. massiliense strain isolated from a nosocomial infection in Brazil. The results presented here show that M. massiliense is virulent and pathogenic …	Univ Estadual Norte Fluminense UENF, Campos RJ, Brazil ; Univ Fed Goias, Goiania Go, Brazil	Brazil	Cardoso, Alessandra Marques ; de Sousa, Eduardo Martins ; Amaral, Eduardo Pinheiro ; Kipnis, Andre ; Batista, Aline Carvalho ; Kipnis, Thereza Liberman ; de Bortoli, Fernando Bonfim ; Junqueira-Kipnis, Ana Paula	2010	Infectious Diseases ; Immunology
Acute kidney injury in a tropical country: a cohort study of 253 patients in an infectious diseases intensive care unit	Introduction: Acute kidney injury (AKI) is a frequent and potentially fatal complication in infectious diseases. The aim of this study was to investigate the clinical aspects of AKI associated with infectious diseases and the factors associated with mortality. Methods: This retrospective study was conducted in patients with AKI who were admitted to the intensive care unit (ICU) of a tertiary infe…	Univ Fed Ceara, Ceara, Brazil ; Univ Fortaleza, Ceara, Brazil	Brazil	Camara da Silva Fernandes, Anna Allicy ; Athayde Lima, Rafael Siqueira ; de Souza, Juliana Bonfim ; da Costa, Cristiane Rocha ; Daher, Elizabeth De Francesco ; da Silva Junior, Geraldo Bezerra ; Falcao, Felipe dos Santos ; Freitas Vieira, Ana Patricia	2014	Parasitology ; Tropical Medicine
Acute schistosomiasis mansoni: revisited and reconsidered	Acute schistosomiasis is a systemic hypersensitivity reaction against the migrating schistosomula and eggs. A variety of clinical manifestations appear during the migration of schistosomes in humans: cercarial dermatitis, fever, pneumonia, diarrhoea, hepatomegaly, splenomegaly, skin lesions, liver abscesses, brain tumours and myeloradiculopathy. Hypereosinophilia is common and aids diagnosis. The…	Univ Fed Minas Gerais, Belo Horizonte MG, Brazil	Brazil	Lambertucci, Jose Roberto	2010	Parasitology ; Tropical Medicine
Added Value of QuantiFERON TB-Gold in-Tube for Detecting Latent Tuberculosis Infection among Persons Living with HIV/AIDS	Objective. To evaluate the added value of QuantiFERON TB-Gold in-Tube (QTF-GIT) over the tuberculin skin testing (TST) for detecting latent tuberculosis (TB) infection (LTBI) among patients with AIDS in a city with a low TB incidence rate (11.1/100,000 inhabitants) and universal BCG coverage. Methods. Three hundred consecutive patients with AIDS in eight outpatient sexually transmitted disease pu…	McGill Univ, Montreal PQ, Canada ; Catholic Univ Brasilia UCB, Taguatinga DF, Brazil ; Univ Fed Rio de Janeiro, Rio De Janeiro, Brazil ; SHA, Taguatinga DF, Brazil ; Univ Brasilia, Brasilia DF, Brazil	Brazil ; Canada	Trajman, Anete ; Nantua Evangelista, Maria do Socorro ; Oliveira Souza, Josiane Maria	2014	Research & Experimental Medicine ; Biotechnology & Applied Microbiology
Adenosine deaminase activity as a biochemical marker of inflammatory response in goats infected by caprine arthritis-encephalitis virus	Caprine arthritis-encephalitis virus (CAEV) is a lentivirus that causes a chronic and degenerative arthritis and is associated with important economic losses. Adenosine deaminase (ADA) levels increase in some human infectious diseases, such as tuberculosis and acquired immune deficiency syndrome. Due to the similarity between CAEV and human immunodeficiency virus, we hypothesized that ADA activit…	UNESP Univ Estadual Paulista, Rio Claro SP, Brazil ; Fed Rural Univ Amazonia UFRA, Para, Brazil ; Univ Fed Ceara, Ceara, Brazil	Brazil	de Souza Rodrigues, Luiz Fernando ; Franco Oliveira, Maria Emilia ; Maia Teixeira, Pedro Paulo ; Mesquita Cavalcante, Italo Jose ; Vale, Marcus Raimundo	2012	Agriculture
Adenosine deaminase and tuberculous meningitis-A systematic review with meta-analysis	Tuberculous meningitis (TBM) is a severe infection of the central nervous system, particularly in developing countries. Prompt diagnosis and treatment are necessary to decrease the high rates of disability and death associated with TBM. The diagnosis is often time and labour intensive; thus, a simple, accurate and rapid diagnostic test is needed. The adenosine deaminase (ADA) activity test is a r…	Univ Sao Paulo, Sao Paulo, Brazil ; Hosp Univ Evangel Curitiba, Parana, Brazil	Brazil	Tuon, Felipe Francisco ; Litvoc, Marcelo Nobrega ; Banks Ferreira Lopes, Max Igor ; Antonangelo, Leila ; Munhoz Leite, Olavo Henrique ; Higashino, Hermes Ryoiti ; Atomiya, Angela Naomi	2010	Infectious Diseases
Adenosine deaminase and tuberculous pericarditis - A systematic review with meta-analysis	Backgrounds: Adenosine deaminase (ADA) activity in pericardial fluid is a valuable aid in the diagnosis of tuberculous pericarditis (TP), but there is no systematic review performed to evaluate the benefits of ADA activity as an adjunctive test for TP diagnosis. The objective of this systematic review was to evaluate the utility of ADA activity as a diagnostic marker of TP on patients presenting …	Univ Sao Paulo, Sao Paulo, Brazil	Brazil	Tuon, Felipe Francisco ; Litvoc, Marcelo Nobrega ; Banks Ferreira Lopes, Max Igor	2006	Parasitology ; Tropical Medicine
Administrative measures for preventing Mycobacterium tuberculosis infection among healthcare workers in a teaching hospital in Rio de Janeiro, Brazil	Tuberculosis (TB) is an occupational disease of healthcare workers (HCWs). Administrative and engineering interventions simultaneously implemented in hospitals of developed countries have reduced the risk of nosocomial transmission of M. tuberculosis. We studied the impact of administrative infection control measures on the risk for talent TB infection (LTBI) among HCWs in a resource-limited, hig…	Univ Fed Rio de Janeiro, Rio De Janeiro, Brazil ; Ctr Dis Control & Prevent, Atlanta, GA USA ; Univ Ribeirao Preto, Sao Paulo, Brazil	Brazil ; USA	Kritski, Afranio Lineu ; de Queiroz Mello, Fernanda Carvalho ; da Costa, Paulo Albuquerque ; Netto, Antonio Ruffino ; Trajman, Anete ; Garret, D ; Goudinho, S ; Monteiro Vieira Silva, M A	2009	Infectious Diseases
Adult-Onset Immunodeficiency in Thailand and Taiwan	BACKGROUND Autoantibodies against interferon-gamma are associated with severe disseminated opportunistic infection, but their importance and prevalence are unknown. METHODS We enrolled 203 persons from sites in Thailand and Taiwan in five groups: 52 patients with disseminated, rapidly or slowly growing, nontuberculous mycobacterial infection (group 1); 45 patients with another opportunistic infec…	Colgate Univ, Hamilton, NY USA ; Chulalongkorn Univ, Bangkok, Thailand ; Natl Taiwan Univ, Taipei, Taiwan ; Fundaco Oswaldo Cruz FIOCRUZ, Rio De Janeiro, Brazil ; Thai Red Cross AIDS Res Ctr, Bangkok, Thailand ; Univ Oxford, Oxford, England ; National Institutes of Health NIH, Bethesda, MD USA ; Khon Kaen Univ, Khon Kaen, Thailand ; Mahidol Univ, Bangkok, Thailand ; Natl Cheng Kung Univ, Tainan, …	Brazil ; USA ; UK ; Thailand ; Taiwan	Holland, Steven M ; Chetchotisakd, Ploenchan ; Ding, Li ; Sampaio, Elizabeth Pereira ; Dacombe, Camilla ; Brown, Margaret R ; Browne, Sarah K ; Burbelo, Peter D ; Claypool, Reginald ; Hsueh, Po-Ren ; Anunnatsiri, Siriluck ; Angkasekwinai, Nasikarn ; Hsu, Amy P ; Iadarola, Michael ; Jutivorakool, Kamonwan ; Kiertiburanakul, Sasisopin ; Kirk, Jennifer L ; Lulitanond, Viraphong ; Mo, Allen ; Mootsik…	2012	General & Internal Medicine
Advantages and Pitfalls of the Polymerase Chain Reaction in the Diagnosis of Esophageal Ulcers in AIDS Patients	HIV-1-infected patients frequently have opportunistic esophageal infections which, when associated with severe immunodeficiency, can be attributed to unusual pathogens. The clinical presentation of several esophageal diseases is similar and the best method for a specific diagnosis of these patients has not been well defined. To evaluate the role of the polymerase chain reaction (PCR) in the etiol…	Univ Fed Sao Carlos, Sao Paulo, Brazil ; Univ Sao Paulo, Sao Paulo, Brazil	Brazil	Baima Colares, Jeova Keny ; Lopes da Fonseca, Benedito Antonio ; Borges, Marcos Carvalho ; Lima, Danielle Malta	2009	Gastroenterology & Hepatology
Adverse effects of the new tuberculosis treatment regimen recommended by the Brazilian Ministry of Health	Objective: To determine the principal adverse effects of the tuberculosis treatment regimen recommended by the Brazilian Ministry of Health. Methods: A prospective descriptive study involving 79 tuberculosis patients treated at the Clinical Research Center of the Cassiano Antonio Moraes University Hospital, in the city of Vitoria, Brazil, between 2003 and 2006 The treatment regimen consisted of i…	Case Western Reserve Univ, Cleveland, OH USA ; Univ Hosp Case Med Ctr, Cleveland, OH USA ; Univ Fed Espirito Santo, Vitoria ES, Brazil	Brazil ; USA	Dutra Molina, Lucilia Pereira ; Jonhson, John L ; Favero, Juliana Lopes ; Dietze, Reynaldo ; Hadad, David Jamil ; Guidoni, Leticia Molino ; Maciel, Ethel Leonor Noia	2010	Respiratory System
Adverse effects of TNF inhibitors in SpA: Are they different from RA?	Tumor necrosis factor (TNF) inhibitors were the first biologic drugs prescribed for the treatment of spondyloarthritis (SpA) and rheumatoid arthritis (RA). Although they provide significant improvement of signs and symptoms, TNF inhibitors need to be used frequently for a long period of time. The analysis of the follow-up of the largest national biologics registries has shown that the most import…	Univ Sao Paulo, Sao Paulo, Brazil ; Vrije Univ Amsterdam Med Ctr, Amsterdam, Netherlands	Brazil ; Netherlands	Sampaio-Barros, Percival D ; van der Horst-Bruinsma, Irene E	2014	Rheumatology
Adverse Events with 4 Months of Rifampin Therapy or 9 Months of Isoniazid Therapy for Latent Tuberculosis Infection	Background: Treatment of latent tuberculosis infection with isoniazid for 9 months is complicated by poor patient adherence and the need for close follow-up of side effects, especially hepatotoxicity. Shorter and safer regimens are needed. Objective: To compare the frequency of adverse events and treatment completion in 2 treatment regimens for latent tuberculosis infection. Design: Multicenter, …	Univ Toronto, Toronto ON, Canada ; Univ Saskatchewan, Saskatoon SK, Canada ; Univ Gama Filho RJ Brasil, Rio De Janeiro, Brazil ; King Abdulaziz Bin Saud Univ, Riyadh, Saudi Arabia ; Univ Alberta, Edmonton AB, Canada ; McGill Univ, Montreal PQ, Canada ; St Michaels Hosp, Toronto ON, Canada	Brazil ; Saudi Arabia ; Canada	Long, Richard ; Al Jahdali, Hamdan ; Schwartzman, Kevin ; Menzies, Dick ; Benedetti, Andrea ; Dion, Marie-Josee ; Khan, Kamran ; Gardam, Michael ; Hoeppner, Vernon ; Trajman, Anete ; Memish, Ziad A ; Yang, Jae	2008	General & Internal Medicine
Adverse reactions to antituberculosis drugs in Manguinhos, Rio de Janeiro, Brazil	OBJECTIVES: This study aimed to characterize and estimate the frequency of adverse reactions to antituberculosis drugs in the population treated at the Centro de Saude Escola Germano Sinval Faria, a primary health care clinic in Manguinhos, Rio de Janeiro City, and to explore the relationship between adverse drug reactions and some of the patients' demographic and health characteristics. METHODS:…	Fundaco Oswaldo Cruz FIOCRUZ, Rio De Janeiro, Brazil	Brazil	Damasceno, Glauciene Santana ; Theme Filha, Mariza Miranda ; Souza-Santos, Reinaldo ; Engstrom, Elyne Montenegro ; Guaraldo, Lusiele ; Rozenfeld, Suely ; Vasconcelos, Ana Gloria Godoi	2013	General & Internal Medicine
Ageing and myeloid-derived suppressor cells: possible involvement in immunosenescence and age-related disease	Infections, cancer and autoimmune diseases occur more frequently in the elderly, and although many factors contribute to this, the age-related remodelling of the immune system, termed immunosenescence, plays a major role. Over the last two decades, studies have evaluated the effect of ageing on both the adaptive and innate arms of the immune system and demonstrated compromised function in several…	Fed Univ Sao Paulo UNIFESP, Sao Paulo, Brazil ; Inst Butantan, Sao Paulo, Brazil ; Univ Birmingham, W Midlands, England	Brazil ; UK	Bueno, Valquiria ; Lord, Janet M ; Sant'Anna, Osvaldo Augusto	2014	Geriatrics & Gerontology
AIDS and transmissible opportunistic diseases in the Brazilian border area	Introduction: Person-to-person transmission of HIV and other communicable diseases may be associated with human geographic mobility. This article evaluated the incidence of transmissible opportunistic diseases among AIDS cases that had been reported by municipalities in the Brazilian border area. Methods: Brazilian border area municipalities were grouped into three cultural regions; the source da…	Univ Sao Paulo, Sao Paulo, Brazil	Brazil	de Castilho, Euclides Ayres ; Rodrigues-, Antonio Luiz, Jr	2010	Tropical Medicine
AIDS AND TUBERCULOSIS: COINFECTION FROM THE PERSPECTIVE OF THE QUALITY OF LIFE OF PATIENTS	Tuberculosis (TB) and HIV coinfection adversely affects the lives of individuals in both the biological and psychosocial aspects. Aiming to describe the quality of life of individuals with HIV/TB coinfection, this descriptive cross-sectional study was conducted in Ribeirao Preto-SP. Participants were HIV-seropositive individuals with and without TB, using the WHOQOL HIV BREF. 115 individuals who …	Univ Sao Paulo, Sao Paulo, Brazil ; Univ Fed Alagoas, Alagoas, Brazil	Brazil	Gir, Elucir ; Marin da Silva Canini, Silvia Rita ; dos Santos, Claudia Benedita ; Neves, Lis Aparecida de Souza ; Reis, Renata Karina	2012	Nursing
AIDS-related progressive mulfifocal leukoencephalopathy: A retrospective study in a referral center in Sao Paulo, Brazil	Few data are available about progressive multifocal leukoencephalopathy (PML) in patients with acquired immunodeficiency syndrome (AIDS) from Brazil. The objectives of this study were to describe the main features of patients with PML and estimate its frequency among AIDS patients with central nervous system (CNS) opportunistic diseases admitted to the Instituto de Infectologia Emilio Ribas, Sao …	Univ Sao Paulo, Sao Paulo, Brazil ; Inst Infectol Emillio Ribas, Sao Paulo, Brazil ; Univ Maryland, Baltimore, MD USA ; Univ Campinas UNICAMP, Campinas SP, Brazil	Brazil ; USA	Vidal, Jose E ; de Oliveira, Augusto C Penalva ; Fink, Maria Cristina D S ; Pannuti, Claudio S ; Trujillo, J Roberto	2008	Tropical Medicine
AIDS-Related Tuberculosis in Rio de Janeiro, Brazil	Background: We studied the incidence of tuberculosis, AIDS, AIDS deaths and AIDS-TB co-infection at the population level in Rio de Janeiro, Brazil where universal and free access to combination antiretroviral therapy has been available since 1997. Methodology/Principal Findings: This was a retrospective surveillance database match of Rio de Janeiro databases from 1995-2004. Proportions of tubercu…	Secretarias Municipais, Rio De Janeiro, Brazil ; Johns Hopkins Univ Sch Med, Baltimore, MD USA ; Univ Fed Rio de Janeiro, Rio De Janeiro, Brazil ; Fundaco Oswaldo Cruz FIOCRUZ, Rio De Janeiro, Brazil	Brazil ; USA	Cavalacante, Solange C ; Pacheco, Antonio Guilherme ; Durovni, Betina ; Moore, Richard D ; Moulton, Lawrence H ; Chaisson, Richard E ; Lauria, L M ; Golub, Jonathan Eric	2008	Science & Technology - Other Topics
Airflow Obstruction in Never Smokers in Five Latin American Cities: The PLATINO Study	Background. Although chronic obstructive pulmonary disease (COPD) is mostly related to tobacco smoking, a variable proportion of COPD occurs in never smokers. We investigated differences between COPD in never smokers compared with smokers and subjects without COPD. Methods. PLATINO is a cross-sectional population-based study of five Latin American cities. COPD was defined as postbronchodilator FE…	Pontificia Univ Catolica Chile, Santiago, Chile ; Inst Nacl Enfermedades Resp, Mexico City DF, Mexico ; Cent Univ Venezuela, Caracas, Venezuela ; Univ La Republ, Montevideo, Uruguay ; Fed Univ Sao Paulo UNIFESP, Sao Paulo, Brazil	Brazil ; Chile ; Mexico ; Uruguay ; Venezuela	Muino, Adriana ; Valdivia, Gonzalo ; Talamo, Carlos ; de Oca, Maria Montes ; Lopez Varela, Maria Victorina ; Baptista Menezes, Ana Maria ; Perez Padilla, Rogelio ; Brito Jardim, Jose Roberto ; Fernandez, Rosario	2012	Research & Experimental Medicine
Allylic thiocyanates as a new class of antitubercular agents	TB is a global public health emergency in which new drugs are desperately needed. Herein we report on the synthesis of a diverse panel of 41 aryl allylic azides, thiocyanates, isothiouronium salts, and N,N'-diacetylisothioureas that were evaluated for their in vitro activity against replicating and non-replicating Mycobacterium tuberculosis (Mtb) H(37)Rv and toxicity to VERO cells. We found a sel…	Univ Fed Rio Grande do Sul UFRGS, Porto Alegre RS, Brazil ; Univ Illinois, Chicago, IL USA ; Univ Santa Catarina, Florianopolis SC, Brazil ; Univ Notre Dame, Notre Dame, IN USA	Brazil ; USA	Franzblau, Scott G ; Cho, Sanghyun ; Fernandes, Luciano ; Ferreira, Misael ; Hwang, Changhwa ; Moraski, Garrett C ; Sa, Marcus M ; Silveira, Gustavo P	2012	Chemistry ; Pharmacology & Pharmacy
alpha 1-acid glycoprotein and alpha 1-antitrypsin as early markers of treatment response in patients receiving the intensive phase of tuberculosis therapy	The identification of early markers that predict the response to anti-tuberculosis treatment would facilitate evaluation of new drugs and improve patient management. This study aimed to determine whether selected acute phase proteins and micronutrients measured at the time of diagnosis and during the first weeks of treatment could predict treatment responses during the 2-month standard intensive …	Univ Fed Sergipe, Sergipe, Brazil ; Univ Liverpool, Merseyside, England ; Univ Sao Paulo, Sao Paulo, Brazil	Brazil ; UK	de Souza, Luiz ; Cuevas, Luis Eduardo ; Baba, Uthman Alhaji ; Barbieri, Marco Antonio ; Abdurrahman, Saddiq Tsimiri ; Gurgel, Ricardo Queiroz ; Doria Almeida, Maria Luiza ; Hart, C Anthony ; Shenkin, Alan ; Silva, Angela Maria	2009	Public, Environmental & Occupational Health ; Tropical Medicine
Altered platelet indices as potential markers of severe and complicated malaria caused by Plasmodium vivax: a cross-sectional descriptive study	Background: This study described altered platelet indices in patients with acute malaria caused by Plasmodium vivax and determined whether these alterations are associated with warning signs of severe and complicated malaria. Methods: A total of 186 patients attending the Malaria Clinic at the University Hospital from the Federal University of Mato Grosso, Brazil, between 2008 and 2013 were inclu…	Univ Fed Mato Grosso, Mato Grosso, Brazil	Brazil	Alves-Junior, Eduardo R ; Crepaldi, Natasha P ; Nery, Andreia Ferreira ; Fontes, Cor J F ; Leal-Santos, Fabio A ; Martin, Thamires O G ; Silva, Soraya B R	2013	Parasitology ; Tropical Medicine ; Infectious Diseases
Alternative anti-tuberculosis regimen including ofloxacin for the treatment of patients with hepatic injury	SETTING: Tuberculosis (TB) clinic of a university-based public hospital in Rio de Janeiro city, Brazil. OBJECTIVE: To describe treatment outcomes for TB patients with liver injury who received a 12-month regimen of ethambutol (E, EMB) and ofloxacin (O, OFL), including streptomycin (S, SM) for the first 3 months (3SEO/ 9EO) under routine clinical care conditions. DESIGN: A retrospective study of a…	Univ Fed Rio de Janeiro, Rio De Janeiro, Brazil ; Johns Hopkins Univ Sch Med, Baltimore, MD USA	Brazil ; USA	Dorman, Susan E ; Muzy De Souza, Gilvan R ; Guerra, Renata Leborato ; Conde, Marcus Barreto ; de Queiroz Mello, Fernanda Carvalho ; Szklo, A	2007	Infectious Diseases ; Respiratory System
Alternative sputum preparation to improve polymerase chain reaction assay for Mycobacterium tuberculosis detection	BACKGROUND: Tuberculosis (TB), one of the major airborne infectious bacterial diseases, remains an important health problem worldwide. It is estimated that there are 1700 new cases per year in Santa Catarina State, Brazil. OBJECTIVE: To improve polymerase chain reaction (PCR) sensitivity in detecting Mycobacterium tuberculosis in sputum samples. METHODS: This study proposed the use of glass beads…	Lab Cent Estado Santa Catarina, Florianopolis SC, Brazil ; Univ Santa Catarina, Florianopolis SC, Brazil ; Univ Sul Santa Catarina, Florianopolis SC, Brazil ; Hosp Nereu Ramos, Florianopolis SC, Brazil	Brazil	da Silva, Rosemeri Maurici ; Bazzo, Maria Luiza ; Nogueira, Christiane Lourenco ; Senna, Simone Goncalves ; Rovaris, Darcita B ; Wildner, Leticia Muraro ; Gruner, M F ; Jakimiu, A R	2012	Infectious Diseases ; Respiratory System
An agent-based computational model of the spread of tuberculosis	In this work we propose an alternative model of the spread of tuberculosis (TB) and the emergence of drug resistance due to the treatment with antibiotics. We implement the simulations by an agent-based model computational approach where the spatial structure is taken into account. The spread of tuberculosis occurs according to probabilities defined by the interactions among individuals. The mode…	Univ Sao Paulo, Sao Paulo, Brazil ; Natl Inst Sci & Technol Complex Syst, Sao Paulo, Brazil ; Univ Guelph, Guelph ON, Canada ; Univ Fed Fluminense, Rio De Janeiro, Brazil	Brazil ; Canada	de Espindola, Aquino L ; Bauch, Chris T ; Troca Cabella, Brenno C ; Martinez, Alexandre Souto	2011	Physics ; Mechanics
An antibiotic protocol to minimize emergence of drug-resistant tuberculosis	A within-host model of the spread of tuberculosis is proposed here where the emergence of drug resistance and bacterial dormancy are simultaneously combined. We consider both sensitive and resistant strains of tuberculosis pathogens as well as a dormant state of these bacteria. The dynamics of the within-host system is modeled by a set of coupled differential equations which are numerically solve…	Univ Sao Paulo, Sao Paulo, Brazil ; Univ Fed Fluminense, Rio De Janeiro, Brazil ; SAPRA Assessoria SS Itda, Sao Carlos SP, Brazil ; Univ Waterloo, Waterloo ON, Canada	Brazil ; Canada	de Espindola, Aquino L ; Bauch, Chris T ; Troca Cabella, Brenno C ; Martinez, Alexandre Souto ; Penna, Thadeu J P ; Girardi, Daniel	2014	Physics
An evaluation of factors associated with taking and responding positive to the tuberculin skin test in individuals with HIV/AIDS	Background: The tuberculin skin test (TST) is still the standard test for detecting latent infection by M tuberculosis (LTBI). Given that the Brazilian Health Ministry recommends that the treatment of latent tuberculosis (LTBI) should be guided by the TST results, the present study sets out to describe the coverage of administering the TST in people living with HIV at two referral health centers …	Fundaco Oswaldo Cruz FIOCRUZ, Rio De Janeiro, Brazil ; Univ Estadual Pernambuco, Recife PE, Brazil ; Univ Fed Pernambuco, Recife PE, Brazil	Brazil	Lyra Batista, Joanna D'Arc ; Pessoa Militao de Albuquerque, Maria de Fatima ; Coimbra, Isabella ; de Alencar Ximenes, Ricardo Arraes ; Rocha Vilela Moura, Libia Cristina ; Montarroyos, Ulisses Ramos ; Miranda-Filho, Democrito de Barros ; Freitas, Carolina D P ; Ramos, Heloisa L ; Silva, Rosangela M S	2011	Public, Environmental & Occupational Health
An Exploratory Analysis of the Tuberculosis Control Program of the States of Bahia and Goias from a Transaction Cost Theory Perspective	From a Transaction Cost Theory perspective, the paper aims to discuss the Programa de Controle da Tuberculose (PCT - Tuberculosis Control Program) of the States of Bahia and Goias and their Capital Cities, Salvador and Goiania. A case study was carried out applying a research questionnaire to the PCT managers. The results indicate: (a) low specificity in human assets; (b) low uncertainty - relate…	Univ Fed Bahia, Salvador BA, Brazil	Brazil	da Silva Freitas, Lucio Flvio ; Ferreira Junior, Hamilton de Moura ; Loureiro, Sebastiao ; Mota, Fabio Batista	2013	Public, Environmental & Occupational Health
An Inorganic Complex that Inhibits Mycobacterium tuberculosis Enoyl Reductase as a Prototype of a New Class of Chemotherapeutic Agents to Treat Tuberculosis	Here we describe the inhibitory activity of IQG607, pentacyano(isoniazid)ferrate(II), on isoniazid-sensitive and isoniazid-resistant strains of Mycobacterium tuberculosis, its oral toxicity, and efforts to adapt IQG607 synthesis to large chemical reactors. IQG607 represents a promising chemotherapeutic agent aiming at the inhibition of a validated and druggable molecular target.	Pontificia Univ Catolica Grande Sul PUCRS, Porto Alegre RS, Brazil	Brazil	Basso, Luis Augusto ; Santos, Diogenes Santiago ; dos Santos, Anderson J A B ; dos Santos Junior, Andre ; Schneider, Cristopher Zandona ; Souto, Andre Arigony ; Campos, Maria Martha	2010	Chemistry
An investigation of clinical and immunological events following repeated aerodigestive tract challenge infections with live Mycobacterium bovis Bacille Calmette Guerin	Bacille Calmette Guerin substrain Moreau Rio de Janeiro is an attenuated strain of Mycobacterium bows that has been used extensively as an oral tuberculosis vaccine. We assessed its potential as a challenge model to study clinical and immunological events following repeated mycobacterial gut infection Seven individuals received three oral challenges with approximately 10(7) viable bacilli Clinica…	St Georges Univ London, London, England ; Sanger Inst, Cambridge, England ; Fundaco Oswaldo Cruz FIOCRUZ, Rio De Janeiro, Brazil ; Inst Nacl Ciencia & Tecnol TB, Rio De Janeiro, Brazil	Brazil ; UK	Castello-Branco, Luiz Roberto ; Dougan, Gordon ; Giemza, Rafaela ; Lewis, David J M ; Fenner, Nicola ; Huo, Zhiming ; Prideaux, Steven ; Schreiber, Fernanda ; Stevens, Zoe ; Woodrow, Maria	2010	Research & Experimental Medicine ; Immunology
An Isoniazid Analogue Promotes Mycobacterium tuberculosis-Nanoparticle Interactions and Enhances Bacterial Killing by Macrophages	Nanoenabled drug delivery systems against tuberculosis (TB) are thought to control pathogen replication by targeting antibiotics to infected tissues and phagocytes. However, whether nanoparticle (NP)-based carriers directly interact with Mycobacterium tuberculosis and how such drug delivery systems induce intracellular bacterial killing by macrophages is not defined. In the present study, we demo…	Inst National Recherche Agronomique, Nouzilly, France ; EMBRAPA Food Agroind, Rio De Janeiro RJ, Brazil ; Fundaco Oswaldo Cruz FIOCRUZ, Rio De Janeiro, Brazil ; Univ Fed Juiz De Fora UFJF, Juiz De Fora MG, Brazil ; Univ Santa Catarina, Florianopolis SC, Brazil	Brazil ; France	de Almeida, Mauro Vieira ; de Souza, Nicole M ; Bechtold, Ivan H ; Winter, Nathalie ; de Assis, Joao Vitor ; de Faria, Tatiany J ; Bafica, Andre ; De Vecchi, Rodrigo ; Gomes dos Santos, Ana Lucia ; Roman, Mariane ; Silva, Luciano Paulino ; Soares, Maurilio Jose	2012	Microbiology ; Pharmacology & Pharmacy
An SOS-regulated operon involved in damage-inducible mutagenesis in Caulobacter crescentus	DNA polymerases of the Y-family, such as Escherichia coli UmuC and DinB, are specialized enzymes induced by the SOS response, which bypass lesions allowing the continuation of DNA replication. umuDC orthologs are absent in Caulobacter crescentus and other bacteria, raising the question about the existence of SOS mutagenesis in these organisms. Here, we report that the C. crescentus dinB ortholog …	Univ Sao Paulo, Sao Paulo, Brazil	Brazil	Galhardo, RS ; Marques, MV ; Menck, CFM ; Rocha, RP	2005	Biochemistry & Molecular Biology
An unbiased peptide-wide discovery approach to select Mycobacterium tuberculosis antigens that target CD8+T cell response during infection	Accruing data strongly support the possible role of CD8+ T cells in immunity against tuberculosis (TB). Multivalent vaccines against Mycobacterium tuberculosis (Mtb) that incorporate CD8+ T cell antigens with those that elicit CD4+ T cells are therefore highly desirable. To screen for potential CD8+ T cell antigens that are produced by Mtb during infection, we isolated pathogen-derived peptides t…	Adolpho Lutz Inst, Sao Paulo, Brazil ; Colorado State Univ, Ft Collins, CO USA ; Novartis Corp, Cambridge, MA USA ; Forsyth Inst, Cambridge, MA USA ; Harvard Univ, Boston, MA USA	Brazil ; USA	Kashino, Suely S ; Cayabyab, Mark J ; Campos-Neto, Antonio ; Izzo, Angelo ; Qin, Lizeng	2013	Immunology ; Research & Experimental Medicine
Analysis of discordance between the tuberculin skin test and the interferon-gamma release assay	OBJECTIVE: To analyze factors associated with discordance between tuberculin skin test (TST) and interferon-gamma release assay (IGRA) results among household contacts of pulmonary tuberculosis (PTB) patients. DESIGN: TST (purified protein derivative) and IGRA (QuantiFERON (R)-TB Gold) were performed on household contacts of PTB patients diagnosed between 2006 and 2007 in Salvador, Brazil. Discor…	Fundaco Oswaldo Cruz FIOCRUZ, Rio De Janeiro, Brazil ; Hosp Octavio Mangabeira, Salvador BA, Brazil ; Univ Calif, CA USA ; Escola Bahiana Med & Saude Publ EBMSP, Salvador BA, Brazil ; Lab Integrado Microbiol & Imunorregulacao, Salvador BA, Brazil	Brazil ; USA	Barreto, F ; Arruda, Sergio ; Riley, Lee Wood ; Emodi, K ; de Carvalho, Juliana Machado ; Finkmoore, Brooke ; Reis, Mitermayer Galvao ; Takenami, Iukary ; Machado, A, Jr ; Barbosa, Theolis ; Cavalcanti, L ; Tavares, M ; Mota, M ; Santos, G	2009	Infectious Diseases ; Respiratory System
Analysis of Infections and All-Cause Mortality in Phase II, Phase III, and Long-Term Extension Studies of Tofacitinib in Patients With Rheumatoid Arthritis	Objective. To determine the rate of infection and all-cause mortality across tofacitinib phase II, phase III, and long-term extension (LTE) studies in patients with moderately to severely active rheumatoid arthritis (RA). Methods. Pooled data from studies of tofacitinib in patients with RA were analyzed. In these studies, tofacitinib was administered as monotherapy or in combination with methotre…	Univ Santiago de Compostela, Santiago De Compostela, Spain ; Pfizer Inc, Collegeville, PA USA ; Univ Fed Parana, Parana, Brazil ; Metroplex Clin Res Ctr, Dallas, TX USA	Brazil ; USA ; Spain	Cohen, Stanley ; Benda, Birgitta ; Gomez-Reino, Juan J ; Krishnaswami, Sriram ; Kwok, Kenneth ; Nduaka, Chudi I ; Radominski, Sebastiao C ; Riese, Richard ; Soma, Koshika ; Valdez, Hernan ; Wang, Lisy ; Wood, Susan P	2014	Rheumatology
Analysis of Toll-Like Receptors, iNOS and Cytokine Profiles in Patients with Pulmonary Tuberculosis during Anti-Tuberculosis Treatment	Toll-like receptors (TLRs) play an important role in mycobacterial infection, although little is known about the roles of these receptors, cytokines and nitric oxide during anti-tuberculosis treatment. Our objective was to evaluate the mRNA and cell surface expression of TLR2 and TLR4; inducible nitric oxide synthase (iNOS) expression; and cytokine Th1, Th2 and Th17 profiles in pulmonary tubercul…	UNESP Univ Estadual Paulista, Rio Claro SP, Brazil	Brazil	Cardoso de Oliveira, Larissa Ragozo ; Araujo Junior, Joao Pessoa ; Ayres, Jairo Aparecido ; Golim, Marjorie de Assis ; Calvi, Sueli Aparecida ; Peresi, Eliana ; Gatto, Mariana ; Parise Fortes, Maria Rita ; Pellison Nunes da Costa, Erika Alessandra	2014	Science & Technology - Other Topics
Anemia in hospitalized patients with pulmonary tuberculosis	Objective: To describe the prevalence of anemia and of its types in hospitalized patients with pulmonary tuberculosis. Methods: This was a descriptive, longitudinal study involving pulmonary tuberculosis inpatients at one of two tuberculosis referral hospitals in the city of Rio de Janeiro, Brazil. We evaluated body mass index (BMI), triceps skinfold thickness (TST), arm muscle area (AMA), ESR, m…	Univ Fed Rio de Janeiro, Rio De Janeiro, Brazil	Brazil	Oliveira, Martha Maria ; de Melo Guedes de Oliveira, Hedi Marinho ; Delogo, Karina Neves ; Kritski, Afranio Lineu ; Netto, Antonio Ruffino ; Oliveira, Marina Gribel	2014	Respiratory System
Anion inhibition studies of the alpha-carbonic anhydrase from the protozoan pathogen Trypanosoma cruzi, the causative agent of Chagas disease	The protozoan pathogen Trypanosoma cruzi, the causative agent of Chagas disease, encodes an alpha-class carbonic anhydrase (CA, EC 4.2.1.1), TcCA, which was recently shown to be crucial for its life cycle. Thiols, a class of strong TcCA inhibitors, were also shown to block the growth of the pathogen in vitro. Here we report the inhibition of TcCA by inorganic and complex anions and other molecule…	Univ Fed Rio de Janeiro, Rio De Janeiro, Brazil ; Tampere Univ Hosp, Tampere, Finland ; Univ Florence, Florence, Italy ; Consiglio Nazionale delle Ricerche, Naples, Italy	Brazil ; Italy ; Finland	Capasso, Clemente ; Pan, Peiwen ; Scozzafava, Andrea ; Parkkila, Seppo ; Vermelho, Alane Beatriz ; Supuran, Claudiu T	2013	Chemistry ; Pharmacology & Pharmacy ; Biochemistry & Molecular Biology
Anti-Jo-1 antisynthetase syndrome	Objective: Given a lack of population-based studies, we report an epidemiological-clinic study of anti-Jo-1 antisynthetase syndrome (ASS). Patients and Methods: To study a retrospective cohort of a single-center from 1980 to 2010. Clinical-laboratory and demographic data were obtained from medical files. All patients fulfilled the Bohan and Peter criteria (1975) and presented anti-Jo-1, articular…	Univ Sao Paulo, Sao Paulo, Brazil	Brazil	Levy-Neto, Mauricio ; Shinjo, Samuel Katsuyuki	2010	Rheumatology
Anti-mycobacterial treatment reduces high plasma levels of CXC-chemokines detected in active tuberculosis by cytometric bead array	Chemokines recruit and activate leukocytes, assisting granuloma formation. Herein, we evaluated plasma chemokines in patients with active tuberculosis (ATB) and after completing treatment (TTB) and compared them to BCG-vaccinated healthy controls (HC). Levels of chemokines were measured by cytometric bead array. Levels of CXCL8, CXCL9 and CXCL10 were higher in ATB patients compared to HC, but the…	Univ Fed Juiz De Fora UFJF, Juiz De Fora MG, Brazil	Brazil	Ferreira, Ana Paula ; Almeida, Caroline de Souza ; de Souza Alves, Caio Cesar ; Teixeira, Henrique Couto ; Abramo, Clarice ; Mazzoccoli, Luciano	2009	Parasitology ; Tropical Medicine
Anti-Mycobacterium tuberculosis activity and cytotoxicity of Calophyllum brasiliense Cambess (Clusiaceae)	We evaluated the in vitro anti-Mycobacterium tuberculosis activity and the cytotoxicity of dichloromethane extract and pure compounds from the leaves of Calophyllum brasiliense. Purification of the dichloromethane extract yielded the pure compounds (-) mammea A/BB (1), (-) mammea B/BB (2) and amentoflavone (3). The compound structures were elucidated on the basis of spectroscopic and spectrometri…	Univ Estadual Maringa, Parana, Brazil	Brazil	de Lima Scodro, Regiane Bertin ; Ghiraldi Lopes, Luciana Dias ; Brenzan, Mislaine Adriana ; Dias Siqueira, Vera Lucia ; Cardosa, Rosilene Fressatti ; Garcia Cortez, Diogenes Aparicio ; Agostinho Pires, Claudia Terencio	2014	Parasitology ; Tropical Medicine
ANTI-MYCOBACTERIUM TUBERCULOSIS ACTIVITY OF FUNGUS PHOMOPSIS STIPATA	Our purpose was to determine the anti-Mycobacterium tuberculosis activity of the metabolites produced by the endophitic fungus Phomopsis stipata (Lib.) B. Sutton, (Diaporthaceae), cultivated in different media. The antimycobacterial activity was assessed through the Resazurin Microtiter Assay (REMA) and the cytotoxicity test performed on macrophage cell line. The extracts derived from fungi grown…	Fac Integradas Pitagoras, Montes Claros MG, Brazil ; UNESP Univ Estadual Paulista, Rio Claro SP, Brazil	Brazil	de Andrade Leite, Sergio Roberto ; Pavan, Fernando Rogerio ; Araujo, Angela R ; Barreto Santos, Adolfo Carlos ; de Prince, Karina Andrade ; Leite, Clarice Queico Fujimaro ; Sordi, Renata	2012	Microbiology
Anti-PR3 and anti-MPO antibodies are not present in sera of patients with pulmonary tuberculosis	Anti-neutrophil cytoplasmic antibodies (ANCA) are autoantibodies directed to intracellular components of neutrophils and are present in several vasculitic syndromes. Recently, these autoantibodies have been described in other autoimmune disorders as well as in infectious diseases such as tuberculosis (TB). As there are some clinical similarities between TB and granulomatosis with polyangiitis, we…	Univ Fed Bahia, Salvador BA, Brazil ; Escola Bahiana Med & Saude Publ EBMSP, Salvador BA, Brazil ; Fundaco Oswaldo Cruz FIOCRUZ, Rio De Janeiro, Brazil	Brazil	Atta, A ; Santiago, M B ; Lima, I ; Reis, Elaine F C ; Correa-Oliveira, R ; Barbosa, L ; Marchi, S ; Cabral, M S ; Reis, Mitermayer Galvao	2014	Rheumatology
Anti-protozoal activity of diamine derivatives	Ten N-monoalkylated diamines were synthesized and evaluated for in vitro activities against Trichomonas vaginalis and Giardia lamblia. Several compounds displayed a good inhibition of parasite growth, with MIC less or equal to 20 mg/mL. N-hexadecil-1,4-butanediamine was found to be the most active compound in vitro against T. vaginalis with MIC of 2.5 mg/mL, twice more active in comparison to the…	Univ Fed Rio Grande do Sul UFRGS, Porto Alegre RS, Brazil ; Univ Fed Juiz De Fora UFJF, Juiz De Fora MG, Brazil	Brazil	Duarte, Pastora M A ; Araujo, Debora P ; de Almeida, Mauro Vieira ; Giordani, R B ; Tasca, T ; Zuanazzi, J A	2011	Pharmacology & Pharmacy ; Research & Experimental Medicine
Anti-tuberculosis drug resistance in strains of Mycobacterium tuberculosis isolated from patients in a tertiary hospital in Bahia	Anti-tuberculosis drug resistance, particularly multiresistance, is a crucial issue in the control of tuberculosis (TB). This study estimated the prevalence of primary and acquired anti-tuberculosis drug resistance in strains of Mycobacterium tuberculosis isolated from hospitalized patients, to identify the risk factors for resistance, and to evaluate the its impact on hospital mortality for tube…	Hosp Octavio Mangabeira, Salvador BA, Brazil ; Univ Fed Bahia, Salvador BA, Brazil ; Escola Bahiana Med & Saude Publ EBMSP, Salvador BA, Brazil	Brazil	Matos, Eliana Dias ; Lemos, Antonio Carlos Moreira ; Mesquita, Cristiane Leite ; Bittencourt, Carolina Nunes	2007	Infectious Diseases
Anti-Tuberculosis Evaluation and Conformational Study of N-Acylhydrazones Containing the Thiophene Nucleus	A series of N-acylhydrazonyl-thienyl derivatives (compounds 2 and 3), mainly of the type 2-(aryl-CH =N-NHCOCH2)-thiene (2: aryl = substituted-phenyl; 3: aryl = heteroaryl) were evaluated against Mycobacterium tuberculosis. Particularly active compound was 3 (heteroaryl = 5-nitrothien-2-yl or 5-nitrofuran-2-yl) with MIC values of 8.5 and 9.0 mu M, respectively. Moderately active compounds were com…	Fundaco Oswaldo Cruz FIOCRUZ, Rio De Janeiro, Brazil ; Univ Aberdeen, Old Aberdeen, Scotland ; Univ Fed Rio de Janeiro, Rio De Janeiro, Brazil	Brazil ; UK	Bezerra, Flavio Augusto F M ; Rocha, Marcele N ; de Faria Cardoso, Laura Nogueira ; Ferreira Bispo, Marcelle de Lima ; da Silva Lourenco, Maria Cristina ; Nora de Souza, Marcus Vinicius ; Wardell, James L ; Soares, Rodrigo P P ; Kaiser, Carlos Roland ; Wardell, Solange M S V N	2014	Pharmacology & Pharmacy ; Chemistry
Anti-tuberculosis neolignans from Piper regnellii	The present study determined the anti-Mycobacterium tuberculosis activities of supercritical CO2 extracts, neolignans eupomatenoid-5 (1), conocarpan (4) and eupomatenoid-3 (7) and their derivatives (2, 3, 5, 6, and 8) from Piper regnellii, as well as their cytotoxicities. The supercritical CO2 extract from leaves was purified by chromatographic methods, yielding compounds (1), (4) and (7), which …	Univ Fed Sao Carlos, Sao Paulo, Brazil ; Univ Estadual Maringa, Parana, Brazil	Brazil	Garcia Cortez, Diogenes Aparicio ; Agostinho Pires, Claudia Terencio ; Campana Lonardoni, Maria Valdrinez ; Carrara, V S ; Correa, A G ; Cardozo-Filho, L ; Dias Siqueira, Vera Lucia ; Cardosa, Rosilene Fressatti ; Lemos, C O T ; de Lima Scodro, Regiane Bertin ; Souza, V A	2013	Pharmacology & Pharmacy ; Plant Sciences ; Integrative & Complementary Medicine
Antibacterial Activity of Alkyl Gallates against Xanthomonas citri subsp citri	The plant-pathogenic bacterium Xanthomonas citri subsp. citri is the causal agent of Asiatic citrus canker, a serious disease that affects all the cultivars of citrus in subtropical citrus-producing areas worldwide. There is no curative treatment for citrus canker; thus, the eradication of infected plants constitutes the only effective control of the spread of X. citri subsp. citri. Since the era…	UNESP Univ Estadual Paulista, Rio Claro SP, Brazil ; Fundecitrus, Sao Paulo, Brazil	Brazil	Sacramento, Luis Vitor S ; Belasque, J, Jr ; Bolzani, V S ; Ferreira, Helen ; Petronio, M S ; Regasini, L O ; Silva, D H S ; Silva, I C	2013	Microbiology
Antibacterial Activity of Lipophilic Fluoroquinolone Derivatives	We report in this work the antibacterial evaluation of 12 lipophilic fluoroquinolone derivatives containing diaminoalkyl side chains at C-7 position. The compounds were investigated against 15 bacterial strains including Gram-negative and Gram-positive species of clinical and microbiological importance. Three compounds (5, 10 and 11) were as active as or more efficient than gatifloxacin against G…	Univ Fed Juiz De Fora UFJF, Juiz De Fora MG, Brazil	Brazil	le Hyaric, Mireille ; Diniz, Claudio G ; de Almeida, Mauro Vieira ; Silva, Vania L ; de Almeida, Camila G ; Saraiva, Mauricio Frota	2009	Pharmacology & Pharmacy
Antibodies to citrullinated peptides in tuberculosis	Rheumatoid arthritis (RA) is an autoimmune disease characterized by symmetric polyarthritis, rheumatoid factor (RF) positivity, and bone erosions. Recently, research has been conducted on anti-citrullinated peptide antibodies (ACPAs) to which there are greater sensitivity and specificity than RF. However, these antibodies have also been described in infectious diseases, particularly tuberculosis …	Univ Fed Bahia, Salvador BA, Brazil ; Escola Bahiana Med & Saude Publ EBMSP, Salvador BA, Brazil ; Fundaco Oswaldo Cruz FIOCRUZ, Rio De Janeiro, Brazil ; Serv Especializados Reumatol Bahia, Salvador BA, Brazil	Brazil	Barbosa, L ; Marchi, S ; Reis, Mitermayer Galvao ; Correa-Oliveira, R ; Atta, A ; Santiago, M B ; Lima, I ; Reis, Elaine F C	2013	Rheumatology
Antigen-presenting cells transfected with Hsp65 messenger RNA fail to treat experimental tuberculosis	In the last several years, the use of dendritic cells has been studied as a therapeutic strategy against tumors. Dendritic cells can be pulsed with peptides or full-length protein, or they can be transfected with DNA or RNA. However, comparative studies suggest that transfecting dendritic cells with messenger RNA (mRNA) is superior to other antigen-loading techniques in generating immunocompetent…	Univ Sao Paulo, Sao Paulo, Brazil	Brazil	Padilha, Elias Carvalho ; Silva, Celio Lopes ; Rocha, Carolina D ; Lorenzi, Julio C C ; Coelho-Castelo, Arlete Aparecida Martins ; Ramos, Simone Gusmao ; Favaro Trombone, Ana Paula ; Almeida, Luciana P ; Gembre, Ana Flavia	2012	Life Sciences & Biomedicine - Other Topics ; Research & Experimental Medicine
Antigen-Specific T-Cell Responses of Leprosy Patients	The identification of human T-cell antigens of Mycobacterium leprae could improve treatment and help to disrupt the transmission of leprosy by directing diagnosis and vaccine programs. This study screened a panel of M. leprae recombinant proteins for T-cell recall responses, measured by gamma interferon (IFN-gamma) production, among leprosy patients. After initial studies using peripheral blood m…	Infect Dis Res Inst, Seattle, WA USA ; Univ Fed Goias, Goiania Go, Brazil ; Prot AI, Seattle, WA USA	Brazil ; USA	Stefani, Mariane M A ; Sousa, Ana Lucia M ; Sampaio, Lucas H ; Reed, Steven G ; Ireton, Greg C ; Reece, Stephen T ; Duthie, Malcolm S ; Goto, Wakako ; Grassi, A B ; Martelli, Celina M T	2008	Microbiology ; Infectious Diseases ; Immunology
Antimicrobial and antimycobacterial activity of cyclostellettamine alkaloids from sponge Pachychalina sp.	Cyclostellettamines A - F (1-6) isolated from the sponge Pachychalina sp. and cyclostellettamines G - I, K and L (7-11) obtained by synthesis were evaluated in bioassays of antimicrobial activity against susceptible and antibiotic-resistant Staphylococcus aureus, Pseudomonas aeruginosa and antibiotic-susceptible Escherichia coli and Candida albicans, as well as in antimycobacterial activity again…	Alfred Wegener Inst Polar & Marine Res, Bremerhaven, Germany ; Inst Butantan, Sao Paulo, Brazil ; Univ Fed Rio de Janeiro, Rio De Janeiro, Brazil ; Univ Sao Paulo, Sao Paulo, Brazil ; Univ Metodista Piracicaba, Piracicaba SP, Brazil	Brazil ; Germany	Hajdu, Eduardo ; de Sa Galetti, Fabio Cicero ; de Souza, Ana O ; de Oliveira, Jaine H H L ; Regazi Minarini, Paulo Roberto ; Seleghim, Mirna H R ; Berlinck, Roberto G S ; Silva, Celio Lopes ; Grube, Achim ; Koeck, Matthias ; Martins, Ana Claudia T ; Nascimento, Gislene G F ; Silva, Elissa G O ; Timm, Christoph	2006	Pharmacology & Pharmacy
Antimicrobial Evaluation of Quinones and Heterocyclic Compounds Against Mycobacterium marinum, M. kansasii and M. abscessus	The resistance to antimicrobials and biocides observed in mycobacteria which do not cause tuberculosis (MNT) determines the necessity to develop drugs. The present study evaluated the activity of naphtho-quinones and heterocyclic derivatives obtained from lapachol against Mycobacterium kansasii, M. tnarinum, and M. abscessus, through the REMA method. It was observed that lapachol was inactive aga…	Univ Fed Rio de Janeiro, Rio De Janeiro, Brazil ; Univ Fed Minas Gerais, Belo Horizonte MG, Brazil ; Univ Fed Rio Grande do Sul UFRGS, Porto Alegre RS, Brazil	Brazil	Coelho, Tatiane Silveira ; Almeida da Silva, Pedro Eduardo ; Pinto, Maria do Carmo F R ; de Moura, Kelly C G ; Carneiro, Paula F ; Cantos, Jessica B ; da Silva Junior, Eufranio N	2012	Pharmacology & Pharmacy
Antimycobacterial activity evaluation and MIC determination of liophilizated hydroalcoholic extracts of Bixa orellana L., Bixaceae	Bixa orellana is used in popular medicine against several diseases. Extracts of its fruit, root and leaf presented antimicrobial activity, while seed extract showed negative results. This study aimed at verifying the antimycobacterial activity of B. orellana lyophilized hydroalcoholic extracts over Mycobacterium tuberculosis, and determine the Minimum Inhibitory Concentration against five bacteri…	Universidade Federal de Alfenas UNIFAL, Alfenas MG, Brazil ; Univ Jose do Rosario Vellano, Alfenas MG, Brazil	Brazil	Chavasco, Juliana M ; Chavasco, Jorge K ; Almeida, Cristina R ; Silva, Renata B	2010	Pharmacology & Pharmacy
Antimycobacterial activity of 2-phenoxy-1-phenylethanone, a synthetic analogue of neolignan, entrapped in polymeric microparticles	Conventional treatment of tuberculosis (TB) demands a long course therapy (6 months), known to originate multiple drug resistant strains (MDR-TB), which emphasizes the urgent need for new antituberculous drugs. The purpose of this study was to investigate a novel treatment for TB meant to improve patient compliance by reducing drug dosage frequency. Polymeric microparticles containing the synthet…	Fed Univ Sao Paulo UNIFESP, Sao Paulo, Brazil ; Univ Sao Paulo, Sao Paulo, Brazil ; Univ Campinas UNICAMP, Campinas SP, Brazil ; Inst Butantan, Sao Paulo, Brazil	Brazil	de Souza, Ana O ; Soares, Edson Garcia ; Regazi Minarini, Paulo Roberto ; Soares Barata, Lauro Euclides ; Bentley, Maria Vitoria L B ; Silva, Celio Lopes	2012	Pharmacology & Pharmacy
Antimycobacterial activity of Indigofera suffruticosa with activation potential of the innate immune system	Mycobacterium tuberculosis is responsible for over 8 million cases of tuberculosis (TB) annually. Natural products may play important roles in the chemotherapy of TB. The antimycobacterial activity and the innate immune response of methanol (METH) and dichloromethane (DCM) extracts of Indigofera suffruticosa Miller (Fabaceae) were evaluated. We observed that the minimum inhibitory concentrations …	UNESP Univ Estadual Paulista, Rio Claro SP, Brazil	Brazil	dos Santos, R Rodrigues, Jr ; Vilegas, Wagner ; Carlos, Iracilda Zeppone ; Carli, Camila B de A ; Pavan, Fernando Rogerio ; Calvo, Tamara R ; Mascia Lopes, Flavia Cristine ; Quilles, Marcela B ; Leite, Clarice Queico Fujimaro ; Maia, Daniele C G	2010	Pharmacology & Pharmacy ; Plant Sciences ; Medical Laboratory Technology
Antimycobacterial activity of lichen substances	We describe here the extraction and identification of several classes of phenolic compounds from the lichens Parmotrema dilatatum (Vain.) Hale, Parmotrema tinctorum (Nyl.) Hale, Pseudoparmelia sphaerospora (Nyl.) Hale and Usnea subcavata (Motyka) and determined their anti-tubercular activity. The depsides (atranorin, diffractaic and lecanoric acids), depsidones (protocetraric, salazinic, hypostic…	UNESP Univ Estadual Paulista, Rio Claro SP, Brazil ; Univ Fed Mato Grosso do Sul, Dourados MS, Brazil	Brazil	Coelho, Roberta Gomes ; Leite, Clarice Queico Fujimaro ; Micheletti, Ana Camila ; Brum, Rosenei Louzada ; Pavan, Fernando Rogerio ; Vermelho, Alane Beatriz ; Honda, Neli Kika ; Lopes, T I B ; Misutsu, M Y ; de Andrade Leite, Sergio Roberto	2010	Pharmacology & Pharmacy ; Plant Sciences ; Integrative & Complementary Medicine
Antimycobacterial Activity of Natural and Semi-Synthetic Lignans	The antimycobacterial activity of (-)-cubebin (1), hinokinin (2), and some of their semi-synthetic derivatives, namely (-)-O-acetyl-cubebin (3), (-)-O-methyl-cubebin (4), (-)-O-(N,N-dimethylamine-ethyl)-cubebin (5) and (-)-6,6'-dinitrohinokinin (6), was evaluated against Mycobacterium tuberculosis (ATCC 27294), M. kansasii (ATCC 12478), and M. avium (ATCC 15769). The MIC values ranged from 31.25 …	Adolpho Lutz Inst, Sao Paulo, Brazil ; Univ Sao Paulo, Sao Paulo, Brazil ; Univ Franca, Franca SP, Brazil	Brazil	Bianco, Thais N C ; da Silva Filho, Ademar A ; Pereira, Ana Carla ; Cunha, Wilson R ; Pavan, Fernando Rogerio ; Andrade, Leonardo N ; Bastos, Jairo K ; Freitas, Nayara H A ; Lucarini, Rodrigo ; Martins, Carlos H G ; Silva, Marcio Luis A ; Silva, Rosangela ; Sato, Daisy Nakamura ; Vinholis, Adriana H C	2009	Pharmacology & Pharmacy ; Biochemistry & Molecular Biology
Antimycobacterial activity of the fractions and compounds from Scutia buxifolia	The antimycobacterial activity of Scutia buxifolia Reissek, Rhamnaceae, leaves extracts and fractions were evaluated for the first time. Four compounds were identified, flavonoids (quercetin and quercitrin) and phenolic acids (gallic and caffeic acids) and quantified by HPLC-DAD. Promising anti-Mycobacterium smegmatis activity was observed with ethyl acetate extract (MIC 312.50 mu g/mL) and their…	Univ Fed Santa Maria, Rio Grande Do Sul RS, Brazil ; Univ Santa Catarina, Florianopolis SC, Brazil ; Univ Reims, Reims, France	Brazil ; France	Cruz, Ritiel C ; Athayde, Margareth L ; dos Santos, Adair R S ; Boligon, Aline A ; Campos, Marli M A ; Agertt, Vanessa ; Guillaume, Dominique ; Janovik, Vanessa	2012	Pharmacology & Pharmacy
Antimycobacterial activity of usnic acid against resistant and susceptible strains of Mycobacterium tuberculosis and non-tuberculous mycobacteria	Tuberculosis remains a serious public health problem, with nine million cases being reported annually. Treatment with antibiotics is the most effective mechanism to control this disease, although the increase in cases with resistant strains, co-infection with HIV, and the long duration of treatment has established the need to develop new drugs. Here we show the activity of usnic acid against susc…	Univ Fed Rio Grande, Rio Grande RS, Brazil	Brazil	Almeida da Silva, Pedro Eduardo ; Ramos, Daniela Fernandes	2010	Pharmacology & Pharmacy ; Medical Laboratory Technology ; Plant Sciences
Antimycobacterial and antitumor activities of Palladium(II) complexes containing isonicotinamide (isn): X-ray structure of trans-	Complexes of the type trans- {X = Cl (1), N-3 (2), SCN (3), NCO (4); isn = isonicotinamide} were synthesized and evaluated for in vitro antimycobacterial and antitumor activities. The coordination mode of the isonicotinamide and the pseudohalide ligands was inferred by IR spectroscopy. Single crystal X-ray diffraction determination on 2 showed that coordination geometry around Pd(II) is nearly sq…	Univ Sao Paulo, Sao Paulo, Brazil ; UNESP Univ Estadual Paulista, Rio Claro SP, Brazil	Brazil	Pavan, Fernando Rogerio ; de Souza, Rodrigo A ; Castellano, Eduardo Ernesto ; Mauro, Antonio E ; Stevanato, Alessandra ; Netto, Adelino V G ; Leite, Clarice Queico Fujimaro ; Treu-Filho, Oswaldo ; Carlos, Iracilda Zeppone	2010	Pharmacology & Pharmacy
ANTIMYCOBACTERIAL AND CYTOTOXICITY ACTIVITIES OF FREE AND LIPOSOME-ENCAPSULATED 3-(4 '-BROMO	The antimycobacterial activity of 3-(4'-bromo	Univ Sao Paulo, Sao Paulo, Brazil ; Univ Campinas UNICAMP, Campinas SP, Brazil	Brazil	Andrade Santana, Maria Helena ; Duran, Nelson ; Silva, Celio Lopes ; de Souza, Ana O	2010	Chemistry
Antimycobacterial and cytotoxicity activity of synthetic and natural compounds	Antimycobacterial and cytotoxicity activity of synthetic and natural compounds. Secondary metabolites from Curvularia eragrostidis and Drechslera dematioidea, Clusia sp. floral resin, alkaloids from Pilocarpus alatus, salicylideneanilines, piperidine amides, the amine 1-cinnamylpiperazine and chiral pyridinium salts were assayed on Mycobacterium tuberculosis H37Rv. N-(salicylidene)-2-hydroxyanili…	Univ Sao Paulo, Sao Paulo, Brazil ; Univ Campinas UNICAMP, Campinas SP, Brazil ; Inst Butantan, Sao Paulo, Brazil ; Univ Fed Ceara, Ceara, Brazil ; Univ Fed Minas Gerais, Belo Horizonte MG, Brazil	Brazil	Andrade-Neto, Manoel ; De Oliveira, Maria C F ; Silva, Celio Lopes ; de Souza, Ana O ; Bicalho, Beatriz ; Bezerra, Franciglauber S ; de Sa Galetti, Fabio Cicero ; Fonseca, Sebastiao F ; Gil, Rossimiriam P Freitas ; Marsaioli, Anita J ; Parma, Marcia M ; Trindade, Angela C L B	2007	Chemistry
Antimycobacterial brominated metabolites from two species of marine sponges	A screening of 500 crude extracts of marine invertebrates against the growth of Mycobacterium tuberculosis H37Rv yielded MeOH extracts of the sponges Aplysina cauliformis and Pachychalina sp. with significant activity. Further bioassay-guided fractionation of both crude extracts led to the isolation of four bromine-containing metabolites. The known (+)-fistularin-3 (1) and 11-deoxyfistularin-3 (2…	Univ Sao Paulo, Sao Paulo, Brazil ; Inst Butantan, Sao Paulo, Brazil ; Univ Fed Bahia, Salvador BA, Brazil ; Univ Fed Rio de Janeiro, Rio De Janeiro, Brazil	Brazil	Hajdu, Eduardo ; de Oliveira, Jaine H H L ; Berlinck, RGS ; de Souza, Ana O ; Peixinho, Solange ; De Oliveira, MF ; Da Silva, Daniela C ; Galetti, FCS	2006	Plant Sciences ; Pharmacology & Pharmacy
Antimycobacterial Profile of 5-phenyl-1,3,4-thiadiazole-2-arylhydrazone Derivatives	In this work we report the tuberculostatic profile of a series of 5-phenyl-1,3,4-thiadiazole-2-arylhydrazone derivatives (1a-m). The evaluation of their in vitro antibacterial activity against Mycobacterium tuberculosis H37Rv was expressed as the minimum inhibitory concentration (MIC) in mu g/mL. The compounds 1g and 1h exhibited inhibitory activity of 6.25 mu g/mL and 1.25 mu g/mL respectively, …	Fundaco Oswaldo Cruz FIOCRUZ, Rio De Janeiro, Brazil ; Univ Fed Rio de Janeiro, Rio De Janeiro, Brazil	Brazil	da Silva Lourenco, Maria Cristina ; Nora de Souza, Marcus Vinicius ; da Silva, Edson Ferreira ; Carvalho, Samir Aquino ; Fraga, Carlos A M	2010	Pharmacology & Pharmacy
Antioxidant and Antimicrobial Activities of 7-Hydroxycalamenene-Rich Essential Oils from Croton cajucara Benth.	Croton cajucara is a shrub native to the Amazon region locally known as "sacaca". Two morphotypes are known: white and red "sacaca". The essential oils (EO) obtained by hydrodistillation from leaves of the red morphotype were, in general, rich in 7-hydroxycalamenene (28.4%-37.5%). The effectiveness of these EO regarding the antimicrobial activity against pathogenic microorganisms was initially in…	EMBRAPA Food Agroind, Rio De Janeiro RJ, Brazil ; Univ Fed Rio de Janeiro, Rio De Janeiro, Brazil ; Univ Catolica Pernambuco, Recife PE, Brazil	Brazil	Bizzo, Humberto Ribeiro ; Campos-Takaki, Galba M ; Almeida, Catia A ; Maia Chaves, Francisco Celio ; Alviano, Celuta S ; Alviano, Daniela S ; Duarte, Rafael Da Silva ; Azevedo, Mariana M B	2013	Chemistry
Antioxidant and antimycobacterial activities of Tabernaemontana catharinensis extracts obtained by supercritical CO2 + cosolvent	In the present work the antioxidant and anti mycobacterial activities were determined for extracts from Tabernaemontana catharinensis. The extracts' global yields were obtained using supercritical CO2 plus cosolvent. The cosolvents ethanol, isopropyl alcohol, methanol, and water and their mixtures were used. The extracts were fractionated and analyzed by thin-layer chromatography and gas chromato…	Univ Campinas UNICAMP, Campinas SP, Brazil ; Adolpho Lutz Inst, Sao Paulo, Brazil	Brazil	Sato, DN ; Leal, PF ; Meireles, MAA ; Pereira, CG	2005	Food Science & Technology ; Nutrition & Dietetics ; Pharmacology & Pharmacy
Antitubercular activity of alpha,omega-diaminoalkanes, H2N(CH2)(n)NH2	A series of 11 alpha,omega-diaminoalkanes, (H2N(CH2)nNH(2), n = 2-12) have been evaluated for their in vitro antibacterial activity against Mycobacterium tuberculosis H37Rv. Compounds, (H2N(CH2)(n)NH2, n = 9-12), exhibited a very good activities in the range 2.50-3.12 mu g/mL, which can be compared with that of the first line drug, ethambutol (3.12 mu g/mL). These results and a preliminary QSAR s…	Fundaco Oswaldo Cruz FIOCRUZ, Rio De Janeiro, Brazil	Brazil	Mueller de Oliveira Henriques, Maria das Gracas ; Vergara, Fatima M F ; Nora de Souza, Marcus Vinicius ; Peixoto Candea, Andre Luis ; Wardell, Jim L	2009	Pharmacology & Pharmacy ; Chemistry
Antitubercular Activity of New Coumarins	The present article describes a series of 21 N '-benzylidene-2-oxo-2H-chromene-3-carbohydrazides 4a-4v, which were synthesized and evaluated for their cell viabilities in non-infected and Mycobacterium bovis Bacillus Calmette-Guerin-infected macrophages. Subsequently, the non-cytotoxic compounds 4c, 4g, 4h, 4j, 4l and 4t were assessed against Mycobacterium tuberculosis ATCC 27294 using the microp…	Fundaco Oswaldo Cruz FIOCRUZ, Rio De Janeiro, Brazil ; Univ Fed Alagoas, Alagoas, Brazil ; Univ Fed Rio de Janeiro, Rio De Janeiro, Brazil	Brazil	Mueller de Oliveira Henriques, Maria das Gracas ; Barreto, Milena B ; Nora de Souza, Marcus Vinicius ; Peixoto Candea, Andre Luis ; Cardoso, Silvia H ; da Silva Lourenco, Maria Cristina ; Kaiser, Carlos Roland	2011	Pharmacology & Pharmacy ; Biochemistry & Molecular Biology
Antituberculosis drug-induced hepatotoxicity: a comparison between patients with and without human immunodeficiency virus seropositivity	Introduction: The prevalence and risk factors for rifampin, isoniazid and pyrazinamide hepatotoxicity were evaluated in HIV-infected subjects and controls. Methods: Patients with tuberculosis (30 HIV positive and 132 HIV negative), aged between 18 and 80 years-old, admitted to hospital in Brazil, from 2005 to 2007, were selected for this investigation. Three definitions of hepatotoxicity were use…	Univ Fed Minas Gerais, Belo Horizonte MG, Brazil ; Hosp Eduardo de Menezes, Belo Horizonte MG, Brazil	Brazil	de Figueiredo Antunes, Carlos Mauricio ; Magalhaes Coca, Natalia Saldanha ; Lambertucci, Jose Roberto ; Oliveira, Marcelo Silva ; Voieta, Izabela	2010	Tropical Medicine
Antitumor activity of (-)-alpha-bisabolol-based thiosemicarbazones against human tumor cell lines	A series of thiosemicarbazones deriving from the natural sesquiterpene (-)-alpha-bisabolol were synthesized and tested against a panel of eight human tumor cell lines to evaluate their anti-tumor potential. Some of the compounds exhibited inhibitory effects on the growth of a wide range of cancer cell lines, but myeloid leukemia cells (K-562) were especially sensitive to all tested thiosemicarbaz…	Univ Estadual Maringa, Parana, Brazil ; Univ Fed Bahia, Salvador BA, Brazil ; Ctr Pluridisciplinar Pesquisas Quim Biol & Agr, Campinas SP, Brazil ; Univ Fed Goias, Goiania Go, Brazil	Brazil	da Silva, Cleuza C ; da Silva, Alan P ; Alves de Oliveira, Cecilia Maria ; de Carvalho, Joao E ; Cunha, Silvio do Desterro ; Martini, Manuele V ; Ruiz, Ana L T G	2010	Pharmacology & Pharmacy
Antitumor and antimycobacterial activities of cyclopalladated complexes: X-ray structure of (dmba = N,N-dimethylbenzylamine, tu = thiourea)	The reactions between (2) (dmba = N,N-dimethylbenzylamine: X = Cl, Br) and thiourea (tu) in the 1:2 molar ratio at room temperature resulted in the mononuclear compounds (1) and (2), which were characterized by elemental analyses and infrared (IR), H-1- and C-13{H-1} NMR spectroscopies. The crystal and molecular structures of 2 were determined by single-crystal X-ray diffraction. In vitro cytotox…	Univ Fed Santa Maria, Rio Grande Do Sul RS, Brazil ; UNESP Univ Estadual Paulista, Rio Claro SP, Brazil	Brazil	Moro, Antonio C ; Ananias, Sandra R ; Netto, Adelino V G ; Leite, Clarice Queico Fujimaro ; Quilles, Marcela B ; Carlos, Iracilda Zeppone ; Hoerner, Manfredo ; Pavan, Fernando Rogerio ; Mauro, Antonio E	2009	Pharmacology & Pharmacy
Apoptosis of macrophages during pulmonary Mycobacterium bovis infection: correlation with intracellular bacillary load and cytokine levels	P>Apoptosis of macrophages infected with pathogenic mycobacteria is an alternative host defence capable of removing the environment supporting bacterial growth. In this work the influence of virulence and bacterial load on apoptosis of alveolar macrophages during the initial phase of infection by Mycobacterium bovis was investigated. BALB/c mice were infected intratracheally with high or low dose…	Univ Sao Paulo, Sao Paulo, Brazil ; Univ Fed Juiz De Fora UFJF, Juiz De Fora MG, Brazil	Brazil	Ferreira, Ana Paula ; Barsante, Michele M ; de Souza Alves, Caio Cesar ; Teixeira, Henrique Couto ; Amarante-Mendes, Gustavo P ; Souza, Andressa M ; Rodrigues, Michele F	2009	Immunology
Application of a receptor pruning methodology to the enoyl-ACP reductase from Escherichia coli (Fabl)	Receptor pruning is an approach for achieving reasonable conformational ensemble profile in terms of time and computational resources. The purpose of this study is to reduce the size of a model structure of enoyl-acp reductase (ENR) from E. coli, FabI, to allow ligand-receptor molecular dynamic (MD) simulations to be computationally economical yet still provide meaningful binding thermodynamic da…	Univ Campinas UNICAMP, Campinas SP, Brazil	Brazil	Castro Ferreira, Marcia Miguel ; Mesquita Pasqualoto, Kerly Fernanda	2006	Computer Science ; Pharmacology & Pharmacy ; Chemistry
Application of BRED technology to construct recombinant D29 reporter phage expressing EGFP	Bacteriophage Recombineering of Electroporated DNA (BRED) has been described for construction of gene deletion and point mutations in mycobacteriophages. Using BRED, we inserted a Phsp60-egfp cassette (1143bp) into the mycobacteriophage D29 genome to construct a new reporter phage, which was used for detection of mycobacterial cells. The cassette was successfully inserted and recombinant mycobact…	Univ Buenos Aires, Buenos Aires DF, Argentina ; Univ Pittsburg, Pittsburg, KS USA ; Univ Sao Paulo, Sao Paulo, Brazil	Brazil ; USA ; Argentina	Bastos, Gisele Medeiros ; Hirata, Mario Hiroyuki ; da Silva, Joas Lucas ; Broussard, Gregory ; Crespo Hirata, Rosario Dominguez ; Hatfull, Graham F ; Marinelli, Laura J ; Piuri, Mariana	2013	Microbiology
Application of sensitive and specific molecular methods to uncover global dissemination of the major RDRio sublineage of the Latin american-mediterranean Mycobacterium tuberculosis spoligotype family	The Latin American-Mediterranean (LAM) family of Mycobacterium tuberculosis is believed to be the cause of similar to 15% of tuberculosis cases worldwide. Previously, we defined a prevalent sublineage of the LAM family in Brazil by a single characteristic genomic deletion designated RDRio. Using the Brazilian strains, we pinpoint an Ag85C(103) single nucleotide polymorphism (SNP) (screened by res…	New York State Dept Hlth, Albany, NY USA ; CIBER Enfermedades Resp, Madrid, Spain ; Hosp Gen Gregorio Maranon, Madrid, Spain ; Publ Hlth Res Inst, Newark, NJ USA ; Natl Inst Publ Hlth & Environm, Bilthoven, Netherlands ; Inst Pasteur, Paris, France ; Ctr GHESKIO, Port Au Prince, Haiti ; Univ Stellenbosch, Cape Town, South Africa ; Fundaco Oswaldo Cruz FIOCRUZ, Rio De Janeiro, Brazil ; Columbia Un…	Brazil ; USA ; South Africa ; France ; Haiti ; Spain ; Netherlands ; Tunisia	Suffys, Philip Noel ; de Miranda, Silvana Spindola ; de Viedma, Dario Garcia ; Chitale, Poonam ; Huard, Richard C ; Zozio, Thierry ; Kreiswirth, Barry N ; van Helden, Paul D ; Gibson, Andrea L ; Driscoll, Jeffrey R ; Kremer, Kristin ; Pape, Jean W ; Kritski, Afranio Lineu ; Brinkworth, Jessica ; Ho, John L ; Kurepina, Natalia ; Oliveira Lazzarini, Luiz Claudio ; Lapa e Silva, Jose Roberto ; Rasto…	2008	Microbiology
Application of thermal analysis to the study of anti-tuberculosis drug compatibility. Part 1	Worldwide Brazil is among one of the 22 countries with high rates of tuberculosis placing this disease as a priority for the Government Health Policies in this country. Studies with the main tuberculostatic drugs rifampicin, isoniazid, pyrazinamide, and ethambutol, aiming the development of fixed-dose combination formulations (FDCs) have been performed. The aim of this study was to evaluate the t…	Univ Fed Rio Grande do Norte, Natal RN, Brazil	Brazil	Soares Aragao, Cicero Flavio ; Raffin, Fernanda Nervo ; Lavor, Edilene Pereira ; Accioly de Lima e Moura, Tulio Flavio ; Freire, Fatima Duarte	2012	Chemistry ; Thermodynamics
Application of thermal analysis to the study of antituberculosis drugs-excipient compatibility	First-line drugs (rifampicin, RIF; isoniazid, INH; ethambutol, ETA; and pyrazinamide, PZA) recommended in conventional treatment of tuberculosis were analyzed in 1:1 w/w binary mixtures with microcrystalline cellulose MC 101 (CEL) and lactose supertab(A (R)) (LAC) by differential scanning calorimetry (DSC), thermogravimetry (TG), differential thermal analysis (DTA), and Fourier transformed infrar…	Univ Fed Rio Grande do Norte, Natal RN, Brazil	Brazil	Soares Aragao, Cicero Flavio ; Raffin, Fernanda Nervo ; Lavor, Edilene Pereira ; Accioly de Lima e Moura, Tulio Flavio ; Freire, Fatima Duarte ; Barbosa, Euzebio Guimaraes ; Navarro, Marco Vinicius M	2014	Chemistry ; Thermodynamics
Applying the JBOS reduction method for relevant knowledge extraction	This work presents results from an experiment used to assess the JBOS (junction based on objects similarity) reduction method. Two reductions were made of a formal context about patients having symptoms in a tuberculosis data base. The first reduction used the knowledge expressed in the original formal context and the second used the knowledge expressed in expert rules. The assessment was made, i…	Univ Fed Minas Gerais, Belo Horizonte MG, Brazil ; Fed Serv Data Proc SERPRO, Belo Horizonte MG, Brazil	Brazil	Dias, Sergio M ; Vieira, Newton J	2013	Engineering ; Operations Research & Management Science ; Computer Science
Areas of vulnerability to HIV/TB co-infection in Southeastern Brazil	OBJECTIVE: To identify areas of vulnerability to new cases of HIV/tuberculosis (TB) co-infection. METHODS: An ecological descriptive study was conducted by georeferencing new HIV/TB cases reported in the city of Ribeirao Preto, Southeastern Brazil, in 2006. Data were obtained from the Sao Paulo state information system for TB notification (TB-WEB) database. New cases of HIV/TB co-infection were a…	Univ Sao Paulo, Sao Paulo, Brazil	Brazil	de Paula Andrade, Rubia Laine ; Scatena Villa, Teresa Cristina ; Chiaravalloti Neto, Francisco ; Firmino Brunello, Maria Eugenia ; Magnabosco, Gabriela Tavares ; Arcencio, Ricardo Alexandre	2011	Public, Environmental & Occupational Health
Arginase-1 expression in granulomas of tuberculosis patients	Mycobacterium tuberculosis (Mtb) is an intracellular pathogen able to survive and multiply within macrophages. Several mechanisms allow this bacterium to escape macrophage microbicidal activity. Mtb may interfere with the ability of mouse macrophages to produce antibactericidal nitric oxide, by inducing the expression of arginase 1 (Arg1). It remains unclear whether this pathway has a role in hum…	Univ Estado Rio De Janeiro, Rio De Janeiro, Brazil ; Univ Fed Rio de Janeiro, Rio De Janeiro, Brazil	Brazil	Moreira, Lilian Oliveira ; Mattos-Guaraldi, Ana Luiza ; Martins, Rodrigo A P ; Pessanha, Ana P ; Vianna, Albanita	2012	Infectious Diseases ; Immunology ; Microbiology
Artificial neural network models to support the diagnosis of pleural tuberculosis in adult patients	BACKGROUND: Clinicians in countries with high tuberculosis (TB) prevalence often treat pleural TB based on clinical grounds, as the availability and sensitivity of diagnostic tests are poor. OBJECTIVE: To evaluate the role of artificial neural networks (ANN) as an aid for the non-invasive diagnosis of pleural TB. These tools can be used in simple computer devices (tablets) without remote internet…	McGill Univ, Montreal PQ, Canada ; Univ Fed Rio de Janeiro, Rio De Janeiro, Brazil ; Fed Ctr Technol Educ Celso Suckov da Fonseca, Rio De Janeiro, Brazil ; Univ Gama Filho RJ Brasil, Rio De Janeiro, Brazil	Brazil ; Canada	Trajman, Anete ; Kritski, Afranio Lineu ; Faria, J ; Seixas, J M ; Souza Filho, J B O ; Vieira, A F M	2013	Infectious Diseases ; Respiratory System
Aspergillus fumigatus fungus ball in the pleural cavity	Objective: To report the cases of 6 patients with fungus ball caused by Aspergillus fumigatus (aspergilloma) in the pleural cavity. Methods: Between 1980 and 2009, 391 patients were diagnosed with aspergilloma at the Santa Case Hospital Complex in Porto Alegre, Brazil. The diagnosis of aspergilloma in the pleural cavity was made through imaging tests revealing effusion and pleural thickening with…	Complexo Hosp Santa Casa Porto Alegre, Porto Alegre RS, Brazil ; Univ Fed Rio Grande do Sul UFRGS, Porto Alegre RS, Brazil	Brazil	Guazzelli, Luciana Silva ; Severo, Luiz Carlos ; Camargo, Jose Jesus ; Severo, Cecilia Bittencourt ; Fernandes Pinto, Geison Leonardo ; Hoff, Leonardo Santos	2012	Respiratory System
Assessing new strategies for TB diagnosis in low- and middle-income countries	In this manuscript, we report the current situation of tuberculosis globally and in Brazil, the need for new strategies toward tuberculosis control, focusing on new diagnostic technologies. Critical comments are given on the state of the art regarding the evaluation of new health technologies, degree of scientific evidence needed, evaluation of clinical impact, cost-effectiveness of incorporation…	Fundaco Oswaldo Cruz FIOCRUZ, Rio De Janeiro, Brazil ; Brazilian TB Res Network REDE TB, Ribeirao Preto SP, Brazil ; Univ Sao Paulo, Sao Paulo, Brazil ; Univ Fed Rio de Janeiro, Rio De Janeiro, Brazil ; Int Union TB & Lung Dis, Paris, France ; Liuerpool Sch Trop Med, Merseyside, England	Brazil ; UK ; France	Bertel Squire, S ; Oliveira, Martha Maria ; Huf, Gisele ; Vieira, Maria Armanda ; Netto, Antonio Ruffino ; Fujiwara, Paula I ; Kritski, Afranio Lineu	2013	Infectious Diseases
Assessing occupational exposure as risk for tuberculous infection at a teaching hospital in Sao Paulo, Brazil	OBJECTIVE: To determine the risk for TB infection among nurses exposed to TB patients and non-exposed employees, and to evaluate associated aspects to initiate TB prevention in a teaching hospital in Brazil. DESIGN: A cross-sectional tuberculin skin test (TST) survey and assessment questionnaire of 169 nurses exposed to patients (exposed group ) and 164 administrative employees (comparative group…	Fac Med Sao Jose do Rio Preto, Sao Jose Do Rio Preto SP, Brazil ; Fundação Faculdade Regional de Medicina de Rio Preto FUNFARME, Sao Paulo, Brazil	Brazil	Franco, Celia ; Zanetta, DMT	2006	Infectious Diseases ; Respiratory System
Assessing the effects of multiple infections and long latency in the dynamics of tuberculosis	In order to achieve a better understanding of multiple infections and long latency in the dynamics of Mycobacterium tuberculosis infection, we analyze a simple model. Since backward bifurcation is well documented in the literature with respect to the model we are considering, our aim is to illustrate this behavior in terms of the range of variations of the model's parameters. We show that backwar…	Inst Oscar Freire, Sao Paulo, Brazil ; Univ Campinas UNICAMP, Campinas SP, Brazil	Brazil	Raimundo, Silvia Martorano ; Yang, Hyun Mo	2010	Mathematical & Computational Biology
Assessment of a clinical score for screening suspected pulmonary tuberculosis cases	OBJECTIVE: To assess the accuracy (sensitivity) of a clinical score for presumptive pulmonary tuberculosis cases during screening. METHODS: Descriptive cross-sectional study comprising 1,365 patients attending the department of lung diseases at a secondary care outpatient clinic in the city of Rio de Janeiro, Southeastern Brazil, during 2006 and 2007. All respondents answered a standardized quest…	Univ Sao Paulo, Sao Paulo, Brazil ; Univ Fed Rio de Janeiro, Rio De Janeiro, Brazil ; Univ Fed Espirito Santo, Vitoria ES, Brazil	Brazil	Alves de Castro, Cristiano Bel ; Kritski, Afranio Lineu ; Maciel, Ethel Leonor Noia ; Netto, Antonio Ruffino ; da Costa, Paulo Albuquerque	2011	Public, Environmental & Occupational Health
Assessment of messenger RNA (mRNA) of Mycobacterium tuberculosis as a marker of cure in patients with pulmonary tuberculosis	Aims: To analyse the performance of RT-qPCR using 85B mRNA in the diagnosis of Mycobacterium tuberculosis infection and in the assessment of the response to treatment for pulmonary tuberculosis (TB). Methods and Results: Ninety-eight patients with signs of pulmonary TB were selected: 56 were considered infected with Myco. tuberculosis and they had positive cultures or evident clinical response to…	Fundaco Oswaldo Cruz FIOCRUZ, Rio De Janeiro, Brazil	Brazil	Guarines, Klarissa Miranda ; Schindler, Haiana Charifker ; Lapa Montenegro, Lilian Maria ; de Melo, Fabio Lopes ; Alves do Nascimento, Andre Luiz ; de Siqueira Lira, Lais Ariane ; Fulco Santos, Fabiana Cristina ; Montenegro, Rosana de Albuquerque ; Falcao, J ; Leite, R C ; Zuzarte, M S	2014	Microbiology ; Biotechnology & Applied Microbiology
Assessment of the effectiveness of a home-based care program for patients coinfected with tuberculosis and human immunodeficiency virus after discharge from a reference hospital in South-Eastern Brazil	The effectiveness of tuberculosis treatment delivered by a home-based care program to patients coinfected with HIV was compared with that of a service provided by outpatient departments. A retrospective study was made of a cohort of coinfected patients discharged from hospital between January 1998 and December 2002 who had been followed-up for one year within one of these programs. Two-hundred-an…	Univ Fed Minas Gerais, Belo Horizonte MG, Brazil	Brazil	Pietra Pedroso, Enio Roberto ; Pla Bento, Carlos Alessandro	2010	Infectious Diseases
Assessment of the IgA Immunoassay Diagnostic Potential of the Mycobacterium tuberculosis MT10.3-MPT64 Fusion Protein in Tuberculous Pleural Fluid	Pleural tuberculosis (PL-TB) remains difficult to diagnose. An enzyme-linked immunosorbent assay (ELISA) was developed based on a construction containing the fusion of the Rv3019c (MT10.3) and Rv1980c (MPT64) gene sequences, and its performance was evaluated in an area where TB is endemic. A total of 92 pleural fluid (PF) samples at serial dilutions of 1:50 to 1:800 were included in the ELISA IgA…	Univ Gama Filho RJ Brasil, Rio De Janeiro, Brazil ; Fundaco Oswaldo Cruz FIOCRUZ, Rio De Janeiro, Brazil	Brazil	de Araujo, Leonardo Silva ; Trajman, Anete ; Moraes, Renata Maciel ; Feres Saada, Maria Helena	2010	Infectious Diseases ; Microbiology ; Immunology
ASSESSMENT OF THE QUALITY OF DNA EXTRACTED BY TWO TECHNIQUES FROM MYCOBACTERIUM TUBERCULOSIS FOR FAST MOLECULAR IDENTIFICATION AND GENOTYPING	We report a comparative study of two DNA extraction techniques, thermolysis and chemical lysis (CTAB), for molecular identification and genotyping of M. tuberculosis. Forty DNA samples were subjected to PCR and the results demonstrated that with thermolysis it is possible to obtain useful data that enables fast identification and genotyping.	UNESP Univ Estadual Paulista, Rio Claro SP, Brazil ; Secretaria Estadual Saude Mato Grosso do Sul, Campo Grande MS, Brazil ; Clemente Ferreira Inst, Sao Paulo, Brazil	Brazil	Mendes, Natalia Helena ; Fiuza de Melo, Fernando Augusto ; Totumi Cunha, Eunice Atsuko ; Miyata, Marcelo ; Barreto Santos, Adolfo Carlos ; Leite, Clarice Queico Fujimaro	2011	Microbiology
ASSESSMENT OF TUBERCULOSIS TREATMENT ACCESSIBILITY FOR PATIENTS COINFECTED OR NOT WITH THE HUMAN IMMUNODEFICIENCY VIRUS	This study aimed to evaluate accessibility to treatment for people with TB co-infected or not with HIV. This cross-sectional study addressed issues regarding accessibility to treatment in a city in the interior of Sao Paulo state, Brazil. The instrument Primary Care Assessment Tool was utilized with 95 people. To evaluate access to treatment, Student's t test was used. The mean scores of variable…	Universidade Federal do Triângulo Mineiro UFMT, Uberaba MG, Brazil ; Univ Sao Paulo, Sao Paulo, Brazil ; Fac Med Sao Jose do Rio Preto, Sao Jose Do Rio Preto SP, Brazil ; Programa Enfermagem Fundamental, Sao Jose Do Rio Preto SP, Brazil	Brazil	da Silveira Rodrigues, Ana Maria ; Figueiredo Vendramini, Silvia Helena ; Gir, Elucir ; Marin da Silva Canini, Silvia Rita ; Scatena Villa, Teresa Cristina ; Scatena, Lucia Marina	2012	Nursing
Associated factors for treatment delay in pulmonary tuberculosis in HIV-infected individuals: a nested case-control study	Background: The delay in initiating treatment for tuberculosis (TB) in HIV-infected individuals may lead to the development of a more severe form of the disease, with higher rates of morbidity, mortality and transmissibility. The aim of the present study was to estimate the time interval between the onset of symptoms and initiating treatment for TB in HIV-infected individuals, and to identify the…	Univ London, London, England ; Univ Fed Pernambuco, Recife PE, Brazil ; Fundaco Oswaldo Cruz FIOCRUZ, Rio De Janeiro, Brazil	Brazil ; UK	Rocha Vilela Moura, Libia Cristina ; Nunes Diniz, George Tadeu ; Miranda-Filho, Democrito de Barros ; Rodrigues, Laura Cunha ; Maruza, Magda ; Lacerda de Melo, Heloisa Ramos ; de Alencar Ximenes, Ricardo Arraes ; Pessoa Militao de Albuquerque, Maria de Fatima ; Coimbra, Isabella	2012	Infectious Diseases
Association between Gc genotype and susceptibility to TB is dependent on vitamin D status	Group-specific component (Gc) variants of vitamin D binding protein differ in their affinity for vitamin D metabolites that modulate antimycobacterial immunity. We conducted studies to determine whether Gc genotype associates with susceptibility to tuberculosis (TB). The following subjects were recruited into case-control studies: in the UK, 123 adult TB patients and 140 controls, all of Gujarati…	Univ London, London, England ; Univ Cape Town, Cape Town, South Africa ; Fundaco Oswaldo Cruz FIOCRUZ, Rio De Janeiro, Brazil ; Barts & London Queen Marys Sch Med & Dent, London E1 2AT, England ; Natl Inst Med Res, Mill Hill, England ; Northwick Pk Hosp & Clin Res Ctr, Middx, England	Brazil ; UK ; South Africa	Leandro, Ana Cristina C S ; Rocha, Marcia Andrade ; Davidson, R N ; Bonecini-Almeida, Maria da Gloria ; Bremner, S A ; Wilkinson, Katalin A ; Wilkinson, Robert J ; Anderson, Suzanne ; Rolla, Valeria Cavalcanti ; Eley, B S ; Griffiths, C J ; Levin, Michael ; Martineau, A R ; Newton, S M ; Nicol, M P ; Pienaar, S M ; Skolimowska, K H	2010	Respiratory System
Association between HLA-DR4 haplotypes and tuberculin skin test response in the Ache population	The human leukocyte antigen (HLA) system has a major role in the regulation of the immune response as it is involved in the defense against pathogens. Evidence for association with tuberculosis (TB) is more consistent for class II than for class I HLA genes. TB is important among indigenous peoples in South America, not only because of its historical role in regional depopulation, but also becaus…	Arizona State Univ, Tempe, AZ USA ; Univ Fed Parana, Parana, Brazil ; Univ Fed Rio Grande do Sul UFRGS, Porto Alegre RS, Brazil ; Hosp Clin Porto Alegre, Porto Alegre RS, Brazil ; Univ Estadual Maringa, Parana, Brazil	Brazil ; USA	Guimaraes, L S P ; Hutz, Mara H ; Hurtado, A M ; Lindenau, J D ; Tsuneto, Luiza T ; Petzl-Erler, Maria Luiza ; Salzano, Francisco M ; Hill, K R	2014	Cell Biology ; Immunology ; Pathology
Association between serum albumin levels and in-hospital deaths due to tuberculosis	SETTING: A tuberculosis (TB) referral hospital in the state of Bahia, north-eastern Brazil. OBJECTIVE: To evaluate the association between serum albumin at admission and in-hospital deaths due to TB. DESIGN: A prospective cohort study of 373 patients hospitalised with TB. Samples were systematically collected from all patients at hospital admission for measurement of serum albumin levels. In-hosp…	Hosp Octavio Mangabeira, Salvador BA, Brazil ; Escola Bahiana Med & Saude Publ EBMSP, Salvador BA, Brazil ; Univ Fed Bahia, Salvador BA, Brazil	Brazil	Matos, Eliana Dias ; Lemos, Antonio Carlos Moreira	2006	Infectious Diseases ; Respiratory System
Association between serum selenium level and conversion of bacteriological tests during antituberculosis treatment	Objective: To determine whether serum selenium levels are associated with the conversion of bacteriological tests in patients diagnosed with active pulmonary tuberculosis after eight weeks of standard treatment. Methods: We evaluated 35 healthy male controls and 35 male patients with pulmonary tuberculosis, the latter being evaluated at baseline, as well as at 30 and 60 days of antituberculosis t…	Univ Sao Paulo, Sao Paulo, Brazil ; Pontificia Univ Catolica Rio de Janeiro, Rio De Janeiro RJ, Brazil ; Univ Fed Rio de Janeiro, Rio De Janeiro, Brazil ; McGill Univ, Montreal PQ, Canada	Brazil ; Canada	Duarte Mesquita, Eliene Denites ; de Moraes, Milena Lima ; Campos, Reinaldo Calixto ; de Melo Guedes de Oliveira, Hedi Marinho ; Netto, Antonio Ruffino ; Delogo, Karina Neves ; de Almeida, Paulo Cesar ; de Paula Ramalho, Daniela Maria ; de Oliveira, Martha Maria ; Campino Miranda, Pryscilla Fernandes ; Hauser-Davis, Rachel Ann ; Kritski, Afranio Lineu	2014	Respiratory System
Association between social deprivation and causes of mortality among elderly residents in the city of Recife, Pernambuco State, Brazil	This paper aims to analyze mortality among elderly residents in the city of Recife, Pernambuco State, Brazil, and its association with social deprivation ( hardship) in the year 2000. An ecological study was performed, and 94 neighborhoods and 5 social strata were analyzed. The independent variable consisted of a composite social deprivation indicator, obtained for each neighborhood and calculate…	Univ Fed Pernambuco, Recife PE, Brazil	Brazil	Campos Leal, Marcia Carrera ; de Oliveira Marques, Ana Paula ; Marino, Jacira Guiro ; Silva, Vanessa de Lima	2008	Public, Environmental & Occupational Health
Association between the PTPN22 1858C/T gene polymorphism and tuberculosis resistance	Previous studies identified the functional polymorphism 1858C/T in the gene PTPN22 in association with several autoimmune diseases and with resistance to tuberculosis (TB). This study is the first to investigate the association between pulmonary TB and the PTPN22 1858C/T polymorphism in the Brazilian Amazon. We conducted a case-control study involving a group of 413 individuals, comprised of 208 …	Univ Fed Amazonas UFAM, Manaus AM, Brazil ; Inst Nacl de Pesquisas da Amazonia, Amazonas, Brazil	Brazil	Boechat, Antonio Luiz ; Ogusku, Mauricio Morishi ; dos Santos, Maria Cristina ; Sadahiro, Aya	2013	Infectious Diseases
Association of CD209 and CD209L polymorphisms with tuberculosis infection in a Northeastern Brazilian population	Tuberculosis (TB) caused by Mycobacterium tuberculosis, is major cause of morbidity and mortality worldwide. So far, many candidate genes have been investigated for their possible association with TB. Dendritic cell-specific intercellular adhesion molecule 3 (ICAM-3) grabbing non-integrin (DC-SIGN) and Liver/lymph node-specific intercellular adhesion molecule-grabbing non-integrin (L-SIGN), encod…	Inst Maternal & Child Hlth IRCCS Burlo Garofolo, Trieste, Italy ; Fundaco Oswaldo Cruz FIOCRUZ, Rio De Janeiro, Brazil ; Univ Fed Pernambuco, Recife PE, Brazil	Brazil ; Italy	Alves da Cruz, Heidi Lacerda ; Segat, Ludovica ; Crovella, Sergio ; da Silva, Ronaldo Celerino ; Guimaraes, Rafael Lima ; Schindler, Haiana Charifker ; Lapa Montenegro, Lilian Maria	2014	Biochemistry & Molecular Biology
Association of Serum Levels of Iron, Copper, and Zinc, and Inflammatory Markers with Bacteriological Sputum Conversion During Tuberculosis Treatment	Iron, copper, and zinc are key micronutrients that play an important role in the immune response to Mycobacterium tuberculosis. The present study aimed to evaluate the association between serum levels of those micronutrients, inflammatory markers, and the smear and culture conversion of M. tuberculosis during 60 days of tuberculosis treatment. Seventy-five male patients with pulmonary tuberculosi…	Univ Estado Rio De Janeiro, Rio De Janeiro, Brazil ; Instituto Estadual de Doenças do Tórax Ary Parreiras, Rio De Janeiro, Brazil ; Univ Fed Rio de Janeiro, Rio De Janeiro, Brazil ; McGill Univ, Montreal PQ, Canada ; Hosp Santa Maria Rio de Janeiro State Secretary H, Rio De Janeiro, Brazil ; Univ Sao Paulo, Sao Paulo, Brazil	Brazil ; Canada	Delogo, Karina Neves ; Kritski, Afranio Lineu ; de Paula Ramalho, Daniela Maria ; de Oliveira, Martha Maria ; Campino Miranda, Pryscilla Fernandes ; de Melo Guedes de Oliveira, Hedi Marinho ; Netto, Antonio Ruffino ; dos Anjos, Marcelino Jose ; Duarte Mesquita, Eliene Denites ; de Moraes, Milena Lima	2014	Biochemistry & Molecular Biology ; Endocrinology & Metabolism
Association of slow N-acetyltransferase 2 profile and anti-TB drug-induced hepatotoxicity in patients from Southern Brazil	Purpose To determine the frequency of N-acetyltransferase 2 (NAT2) polymorphisms, the NAT2 acetylation profile and its relation to the incidence of gastrointestinal adverse drug reactions (ADRs), anti-tuberculosis (TB) drug-induced hepatotoxicity, and the clinical risk factors for hepatotoxicity in a population from Brazil. Methods Two hundred and fifty-four Brazilian TB patients using isoniazid …	Fundacao Estadual Prod Pesquisa Saude, Porto Alegre RS, Brazil ; Hosp Sanatorio Partenon, Porto Alegre RS, Brazil ; Univ Fed Rio Grande do Sul UFRGS, Porto Alegre RS, Brazil ; Universidade Luterana do Brasil ULBRA RS, Canoas RS, Brazil ; Lab Exame, Novo Hamburgo RS, Brazil ; Fundaco Oswaldo Cruz FIOCRUZ, Rio De Janeiro, Brazil	Brazil	de Figueiredo Teixeira, Raquel Lima ; Possuelo, Lia Goncalves ; Picon, Pedro Dornelles ; Santos, Adalberto Rezende ; Castelan, J A ; Rosa Rossetti, Maria Lucia ; Cafrune, Patricia Izquierdo ; Brito, Tais C ; Gregianini, Tatiana S ; Ribeiro, Andrezza Wolowski ; Zaha, Arnaldo ; Hutz, Mara H	2008	Pharmacology & Pharmacy
Association of tibial osteomyelitis and pneumonitis due to miliary tuberculosis in a patient with systemic lupus erythematosus	Systemic lupus erythematosus (SLE) is a multisystem autoimmune disease, which has great prevalence and uncommon manifestations of opportunistic infectious diseases, mainly due to the multiple abnormalities of the immune system and the immunosuppressive effect of the medications used in its treatment. Patients whit SLE have an increased incidence of tuberculosis, and osteoarticular involvement occ…	Pontificia Univ Catolica Campinas, Campinas, Brazil	Brazil	Barone Teixeira, Maria Aparecida ; Egypto Rosa, Vitor Emer ; Lyrio, Andre Marun ; Martin, Daniel ; Provenza, Jose Roberto	2011	Rheumatology
Asymptomatic Cattle Naturally Infected with Mycobacterium bovis Present Exacerbated Tissue Pathology and Bacterial Dissemination	Rational discovery of novel immunodiagnostic and vaccine candidate antigens to control bovine tuberculosis (bTB) requires knowledge of disease immunopathogenesis. However, there remains a paucity of information on the Mycobacterium bovis-host immune interactions during the natural infection. Analysis of 247 naturally PPD+ M. bovis-infected cattle revealed that 92% (n = 228) of these animals were …	Univ Santa Catarina, Florianopolis SC, Brazil ; Univ Estado Santa Catarina, Lages SC, Brazil	Brazil	Bafica, Andre ; Fernandes, Paula ; Fleith, Renata ; Marlow, Mariel ; Menin, Alvaro ; Pilati, Celso ; Reck, Carolina	2013	Science & Technology - Other Topics
Audiometric evaluation of patients treated for pulmonary tuberculosis	Objective: To evaluate the hearing status of patients being treated for pulmonary tuberculosis at referral hospitals in Brazil. Methods: This was a descriptive study involving 97 male and female inpatients/outpatients between 18 and 60 years of age who were undergoing treatment for active pulmonary tuberculosis at one of two referral hospitals in the state of Rio de Janeiro. After being interview…	Univ Sao Paulo, Sao Paulo, Brazil ; Univ Fed Rio de Janeiro, Rio De Janeiro, Brazil	Brazil	Netto, Antonio Ruffino ; de Melo Tavares de Lima, Marco Antonio ; de Vasconcelos, Karla Anacleto ; Frota, Silvana ; Kritski, Afranio Lineu	2012	Respiratory System
Automatic design of decision-tree induction algorithms tailored to flexible-receptor docking data	Background: This paper addresses the prediction of the free energy of binding of a drug candidate with enzyme InhA associated with Mycobacterium tuberculosis. This problem is found within rational drug design, where interactions between drug candidates and target proteins are verified through molecular docking simulations. In this application, it is important not only to correctly predict the fre…	Univ Sao Paulo, Sao Paulo, Brazil ; Univ Fed Sao Paulo, Sao Paulo SP, Brazil ; Univ Fed Santa Maria, Rio Grande Do Sul RS, Brazil ; Pontificia Univ Catolica Grande Sul PUCRS, Porto Alegre RS, Brazil ; Univ Fed Rio Grande, Rio Grande RS, Brazil	Brazil	Winck, Ana T ; Santos, Rodrigo Correia ; Machado, Karina S ; de Carvalho, Andre C P L F ; Basgalupp, Marcio P ; de Souza, Osmar Norberto ; Ruiz, Duncan D A	2012	Biotechnology & Applied Microbiology ; Biochemistry & Molecular Biology ; Mathematical & Computational Biology
Autophagy induction favours the generation and maturation of the Coxiella-replicative vacuoles	Pathogens evolved mechanisms to invade host cells and to multiply in the cytosol or in compositionally and functionally customized membrane-bound compartments. Coxiella burnetii, the agent of Q fever in man is a Gram-negative gamma-proteobacterium which multiplies in large, acidified, hydrolase-rich and fusogenic vacuoles with phagolysosomal-like characteristics. We reported previously that C. bu…	Fed Univ Sao Paulo UNIFESP, Sao Paulo, Brazil ; Univ Nacl Cuyo, Mendoza, Argentina	Brazil ; Argentina	Beron, W ; Rabinovitch, Michel ; Colombo, MI ; Gutierrez, MG ; Munafo, DB ; Vazquez, CL ; Zoppino, FCM	2005	Microbiology ; Cell Biology
Auxotrophic complementation as a selectable marker for stable expression of foreign antigens in Mycobacterium bovis BCG	Mycobacterium bovis BCG has the potential to be an effective live vector for multivalent vaccines. However, most mycobacterial, cloning vectors rely on antibiotic resistance genes as selectable markers, which would be undesirable in any practical vaccine. Here we report the use of auxotrophic complementation as a selectable marker that would be suitable for use in a recombinant vaccine. A BCG aux…	Univ Surrey, Surrey, England ; Fed Univ Pelotas, Pelotas RS, Brazil	Brazil ; UK	da Cunha, Cristina Wetzel ; Borsuk, Sibele ; Dellagostin, Odir Antonio ; Fagundes, Michel Quevedo ; McFadden, Johnjoe ; Mendum, Tom A ; Michelon, Marcelo	2007	Microbiology ; Immunology ; Respiratory System
Auxotrophic recombinant Mycobacterium bovis BCG overexpressing Ag85B enhances cytotoxicity on superficial bladder cancer cells in vitro	BCG therapy remains at the forefront of immunotherapy for treating patients with superficial bladder cancer. The high incidence of local side effects and the presence of non-responder diseases have led to efforts to improve the therapy. Hence, we proposed that an auxotrophic recombinant BCG strain overexpressing Ag85B (BCG a dagger leuD/Ag85B), could enhance the cytotoxicity to the human bladder …	Fed Univ Pelotas, Pelotas RS, Brazil	Brazil	Collares, Tiago ; Borsuk, Sibele ; Dellagostin, Odir Antonio ; Campos, Vinicius Farias ; Seixas, Fabiana Koemmling ; Nedel, Fernanda ; Begnini, Karine Rech ; Rizzi, Caroline ; Schultze, Eduarda ; Yurgel, Virginia Campello	2013	Biotechnology & Applied Microbiology
Avaliacao da ventilacao pulmonar regional por tomografia de impedancia eletrica em paciente com estenose bronquica unilateral pos-tuberculose	Bronchial stenosis can impair regional lung ventilation by causing abnormal, asymmetric airflow limitation. Electrical impedance tomography (EIT) is an imaging technique that allows the assessment of regional lung ventilation and therefore complements the functional assessment of the lungs. We report the case of a patient with left unilateral bronchial stenosis and a history of tuberculosis, in w…	Univ Fed Ceara, Ceara, Brazil	Brazil	da Silveira Barros, Carlos Augusto Barbosa ; Beraldo, Marcelo Do Amaral ; De Sousa, Nathalia Parente ; Holanda, Marcelo Alcantara ; Marinho, Liegina Silveira ; Matias, Marcelo Silveira ; Passos Amato, Marcelo Britto ; Vieira Costa, Eduardo Leite ; VIonteiro, Luana Torres	2013	Respiratory System
Azure dyes as new photosensitizer prototypes to application in photodynamic therapy against Candida spp.	Infections caused by Candida albicans are of increasing concern, especially considering immunodepressed patients. The toxicity of most antifungal agents, the great number of cases with recidives, as well as the emergence of resistant samples has provoked the evaluation of new forms of therapy. In this context, the photodynamic therapy (PDT) presents auspicious antimicrobial properties, stimulatin…	Univ Vale Paraiba, Sao Jose Dos Campos SP, Brazil ; Univ Fed Sao Joao Del Rei, Sao Joao Del Rei MG, Brazil ; Polo Univ Rio das Ostras, Rio Das Ostras RJ, Brazil ; Univ Camilo Castelo Branco, Sao Jose Dos Campos SP, Brazil	Brazil	de Oliveira, Hueder P M ; Codognoto, Lucia ; Costa, Maricilia S ; Felipe, Monalisa P ; Lyon, Juliana P ; Moreira, Leonardo M ; Rodrigues, Maira R ; Trajano, Isis ; Tursi, Suellen M S	2010	Biochemistry & Molecular Biology ; Spectroscopy
B-1 cell protective role in murine primary Mycobacterium bovis bacillus Calmette-Guerin infection	B-1 cells were first described in the early 1980s and are distinct from conventional B lymphocytes in respect to phenotype, morphology, ontogeny, tissular distribution and function. Although many years have been past since their description, B-1 cells role within the immune system is still unclear. Years ago, our lab demonstrated that B-1 cells were able to differentiate into macrophage-like mono…	Fed Univ Sao Paulo UNIFESP, Sao Paulo, Brazil	Brazil	Mariano, Mario ; Russo, Ricardo T	2010	Immunology
Bacterial Meningitis in Brazil: Baseline Epidemiologic Assessment of the Decade Prior to the Introduction of Pneumococcal and Meningococcal Vaccines	Background: Bacterial meningitis is associated with significant burden in Brazil. In 2010, both 10-valent pneumococcal conjugate vaccine and meningococcal capsular group C conjugate vaccine were introduced into the routine vaccination schedule. Haemophilus influenzae type b vaccine was previously introduced in 1999. This study presents trends in demographics, microbiological characteristics and s…	Univ Fed Goias, Goiania Go, Brazil ; Hosp Sirio Libanes, Sao Paulo, Brazil ; Sanas Epidemiol & Res, Sao Paulo, Brazil ; Univ Sao Paulo, Sao Paulo, Brazil	Brazil	Bierrenbach, Ana Luiza ; Pontes Azevedo, Luciano Cesar ; Toscano, Cristiana M	2013	Science & Technology - Other Topics
Bacteriological analysis of induced sputum for the diagnosis of pulmonary tuberculosis in the clinical practice of a general tertiary hospital	Objective: To determine the diagnostic sensitivity of bacteriological analyses in induced Sputum (IS) for the diagnosis of pulmonary tuberculosis (TB) and to identify the clinical characteristics associated with the confirmed diagnosis, as well as to determine the diagnostic yield of bronchoscopy carried out when IS tests negative for AFB in smear microscopy. Methods: A retrospective, cross-secti…	Hosp Clin Porto Alegre, Porto Alegre RS, Brazil ; Univ Fed Rio Grande do Sul UFRGS, Porto Alegre RS, Brazil	Brazil	Menna Barreto, Sergio Saldanha ; da Silveira, Marcel Muller ; Garcia, Sabrina Bollmann ; Perin, Christiano ; Roth Dalcin, Paulo de Tarso ; Vergani, Gustavo	2009	Respiratory System
Bayesian Melding Estimation of a Stochastic SEIR Model	One of the main problems in estimating stochastic SEIR models is that the data are not completely observed. In this case, the estimation is usually done by least squares or by MCMC. The Bayesian melding method is proposed to estimate SEIR models and to evaluate the likelihood in the presence of incomplete data. The method is illustrated by estimating a model for HIV/TB interaction in the populati…	Univ Campinas UNICAMP, Campinas SP, Brazil	Brazil	Hotta, Luiz K	2010	Mathematics ; Demography ; Mathematical Methods In Social Sciences
Bayesian model for the risk of tuberculosis infection for studies with individuals lost to follow-up	OBJECTIVE: To develop a statistical model based on Bayesian methods to estimate the risk of tuberculosis infection in studies including individuals lost to follow-up, and to compare it with a classic deterministic model. METHODS: The proposed stochastic model is based on a Gibbs sampling algorithm that uses information of lost to follow-up at the end of a longitudinal study. For simulating the un…	Univ Sao Paulo, Sao Paulo, Brazil ; Fac Med Ribeirao Preto, Ribeirao Preto SP, Brazil	Brazil	Martinez, Edson Zangiacomi ; Achcar, Jorge Alberto ; Aragon, Davi Casale ; Netto, Antonio Ruffino	2008	Public, Environmental & Occupational Health
BCG and BCG/DNAhsp65 Vaccinations Promote Protective Effects without Deleterious Consequences for Experimental Autoimmune Encephalomyelitis	A prime-boost strategy conserving BCG is considered the most promising vaccine to control tuberculosis. A boost with a DNA vaccine containing the mycobacterial gene of a heat shock protein (pVAXhsp65) after BCG priming protected mice against experimental tuberculosis. However, anti-hsp65 immunity could worsen an autoimmune disease due to molecular mimicry. In this investigation, we evaluated the …	Univ Sao Paulo, Sao Paulo, Brazil ; UNESP Univ Estadual Paulista, Rio Claro SP, Brazil	Brazil	Donega Franca, Thais Graziela ; Watanabe Ishikawa, Larissa Lumi ; Masson, Ana Paula ; Goncalves Zorzella-Pezavento, Sofia Fernanda ; Sartori, Alexandrina ; Chiuso-Minicucci, Fernanda ; Silva, Celio Lopes ; Fujiara Guerino, Clara Pires	2013	Immunology
BCG Revaccination Does Not Protect Against Leprosy in the Brazilian Amazon: A Cluster Randomised Trial	Background: Although BCG has been found to impart protection against leprosy in many populations, the utility of repeat or booster BCG vaccinations is still unclear. When a policy of giving a second BCG dose to school children in Brazil was introduced, a trial was conducted to assess its impact against tuberculosis, and a leprosy component was then undertaken in parallel. Objective: to estimate t…	Univ Fed Bahia, Salvador BA, Brazil ; Univ London, London, England ; Fundacao Alfredo Matta, Amazonas, Brazil	Brazil ; UK	Alexander, Neal ; Dourado, Ines ; Brito, Silvana ; Cunha, Sergio S ; Pereira, Susan Martins ; Ichihara, Maria Y ; Barreto, Mauricio Lima ; Maroja, Maria de Fatima ; Rodrigues, Laura Cunha ; Pereira, Emilia S	2008	Parasitology ; Tropical Medicine ; Infectious Diseases
BCG vaccine against tuberculosis: its protective effect and vaccination policies	OBJECTIVE: The BCG vaccine has been in use since 1921, but still arouses controversy and uncertainties. The objective was to analyze the protective effect of the BCG vaccine in its first and second doses and the accompanying vaccination policies. METHODS: A systematic review of the literature in both English and Spanish was carried out, covering the period 1948 to 2006, using the PubMed database.…	Univ Fed Bahia, Salvador BA, Brazil ; Univ Fed Pernambuco, Recife PE, Brazil	Brazil	Barreto, Mauricio Lima ; Pereira, Susan Martins ; Souza Dantas, Odimariles Maria ; de Alencar Ximenes, Ricardo Arraes	2007	Public, Environmental & Occupational Health
BEYOND DOTS (DIRECTLY OBSERVED TREATMENT SHORT-COURSE) IN TUBERCULOSIS' CONTROL: INTERFACING AND SHARING NEEDS	This study analyzes meanings that health workers attribute to DOTS and points out alternatives that contribute to its performance. After the Research Ethics Committee approved the project, a semi-structured interview was applied to 15 health workers from the central region of the city of Sao Paulo, SP, Brazil between August and December 2004. This study used hermeneutic-dialectic reference and th…	Univ Nacl Colombia, Bogota, Colombia ; Univ Sao Paulo, Sao Paulo, Brazil	Brazil ; Colombia	Bertolozzi, Maria Rita ; Munoz Sanchez, Alba Idaly	2009	Nursing
Binding mode analysis of 2,4-diamino-5-methyl-5-deaza-6-substituted pteridines with Mycobacterium tuberculosis and human dihydrofolate reductases	There are major differences between the structures of human dihydrofolate reductase (hD-HFR) and Mycobacterium tuberculosis dihydrofolate reductase (mtDHFR). These differences may allow the design of more selective mtDHFR inhibitors. In this paper, we have used docking approaches to study the binding orientations and predict binding affinities of 2,4-diamino-5-methyl-5-deazapteridines derivatives…	Univ Fed Lavras, Lavras MG, Brazil ; So Res Inst, Birmingham, AL USA	Brazil ; USA	da Cunha, Elaine F F ; Ramalho, Teodorico C ; Reynolds, Robert C	2008	Biophysics ; Biochemistry & Molecular Biology
Binuclear cyclopalladated compounds with antitubercular activity: synthesis and characterization of (X = Cl, Br, NCO, N-3; bpp=1,3-bis(4-pyridyl)propane)	Reactions between (2) (Hdmba = N,N-dimethylbenzylamine; X = Cl, Br, NCO, N-3) and 1,3-bis(4-pyridyl)propane (bpp) in 1 : 1 molar ratio at room temperature resulted in the binuclear compounds (X = Cl (1), Br (2), NCO (3), N-3 (4)), which were characterized by elemental analyses, infrared (IR), H-1- and C-13{H-1}-NMR spectroscopies, and thermogravimetric analysis. The IR and NMR data of 1-4 were co…	UNESP Univ Estadual Paulista, Rio Claro SP, Brazil ; Universidade Federal de Alfenas UNIFAL, Alfenas MG, Brazil	Brazil	de Almeida, Eduardo Tonon ; Leite, Clarice Queico Fujimaro ; Netto, Adelino V G ; Pavan, Fernando Rogerio ; Mauro, Antonio E ; Moro, Antonio C ; Urbaczek, Ana C	2012	Chemistry
Bioactivity of pyridine-2-thiolato-1-oxide metal complexes: Bi(III), Fe(III) and Ga(III) complexes as potent anti-Mycobacterium tuberculosis prospective agents	In the search for new therapeutic tools against tuberculosis and to further address the therapeutic potential of pyridine-2-thiol 1-oxide (Hmpo) metal complexes, two new octahedral complexes, with M = Ga or Bi, were synthesized and characterized in the solid state and in solution. Attempts to crystallize in CH2Cl2 led to single crystals of the reaction product , where the gallium(III) ion is in a…	UNESP Univ Estadual Paulista, Rio Claro SP, Brazil ; Consejo Nacl Invest Cient & Tecn, Buenos Aires, Argentina ; Univ Nacl La Plata, Buenos Aires, Argentina ; Univ La Republ, Montevideo, Uruguay	Brazil ; Uruguay ; Argentina	Etcheverria, Gustavo A ; Leite, Clarice Queico Fujimaro ; Marino, Leonardo Biancolino ; Pavan, Fernando Rogerio ; Demoro, Bruno ; Gambino, Dinorah ; Piro, Oscar E ; Machado, Ignacio	2014	Pharmacology & Pharmacy
BIOBADASER, BIOBADAMERICA, and BIOBADADERM: safety registers sharing commonalities across diseases and countries	Registers facilitate the collection and communication of safety concerns. There are as many different register structures as registers, making the merging of rare data and comparison between registers difficult. BIOBADASER, the Safety Register of the Spanish Society of Rheumatology has served as template for other registers within the specialty, BIOBADAMERICA, and outside rheumatology, BIOBADADER…	Univ Fed Parana, Parana, Brazil ; Univ Fed Uberlandia, Uberlandia MG, Brazil ; Univ Santiago de Compostela, Santiago De Compostela, Spain ; Inst Salud Musculoesquelet, Madrid, Spain ; Soc Argentina Reumatol, Buenos Aires DF, Argentina ; Univ Valle Guatemala, Guatemala City, Guatemala	Brazil ; Spain ; Argentina ; Guatemala	Carmona, Loreto ; Descalzo, M A ; de la Vega, M ; Ranza, Roberto ; Casado, G ; Gomez-Reino, Juan J ; Tifton, D C	2014	Rheumatology
Biochemical characterization of Mycobacterium tuberculosis IMP dehydrogenase: kinetic mechanism, metal activation and evidence of a cooperative system	Enzymes from the nucleotide biosynthesis pathway are potential targets for the development of novel anti-mycobacterial agents. Inosine 5'-monophosphate (IMP) dehydrogenase from Mycobacterium tuberculosis (MtIMPDH) catalyzes the oxidation of IMP to XMP, with concomitant conversion of NAD(+) to NADH. In the present work, the guaB2-encoded MtIMPDH has been cloned, expressed and purified to homogenei…	Pontificia Univ Catolica Grande Sul PUCRS, Porto Alegre RS, Brazil ; Mayo Clin, Rochester, MN USA	Brazil ; USA	Bizarro, Cristiano Valim ; Rostirolla, Diana Carolina ; de Assuncao, Thiago Milech ; Basso, Luis Augusto ; Santos, Diogenes Santiago	2014	Chemistry
Biochemical characterization of recombinant guaA-encoded guanosine monophosphate synthetase (EC 6.3.5.2) from Mycobacterium tuberculosis H37Rv strain	Administration of the current tuberculosis (TB) vaccine to newborns is not a reliable route for preventing TB in adults. The conversion of XMP to GMP is catalyzed by guaA-encoded GMP synthetase (GMPS), and deletions in the Shiguella flexneri guaBA operon led to an attenuated auxotrophic strain. Here we present the cloning, expression, and purification of recombinant guaA-encoded GMPS from Mycobac…	Pontificia Univ Catolica Grande Sul PUCRS, Porto Alegre RS, Brazil	Brazil	Lorenzini, Daniel Macedo ; Rostirolla, Diana Carolina ; Ducati, Rodrigo Gay ; Basso, Luis Augusto ; Santos, Diogenes Santiago ; Franco, Tathyana Mar A	2012	Biochemistry & Molecular Biology ; Biophysics
Biochemical characterization of recombinant nucleoside hydrolase from Mycobacterium tuberculosis H37Rv	Tuberculosis (TB) is a major global health threat. There is a need for the development of more efficient drugs for the sterilization of the disease's causative agent, Mycobacterium tuberculosis (MTB). A more comprehensive understanding of the bacilli's nucleotide metabolic pathways could aid in the development of new anti-mycobacterial drugs. Here we describe expression and purification of recomb…	Pontificia Univ Catolica Grande Sul PUCRS, Porto Alegre RS, Brazil	Brazil	Lorenzini, Daniel Macedo ; Saraiva Macedo Timmers, Luis Fernando ; Petersen, Guilherme Oliveira ; Basso, Luis Augusto ; Santos, Diogenes Santiago ; Rosado, Leonardo Astolfi ; de Souza, Osmar Norberto ; Sanchez Quitian, Zilpa Adriana ; Lipinski-Paes, Thiago ; Rodrigues Junior, Valnes da Silva ; Wink, Priscila Lamb	2013	Biochemistry & Molecular Biology ; Biophysics
Biochemical Characterization of Uracil Phosphoribosyltransferase from Mycobacterium tuberculosis	Uracil phosphoribosyltransferase (UPRT) catalyzes the conversion of uracil and 5-phosphoribosyl-alpha-1-pyrophosphate (PRPP) to uridine 5'-monophosphate (UMP) and pyrophosphate (PPi). UPRT plays an important role in the pyrimidine salvage pathway since UMP is a common precursor of all pyrimidine nucleotides. Here we describe cloning, expression and purification to homogeneity of upp-encoded UPRT …	Pontificia Univ Catolica Grande Sul PUCRS, Porto Alegre RS, Brazil ; Univ Campinas UNICAMP, Campinas SP, Brazil ; EMBRAPA Food Agroind, Rio De Janeiro RJ, Brazil	Brazil	Inacio Ramos, Carlos Henrique ; Bloch Junior, Carlos ; Villela, Anne Drumond ; Basso, Luis Augusto ; Santos, Diogenes Santiago ; Rosado, Leonardo Astolfi ; Goncalves, Danieli Cristina ; Prates, Maura Vianna ; Ducati, Rodrigo Gay	2013	Science & Technology - Other Topics
Bioelectrical impedance analysis in clinical practice: a new perspective on its use beyond body composition equations	Purpose of review The bioelectrical impedance analysis is not a direct method for estimating body composition. Its accuracy depends on regression equations, and recent papers have suggested that this approach should not be used in several clinical situations. Another option is to obtain information about the electrical properties of tissues by using raw bioelectrical impedance measurements, resis…	Univ Catolica Pelotas, Pelotas RS, Brazil ; Fed Univ Pelotas, Pelotas RS, Brazil	Brazil	Barbosa-Silva, MCG ; Barros, AJD	2005	Endocrinology & Metabolism ; Nutrition & Dietetics
Biological activity of Plumbago scandens L. against multidrug-resistance strains of Mycobacterium tuberculosis	Tuberculosis control is a high priority for the Ministry of Health from Peru. In the present work the inhibitory effect of both metanolic (MeOH) and ethyl acetate (AcOEt) crude extracts and the minimum inhibitory concentration (MIC) of both wild plants and in vitro plantlets of Plumbago scandens L. -Plumbaginaceae- against multidrug-resistance (MDR) strains of Mycobacterium tuberculosis were dete…	Univ Estadual Londrina, Londrina, Brazil ; Lab Referencia Reg Salud Publ, Chiclayo, Peru ; Univ Nacl Pedro Ruiz Gallo, Lambayeque, Peru	Brazil ; Peru	Delgado Paredes, Guillermo E ; Farcio Villarreal, Manuel ; Ferreira, Dalva Trevisan ; Horna Davila, Oscar ; Moncada Ascencio, Natali ; Pereira, Jurandir ; Rojas Idrogo, Consuelo	2011	Pharmacology & Pharmacy
Biological cost in Mycobacterium tuberculosis with mutations in the rpsL, rrs, rpoB, and katG genes	When bacteria develop drug-resistant mutations, there is often an associated biological cost; however, some strains can exhibit low- or no-cost mutations. In the present study, a quantitative resazurin reduction assay was used to measure the biological cost of Mycobacterium tuberculosis isolates that contained different mutations in the rpsL, rrs, rpoB, and katG genes, and showed different resist…	Univ Fed Rio Grande do Sul UFRGS, Porto Alegre RS, Brazil ; Univ Fed Rio Grande, Rio Grande RS, Brazil ; Univ Ghent, Ghent, Belgium ; Fundacao Estadual Prod Pesquisa Saude, Porto Alegre RS, Brazil	Brazil ; Belgium	Palomino, Juan Carlos ; von Groll, Andrea ; Rosa Rossetti, Maria Lucia ; Spies, Fernanda Sa ; Martin, Anandi ; Dalla Costa, Elis Regina ; Ribeiro, Andrezza Wolowski ; Zaha, Arnaldo ; Ribeiro, Marta Osorio ; Almeida da Silva, Pedro Eduardo ; Ramos, Daniela Fernandes	2013	Microbiology ; Immunology ; Respiratory System
Biosecurity during nursing care to patients with pulmonary tuberculosis	Objective: To evaluate preventive measures recommended during patient care for respiratory symptoms, with pulmonary tuberculosis. Methods: Exploratory-descriptive study, retrospective, developed from information collected in medical records of patients with respiratory symptoms, diagnosed with pulmonary tuberculosis. Results: The number of tuberculosis cases in the city diagnosed during hospitali…	Fundacao Herminio Ometto, Araras SP, Brazil ; Fed Univ Sao Paulo UNIFESP, Sao Paulo, Brazil	Brazil	Grande, Antonio Jose ; Pereira da Costa, Magnania Cristiane ; Remedio Zeni Beretta, Ana Laura ; Silva, Valter ; Taminato, Monica	2013	Nursing
Bladder augmentation for the treatment of chronic tuberculous cystitis. Clinical and urodynamic evaluation of 25 patients after long term follow-up	Aims: Clinical and urodynamic evaluation of the late outcome of 25 patients with chronic tuberculous cystitis who underwent bladder augmentation. Patients and Methods: Twenty men and five women with median age of 40 years were evaluated. The tubularized ileocecal segment was used in 8 cases, the detubularized sigmoid in 13, and the tubularized sigmoid in 4. Patients underwent a postoperative clin…	Univ Sao Paulo, Sao Paulo, Brazil	Brazil	Srougi, Miguel ; Avarese de Figueiredo, Andre ; Lucon, Antonio Marmo	2006	Urology & Nephrology
Blood shizonticidal activities of phenazines and naphthoquinoidal compounds against Plasmodium falciparum in vitro and in mice malaria studies	Due to the recent advances of atovaquone, a naphthoquinone, through clinical trials as treatment for malarial infection, 19 quinone derivatives with previously reported structures were also evaluated for blood schizonticide activity against the malaria parasite Plasmodium falciparum. These compounds include 2-hydroxy-3-methylamino naphthoquinones (2-9), lapachol (10), nor-lapachol (11), iso-lapac…	Fundaco Oswaldo Cruz FIOCRUZ, Rio De Janeiro, Brazil ; Univ Fed Minas Gerais, Belo Horizonte MG, Brazil ; Univ Fed Rio de Janeiro, Rio De Janeiro, Brazil	Brazil	Krettli, Antoniana Ursine ; da Silva Junior, Eufranio N ; de Andrade, Isabel M ; de Melo, Isadora M M ; de Souza, Nicolli Bellotti ; Jardim, Guilherme A M ; Carneiro, Paula F	2014	Tropical Medicine ; Parasitology
Bone tuberculosis: a case report on child	The authors report a case of a 12-year-old child with a complaint of pain and deformity in the lower thoracic region that had lasted for two years. Clinical, epidemiological and laboratory characteristics associated with images of apparent damage in the T9-T10 and T11-T12 vertebrae taken by radiography of the thoracic spine and nuclear magnetic resonance in addition to the positivity of the molec…	Fundaco Oswaldo Cruz FIOCRUZ, Rio De Janeiro, Brazil	Brazil	da Costa Lima, Juliana Figueiredo ; Alves do Nascimento, Andre Luiz ; de Siqueira Lira, Lais Ariane ; Fulco Santos, Fabiana Cristina ; Montenegro, Rosana de Albuquerque ; Schindler, Haiana Charifker ; Lapa Montenegro, Lilian Maria	2013	Tropical Medicine
Boosting of cellular immunity against Mycobacterium tuberculosis and modulation of skin cytokine responses in healthy human volunteers by Mycobacterium bovis BCG substrain moreau Rio de Janeiro oral vaccine	Oral immunization of healthy adults with 10(7) CFU BCG Moreau Rio de Janeiro was well tolerated and significantly boosted gamma interferon responses to purified protein derivative, Ag85, and MPB70 from previous childhood intradermal BCG immunization. Oral BCG offers the possibility of a needle-free tuberculosis vaccine and of boosting the protective immunity from intradermal tuberculosis vaccines.	Fundaco Oswaldo Cruz FIOCRUZ, Rio De Janeiro, Brazil ; Univ London, London, England ; Sanger Inst, Cambridge, England ; St George Hosp, London, England	Brazil ; UK	Cosgrove, CA ; Castello-Branco, LRR ; Griffin, GE ; Hussell, T ; Lewis, DJM ; Phillips, R ; Dougan, Gordon ; Sexton, A ; Giemza, Rafaela ; Williams, A	2006	Infectious Diseases ; Immunology
Boosting systemic and secreted antibody responses in mice orally immunized with recombinant Bacillus subtilis strains following parenteral priming with a DNA vaccine encoding the enterotoxigenic Escherichia coli (ETEC) CFA/I fimbriae B subunit	Recombinant Bacillus subtilis strains, either spores or vegetative cells, may be employed as safe and low cost orally delivered live vaccine vehicles. In this study, we report the use of an orally delivered B. subtilis vaccine strain to boost systemic and secreted antibody responses in mice i.m. primed with a DNA vaccine encoding the structural subunit (CfaB) of the CFA/I fimbriae encoded by ente…	Inst Butantan, Sao Paulo, Brazil ; Univ Sao Paulo, Sao Paulo, Brazil	Brazil	Cavalcante, Rafael C M ; Ferreira, Luis C S ; Ferreira, Rita C C ; Luiz, Wilson B ; Paccez, Juliano D ; Sbrogio-Almeida, Maria E ; Souza, Renata D	2008	Immunology ; Research & Experimental Medicine
Bottlenecks and recommendations for the incorporation of new technologies in the tuberculosis laboratory network in Brazil	The World Health Organization (WHO) has recently recommended new technologies for the diagnosis of tuberculosis. The WHO recommendations include the development of a strategic plan for bringing the network up to grade; investment in supervision and quality control; and implementation of a system of laboratory environmental management. Without those measures having been taken, no new technology ca…	Univ Gama Filho RJ Brasil, Rio De Janeiro, Brazil ; Adolpho Lutz Inst, Sao Paulo, Brazil	Brazil	Menezes, Alexandre ; Trajman, Anete ; da Silva Telles, Maria Alice	2012	Respiratory System
Brain abscess due to viridans streptococci in a severely immunosuppressed HIV-infected patient	We report a case of viriclans streptococcus brain abscess in a severely immunosuppressed HIV-infected patient with a history of chronic sinusitis. A 39-year-old homosexual man showed mental confusion and worsening of a frontal brain lesion after two weeks with antitoxoplasma therapy. Empiric treatment for central nervous system tuberculosis and pyogenic brain abscess was started. He underwent sur…	Univ Sao Paulo, Sao Paulo, Brazil ; Inst Infectol Emillio Ribas, Sao Paulo, Brazil	Brazil	Tuon, Felipe Francisco ; Vidal, Jose E	2009	Immunology ; Infectious Diseases
Brazilian Biologic Registry: BiobadaBrasil implementation process and preliminary results	Objectives: The present study aimed at describing the implementation process of a national registry in a developing country (Brazil) and at reporting the main preliminary results of the BiobadaBrasil registry. Material and methods: Through a PANLAR agreement, the Biobadaser protocol was used as a model for implementing the new registry in our country. During the first two years of this effort, th…	Univ Sao Paulo, Sao Paulo, Brazil	Brazil	Carvalho, Jozelio Freitas ; Bertolo, Manoel Barros ; Ranza, Roberto ; Bianchi, Washington ; Magalhaes Laurindo, Ieda Maria ; Carvalho, Hellen Mary S ; Fernandes, Vander ; Freire, Marlene ; Hayata, Andre L ; Louzada-Junior, Paulo ; Miranda, Jose Roberto ; Pinheiro, Geraldo Castelar ; Rezende, Lucila S ; Santos, Jair Licio F ; Scheinberg, Morton A ; Silveira, Ines Guimaraes ; Skare, Thelma L ; Titt…	2011	Rheumatology
Brazilian response to tuberculosis control	Tuberculosis remains a public health problem in Brazil. In 2003, controlling tuberculosis was highlighted as a priority among health public policies. The article reports the Brazilian response to this challenge, describing the main strategies of the National Control Plan for 2003 to 2006. Among its main results are: expansion of strategic coverage of the supervised treatment, increase in the perc…	Programa Nacional de Controle da Tuberculose, Brasilia DF, Brazil	Brazil	Santos, Joseney	2007	Public, Environmental & Occupational Health
Bronchoalveolar lavage improves diagnostic accuracy in patients with diffuse lung disease	Bronchoalveolar lavage (BAL) is an established diagnostic tool in diffuse parenchyma lung disease. The objective of the present study was designed to investigate whether immunophenotyping affects BAL results and improves diagnostic accuracy. BAL from 61 patients was included in the study. The patients were also submitted to transbronchial biopsy, with a final diagnosis of granulomatous disease ; …	Univ Sao Paulo, Sao Paulo, Brazil	Brazil	Barbas Filho, Joao Valente ; Capelozzi, Vera Luiza ; Balthazar, Alipio Barbosa ; Faludi, Eduardo Polizini ; Fernezlian, Sandra de Morais ; Parra, Edwin Roger	2013	Medical Laboratory Technology ; Pathology
Bronchoscopy for the diagnosis of pulmonary tuberculosis in patients with negative sputum smear microscopy results	Objective: To evaluate the diagnostic accuracy of bronchoscopy in patients with clinical or radiological suspicion of tuberculosis who were unable to produce sputum or with negative sputum smear microscopy results. Methods: A prospective cross-sectional study involving 286 patients under clinical or radiological suspicion of having pulmonary tuberculosis and submitted to bronchoscopy-BAL and tran…	Univ Sao Paulo, Sao Paulo, Brazil	Brazil	Alves Araujo Silva, Priscila Regina ; Demarzo, Sergio Eduardo ; Seiscento, Marcia ; Figueiredo, Viviane Rossi ; Jacomelli, Marcia ; Rodrigues, Ascedio Jose	2012	Respiratory System
Byrsonima fagifolia Niedenzu Apolar Compounds with Antitubercular Activity	Bioassay-guided fractionation of the chloroform extract of Byrsonima fagifolia leaves led to the isolation of active antitubercular compounds alkane dotriacontane (Minimal Inhibitory Concentration-MIC, 62.5 mu g mL(-1)), triterpenoids as bassic acid (MIC = 2.5 mu g mL(-1)), alpha-amyrin acetate (MIC = 62.5 mu g mL(-1)), a mixture of lupeol, alpha- and beta-amyrin (MIC = 31.5 mu g mL(-1)) and a mi…	Univ Illinois, Chicago, IL USA ; Adolpho Lutz Inst, Sao Paulo, Brazil ; UNESP Univ Estadual Paulista, Rio Claro SP, Brazil	Brazil ; USA	de Andrade Leite, Sergio Roberto ; Sacramento, Luis Vitor S ; Pavan, Fernando Rogerio ; Sato, Daisy Nakamura ; Higuchi, Celio Takashi ; Sannomiya, Miriam ; Franzblau, Scott G ; Vilegas, Wagner ; Leite, Clarice Queico Fujimaro	2011	Integrative & Complementary Medicine
C. pseudotuberculosis Phop confers virulence and may be targeted by natural compounds	The bacterial two-component system (TCS) regulates genes that are crucial for virulence in several pathogens. One of such TCS, the PhoPR system, consisting of a transmembrane sensory histidine kinase protein (PhoR) and an intracellular response regulator protein (PhoP), has been reported to have a major role in mycobacterial pathogenesis. We knocked out the phoP in C. pseudotuberculosis, the caus…	Univ Estado Rio De Janeiro, Rio De Janeiro, Brazil ; Univ Estadual Ceara, Ceara, Brazil ; Inst Integrat Om & Appl Biotechnol, W Bengal, India ; Fed Univ Para, Para, Brazil ; Univ Fed Minas Gerais, Belo Horizonte MG, Brazil	Brazil ; India	Rocha, Flavia Souza ; Barh, Debmalya ; Dorella, Fernanda Alves ; da Silva Teixeira, Maria Fatima ; Azevedo, Vasco ; Almeida, Sintia ; Carvalho de Abreu, Vinicius Augusto ; Folador, Edson Luiz ; da Costa, Marcilia Pinheiro ; Hassan, Syed Shah ; de Oliveira, Diana Magalhaes ; Jamal, Syed Babar ; Tiwari, Sandeep ; Silva, Artur ; Hirata, Rafael ; Oliveira, Alberto	2014	Cell Biology
Can Brazil play a more important role in global tuberculosis drug production? An assessment of current capacity and challenges	Background: Despite the existence of effective treatment, tuberculosis is still a global public health issue. The World Health Organization recommends a six-month four-drug regimen in fixed-dose combination formulation to treat drug sensitive tuberculosis, and long course regimens with several second-line drugs to treat multi-drug resistant tuberculosis. To achieve the projected tuberculosis elim…	Univ Fed Rio de Janeiro, Rio De Janeiro, Brazil ; McGill Univ, Montreal PQ, Canada ; Global Hlth Strategies, Rio De Janeiro, Brazil ; Fundaco Oswaldo Cruz FIOCRUZ, Rio De Janeiro, Brazil ; Projeto MSH, Rio De Janeiro, Brazil ; Univ Gama Filho RJ Brasil, Rio De Janeiro, Brazil	Brazil ; Canada	Menezes, Alexandre ; Gemal, Andre ; Keravec, Joel ; Trajman, Anete	2013	Public, Environmental & Occupational Health
Can hepatitis B virus infection predict tuberculosis treatment liver toxicity? Development of a preliminary prediction rule	BACKGROUND: Liver toxicity due to tuberculosis (TB) treatment is a frequent cause of treatment interruption, and may sometimes lead to a change in therapy to a less potent regimen. OBJECTIVE: To estimate the risk of hepatotoxicity in patients with or without hepatitis B virus (HBV) infection receiving TB treatment and to develop a clinical prediction rule. DESIGN: A prospective observational foll…	Fundaco Oswaldo Cruz FIOCRUZ, Rio De Janeiro, Brazil	Brazil	de Castro, Liane ; Americano do Brasil, Pedro Emmanuel ; Rolla, Valeria Cavalcanti ; Monteiro, Thais P	2010	Respiratory System ; Infectious Diseases
Can multiple doses of BCG vaccine protect against asthma?	Objective: To compare BCG vaccination involving a single intradermal dose and that involving multiple doses, one given with the multiple puncture technique, in terms of the protective effect against the subsequent onset of asthma. Methods: A retrospective cohort study involving 2,311 individuals having received the BCG vaccine. The patients were classified according to the number of doses of BCG …	Univ Fed Pernambuco, Recife PE, Brazil ; Clin Alergia Para, Para, Brazil	Brazil	de Mascena Diniz Maia, Paula Ferdinanda Conceicao ; Sarinho, Emanuel ; Bellesi, Newton ; Kunz, Fernanda Correia ; Rizzo, Jose Angelo ; Silva, Almerinda Rego	2010	Respiratory System
Capillary bioreactors based on human purine nucleoside phosphorylase: A new approach for ligands identification and characterization	The enzyme purine nucleoside phosphorylase (PNP) is a target for the discovery of new lead compounds employed on the treatment severe T-cell mediated disorders. Within this context, the development of new, direct, and reliable methods for ligands screening is an important task. This paper describes the preparation of fused silica capillaries human PNP (HsPNP) immobilized enzyme reactor (IMER). Th…	Univ Fed Sao Carlos, Sao Paulo, Brazil ; Univ Sao Paulo, Sao Paulo, Brazil ; Pontificia Univ Catolica Grande Sul PUCRS, Porto Alegre RS, Brazil	Brazil	Santos, Diogenes Santiago ; de Moraes, Marcela Cristina ; Cass, Quezia Bezerra ; Cardoso, Carmen Lucia ; Ducati, Rodrigo Gay ; Donato, Augusto Jose ; Basso, Luis Augusto	2012	Biochemistry & Molecular Biology ; Chemistry
Care during the continuation phase	As the patient's treatment progresses, symptoms start to disappear and he or she becomes more familiar with the treatment. The standards in this section focus on the types of elements that need to be considered as the patient progresses from the intensive to the continuation phase of tuberculosis (TB) treatment, leading to less contact with the TB service and a resumption of 'normal' activities. …	Minist Publ Hlth, Bangkok, Thailand ; Univ Sao Paulo, Sao Paulo, Brazil ; State Agcy TB & Lung Dis, Riga, Latvia ; KNCV Tuberculosis Foundation, The Hague, Netherlands ; Int Union TB & Lung Dis, Paris, France ; Int Council Nurse, Geneva, Switzerland ; Minist Hlth, Kampala, Uganda	Brazil ; Switzerland ; Netherlands ; Uganda ; Latvia ; Thailand ; France	Williams, G ; Scatena Villa, Teresa Cristina ; Walusimbi, M ; Alarcon, EA ; Jittimanee, S ; Sebek, M ; Berga, E	2008	Respiratory System ; Infectious Diseases
CARING FOR TUBERCULOSIS PATIENTS IN THE FAMILY HEALTH STRATEGY: THE NURSES' PERCEPTIONS	The objective of this study was to analyze the nurses' perceptions regarding tuberculosis control, according to the theoretical axis of comprehensive healthcare and the concepts of attachment and teamwork. This qualitative study involved 13 nurses from the Family Health Strategy of a priority city in the metropolitan region of Joao Pessoa, Paraiba, Brazil. Data were collected in focal groups and …	Univ Fed Paraiba UFPB, Paraiba, Brazil ; Univ Sao Paulo, Sao Paulo, Brazil ; Programa Saude Familia Joao Pessoa, Paraiba, Brazil	Brazil	Castro Gomes, Anna Luiza ; Scatena Villa, Teresa Cristina ; Nogueira, Jordana de Almeida ; Collet, Neusa ; Virginio de Oliveira, Annelissa Andrade ; de Sa, Lenilde Duarte	2012	Nursing
Carotid artery aneurysms in patients with human immunodeficiency virus	Objectives: Carotid artery aneurysms, although rare, are increasing in frequency due to their association with human immunodeficiency virus (HIV) disease. Our institution serves a population with a high HIV prevalence and we wished to document our growing experience with this aneurysmal pathology in a setting of an ever-increasing burden of HIV disease. Methods: Data on all patients managed at In…	Univ KwaZulu Natal, Durban, South Africa	Brazil	Padayachy, Vinesh ; Robbs, John V	2012	Surgery ; Cardiovascular System & Cardiology
Case Report: Disseminated Mycobacterium tuberculosis Infection in a Dog	An uncommon disseminated Mycobacterium tuberculosis infection is described in a 12-year-old female dog presenting with fever, dyspnea, cough, weight loss, lymphadenopathy, melena, epistaxis, and emesis. The dog had a history of close contact with its owner, who died of pulmonary tuberculosis. Radiographic examination revealed diffuse radio-opaque images in both lung lobes, diffuse visible masses …	Univ Oeste Paulista, Sao Paulo, Brazil ; UNESP Univ Estadual Paulista, Rio Claro SP, Brazil	Brazil	Batista Lara, Gustavo Henrique ; Ribeiro, Marcio Garcia ; Barreto Santos, Adolfo Carlos ; Leite, Clarice Queico Fujimaro ; Junqueira Franco, Marilia Masello ; Mangia, Simone Henriques ; Megid, Jane ; Mutt Perrotti, Isabella Belletti ; Paes, Antonio Carlos ; Sanches, Osimar de Carvalho ; Vitirito Martinho, Anna Paula ; Vulcano, Luiz Carlos	2013	Public, Environmental & Occupational Health ; Tropical Medicine
Case Report: Esophageal Histoplasmosis Associated with Disseminated Tuberculosis in Acquired Immunodeficiency Syndrome	Bacterial and fungal infections are common in acquired immunodeficiency syndrome (AIDS). Histoplasmosis is a common fungal disease in severely immunocompromised patients infected with human immunodeficiency virus (HIV) in endemic areas. In this population the most frequent form of presentation of histoplasmosis is disseminated, with the clinical manifestations being similar to those of disseminat…	Univ Sao Paulo, Sao Paulo, Brazil	Brazil	Brunaldi, Mariiangela Ottoboni ; Machado, Alcyone Artioli ; Fontes Rezende, Rosamar Eulira ; Garcia, Sergio Britto ; Girao, Milena Santana ; Modena, Jose Luiz Pimenta ; Zueoloto, Sergio	2009	Public, Environmental & Occupational Health ; Tropical Medicine
Case Report: Resolution of Hypercalcemia and Acute Kidney Injury After Treatment for Pulmonary Tuberculosis Without the Use of Corticosteroids	Hypercalcemia caused by tuberculosis is rare and it is usually asymptomatic. Tuberculosis (TB) -related hypercalcemia associated with acute kidney injury (AKI) is rarely reported. We report a case of a 22-year-old immunocompetent man with 1-month history of daily fever, asthenia and weight loss. Laboratory findings on admission included serum calcium 14.9 mg/dL, urinary Ca2+ 569.6 mg/24 hours, lo…	Univ Fed Ceara, Ceara, Brazil	Brazil	Araujo, Constance A A ; Araujo, Sonia M H A ; Duarte, Pastora M A ; Araujo, Nicole A A ; Kubrusly, Marcos ; Oliveira, Jose Daniel B ; Silva, Sonia L ; Daher, Elizabeth De Francesco	2013	Public, Environmental & Occupational Health ; Tropical Medicine
Catalytic Mechanism of L,D-Transpeptidase 2 from Mycobacterium tuberculosis Described by a Computational Approach: Insights for the Design of New Antibiotics Drugs	Tuberculosis is perhaps the most persistent human disease caused by an infections bacterium, Mycobacterium tuberculosis. The L,D-transpeptidase enzyme catalyzes the formation of 3 -> 3 peptidoglycan cross-links of the Mtb cell wall and facilitates resistance against classical beta-lactams. Herein, the experimentally proposed mechanism for Ldt(Mt2) was studied by performing QM/MM MD simulations. T…	Fed Univ Para, Para, Brazil ; Univ Florida, Vero Beach, FL USA	Brazil ; USA	Alves, Claudio Nahum ; Roitberg, Adrian E ; Silva, Jose Rogerio A	2014	Computer Science ; Pharmacology & Pharmacy ; Chemistry
Causes of death among patients with acquired immunodeficiency syndrome autopsied at the Tropical Medicine Foundation of Amazonas	The aim of this study was to investigate the causes of death among 129 AIDS patients that were autopsied at the Tropical Medicine Foundation of Amazonas between 1996 and 2003. The degree of concordance between the autopsy diagnoses and the clinical diagnoses was observed. The disease that most frequently caused death was tuberculosis (28%), followed by bacterial pneumonia (17%), histoplasmosis (1…	Fundacao Med Trop Amazonas, Amazonas, Brazil	Brazil	de Lima Ferreira, Luis Carlos ; de Araujo, Jose Ribamar ; Santos de Souza, Silvia Leopoldina ; de Andrade, Rosilene Viana ; Silveira Feitoza, Pablo Vinicius	2008	Tropical Medicine
Causes of variation in BCG vaccine efficacy: Examining evidence from the BCG REVAC cluster randomized trial to explore the masking and the blocking hypotheses	BCG protection varies and in some places (nearest the equator) is low or absent. Understanding this variation can inform the efforts to develop new vaccines against tuberculosis. Two main hypotheses are used to explain this variation: under masking, new vaccines are unlikely to increase protection; under blocking new vaccines have a greater potential to be effective when BCG is not. We conducted …	Heidelberg Univ, Heidelberg, Germany ; Univ Fed Rio de Janeiro, Rio De Janeiro, Brazil ; Univ London, London, England ; Univ Fed Bahia, Salvador BA, Brazil ; Univ Fed Pernambuco, Recife PE, Brazil ; Natl Inst Med Res, Mwanza, Tanzania ; Fundaco Oswaldo Cruz FIOCRUZ, Rio De Janeiro, Brazil	Brazil ; UK ; Tanzania ; Germany	Hijjar, Miguel Aiub ; Sant' Anna, Clemax Couto ; Cunha, Sergio S ; Ichihara, Maria Y ; Pilger, Daniel ; Rodrigues, Laura Cunha ; Barreto, Mauricio Lima ; Pereira, Susan Martins ; Genser, Bernd ; Souza da Cruz Filho, Alvaro Augusto	2014	Research & Experimental Medicine ; Immunology
Cavernostomy x Resection for Pulmonary Aspergilloma: A 32-Year History	Background: The most adequate surgical technique for the treatment of pulmonary aspergilloma is still controversial. This study compared two groups of patients submitted to cavernostomy and pulmonary parenchyma resection. Methods: Cases of pulmonary aspergilloma operated upon between 1979 and 2010 were analyzed retrospectively. Group 1 consisted of patients submitted to cavernostomy and group 2 o…	Fundacao Hosp Estado Minas Gerais, Belo Horizonte MG, Brazil	Brazil	Cesar, Jorge M S ; Souza Menezes, Carla Maria ; Amaral, Nilson F ; Resende, Jose S ; Silva, Frederico L ; Vilhena, Alyne F	2011	Cardiovascular System & Cardiology
Cavitary disease and quantitative sputum bacillary load in cases of pulmonary tuberculosis	We examined sputum bacterial loads in adults with newly diagnosed tuberculosis using quantitative culture and time-until-positive (DTP) culture in BACTEC 460. Patients with cavitary disease had higher CFU levels than those without cavities and shorter DTPs. Within radiographic strata of moderately and far advanced tuberculosis, higher CFU counts were associated with cavitary disease.	Univ Hosp Case Med Ctr, Cleveland, OH USA ; Univ Arkansas Med Sci, Little Rock, AR USA ; Univ Fed Espirito Santo, Vitoria ES, Brazil ; Case Western Reserve Univ, Cleveland, OH USA	Brazil ; USA	Hadad, David Jamil ; Correa Ribeiro, Fabiola Karla ; Vinhas, Solange Alves ; Eisenach, Kathleen D ; Horter, Libby ; Peres, Renata Lyrio ; Dettoni, Valderio do Valle ; Palaci, Moises ; Jonhson, John L ; Boom, W Henry ; Dietze, Reynaldo ; Maciel, Ethel Leonor Noia	2007	Microbiology
CD4-CD8-alpha beta and gamma delta T Cells Display Inflammatory and Regulatory Potentials during Human Tuberculosis	T-cells play an important role controlling immunity against pathogens and therefore influence the outcome of human diseases. Although most T-lymphocytes co-express either CD4 or CD8, a smaller T-cell subset found the in the human peripheral blood that expresses the alpha beta or gamma delta T-cell-receptor (TCR) lacks the CD4 and CD8 co-receptors. These double negative (DN) T-cells have been show…	Fundaco Oswaldo Cruz FIOCRUZ, Rio De Janeiro, Brazil ; Univ Fed Minas Gerais, Belo Horizonte MG, Brazil	Brazil	de Miranda, Silvana Spindola ; de Paulo Coelho Peixoto de Toledo, Vicente ; Carvalho, Andrea Teixeira ; Antonelli, Lis R V ; Pinto Dabes Guimaraes, Tania Mara ; Sathler-Avelar, Renato ; Martins Filho, Olindo Assis ; Pinheiro, Melina B ; Vitelli-Avelar, Danielle M	2012	Science & Technology - Other Topics
Cell proliferation and interferon-gamma response to recombinant MBP-3, NarL, MT-10.3, and 16kDa Mycobacterium tuberculosis antigens in Brazilian tuberculosis patients	Human pulmonary tuberculosis (TB) is a worldwide public health problem. In resistant individuals, control of the infection mainly requires development of a Th1 cell immune response with production of cytokines, of which interferon-gamma (IFN-gamma)plays an important role. Several antigens from Mycobacterium tuberculosis complex has been described for use in vaccine development or for diagnostic p…	Fundaco Oswaldo Cruz FIOCRUZ, Rio De Janeiro, Brazil ; Univ Fed Rio de Janeiro, Rio De Janeiro, Brazil ; LIONEX Diagnost & Therapeut GmbH, Braunschweig, Germany ; Hosp Municipal Souza Aguiar, Rio De Janeiro RJ, Brazil	Brazil ; Germany	Oliveira Tavares, Ricardo Candido ; Fonseca, Leila de Souza ; Feres Saada, Maria Helena ; de Queiroz Mello, Fernanda Carvalho ; Medeiros Leung, Janaina Aparecida ; Moreira, Valeria Barbosa ; Singh, Gitanjali M ; Ferreira, Monica Antonia S ; Salgado, Jorge Luis	2006	Parasitology ; Tropical Medicine
Cellular responses to MPT-51, GlcB and ESAT-6 among MDR-TB and active tuberculosis patients in Brazil	Multi-drug resistant pulmonary tuberculosis (MDR-TB) may result from either insufficiency of the host cellular immune response or mycobacterial. mechanisms of resistance. Mycobacterium tuberculosis-specific CD8(+) and CD4(+) T lymphocytes from MDR-TB patients are poorly studied. The aim of this study was to evaluate CD4(+)-IFN-gamma(+), CD4(+)-IL-10(+), CD8(+)IFN-gamma(+) and CD8(+)IL-10(+) cell …	Secretaria Saude Estado Goias, Goiania Go, Brazil ; Assoc Combate Ao Canc Goias, Goiania Go, Brazil ; Univ Fed Goias, Goiania Go, Brazil	Brazil	de Araujo Filho, Joao Alves ; Junqueira-Kipnis, Ana Paula ; Vasconcelos-, Arioldo Carvalho, Jr ; Ribeiro, Elisangela ; de Sousa, Eduardo Martins ; Kipnis, Andre	2008	Microbiology ; Immunology ; Respiratory System
CENTRAL DIABETES INSIPIDUS INDUCED BY TUBERCULOSIS IN A RHEUMATOID ARTHRITIS PATIENT	Tuberculosis, a polymorphic disease, is a diagnostic challenge, particularly when arises concomitantly to an autoimmune disease such as rheumatoid arthritis (RA). Herein, the authors describe a 33-year-old woman with nodular RA who was being treated with methotrexate, sulfasalazine and corticosteroids and presented with subcutaneous nodules simultaneously with aseptic meningitis. Mycobacterium tu…	Univ Sao Paulo, Sao Paulo, Brazil	Brazil	Magalhaes Laurindo, Ieda Maria ; de Carvalho, Jozelio Freire ; Domiciano, Diogo Souza ; Macedo, Andre Regis	2010	Rheumatology
Central role of MyD88-dependent dendritic cell maturation and proinflammatory cytokine production to control Brucella abortus infection	Brucella abortus is a facultative intracellular bacterium that infects humans and domestic animals. The enhanced susceptibility to virulent B. abortus observed in MyD88 knockout (KO) mice led us to investigate the mechanisms involved in MyD88-dependent immune responses. First, we defined the role of MyD88 in dendritic cell (DC) maturation. In vitro as well as in vivo, B. abortus-exposed MyD88 KO …	Univ Fed Minas Gerais, Belo Horizonte MG, Brazil	Brazil	Bruna-Romero, Oscar ; Carvalho, Natalia Barbosa ; Oliveira, Sergio Costa ; Macedo, Gilson Costa ; Gazzinelli, Ricardo T ; Magnani, Diogo Matos	2008	Immunology
Challenges and perspectives for improved management of HIV/Mycobacterium tuberculosis co-infection	HIV and Mycobacterium tuberculosis (MTB) are two widespread and highly successful microbes whose synergy in pathogenesis has created a significant threat for human health globally. In acknowledgement of this fact, the European Union (EU) has funded a multinational support action, the European Network for global cooperation in the field of AIDS and TB (EUCO-Net), that brings together experts from …	Univ London, London, England ; Joint United Nations Programme HIV AIDS UNAIDS, Geneva, Switzerland ; World Hlth Org, Geneva, Switzerland ; Res Ctr Borstel, Borstel, Germany ; Univ Stellenbosch, Cape Town, South Africa ; Univ Fed Rio de Janeiro, Rio De Janeiro, Brazil ; European Res & Project Off GmbH Eurice, Saarbrucken, Germany ; TAG, New York, NY USA ; Univ Pompeu Fabra, Barcelona, Spain ; Univ…	Brazil ; Germany ; USA ; Spain ; South Africa ; Italy ; UK ; Switzerland	Cuchi, P ; Kampmann, Beate ; Lange, Christoph ; Kritski, Afranio Lineu ; Giehl, C ; McNerney, R ; Meyerhans, A ; Migliori, G B ; Sester, M ; Walzl, G ; Wingfield, C	2010	Respiratory System
Changes in QuantiFERON (R)-TB Gold In-Tube results during treatment for tuberculous infection	SETTING: Randomised trial comparing 9 months of isoniazid with 4 months of rifampicin for the treatment of high-risk tuberculin skin test positive subjects in Rio de Janeiro, Brazil. OBJECTIVES: To compare QuantiFERON (R)-TB Gold In-Tube (QFT-GIT) responses before and 1,4 and 9 months after starting treatment for latent tuberculous infection (LTBI) according to adherence to one of the two regimen…	Rio De Janerio TB Sci League, Rio De Janeiro, Brazil ; Fundaco Oswaldo Cruz FIOCRUZ, Rio De Janeiro, Brazil ; Souza Marques Fdn, Rio De Janeiro, Brazil ; Univ Gama Filho RJ Brasil, Rio De Janeiro, Brazil ; McGill Univ, Montreal PQ, Canada ; Paschoal Granato Lab, Rio De Janeiro RJ, Brazil	Brazil ; Canada	Antas, Paulo R Z ; Carreira Teixeira Belo, Marcia Teresa ; de Abreu, Sandra Teixeira ; Trajman, Anete ; Teixeira, Eleny Guimaraes ; Bastos, Mayara Lisboa ; Menzies, Dick	2013	Respiratory System ; Infectious Diseases
Changes in tuberculosis treatment					2010	Public, Environmental & Occupational Health
Chapter 4-Histoplasmosis	Histoplasmosis is systemic mycosis caused by a small fungus, Histoplasma capsulatum var. capsulatum, whose natural habitat is soil contaminated by bat or bird excrement. The incidence of histoplasmosis is worldwide. In Brazil, the disease is found in all regions; however, the state of Rio de Janeiro is responsible for most of the microepidemics described. Human infection occurs when airborne spor…	Univ Fed Fluminense, Rio De Janeiro, Brazil	Brazil	Aide, Miguel Abidon	2009	Respiratory System
Characteristics of healthcare services associated with adherence to tuberculosis treatment	OBJECTIVE: To analyze characteristics related to adherence to tuberculosis treatment in tuberculosis outpatient clinics. METHODS: An ecological study was conducted in outpatient clinics for the treatment of tuberculosis cases in the sanitary districts of Salvador, Northeastern Brazil, in 2006. The sample was composed of the municipal health units that assisted 67.2% of the 2,283 tuberculosis case…	Univ Fed Bahia, Salvador BA, Brazil ; Escola Bahiana Med & Saude Publ EBMSP, Salvador BA, Brazil	Brazil	Barreto, Mauricio Lima ; Pereira, Susan Martins ; Marinho, Jamocyr Moura ; Leal Souza, Marcia Sao Pedro	2009	Public, Environmental & Occupational Health
Characteristics of multidrug-resistant Mycobacterium tuberculosis in southern Brazil	A major threat to tuberculosis (TB) control programs is the emergence of drug resistant Mycobacterium tuberculosis strains that cause TB that cannot be cured by standard anti-TB drug regimens. Because few data exist on MDR-TB in this region of the country, we performed an epidemiologic study that combined conventional and molecular analysis of MDR-TB cases from Rio Grande do Sul (RS) that were di…	Fundacao Estadual Prod Pesquisa Saude, Porto Alegre RS, Brazil ; Fundaco Oswaldo Cruz FIOCRUZ, Rio De Janeiro, Brazil ; Universidade Luterana do Brasil ULBRA RS, Canoas RS, Brazil ; Univ Fed Rio Grande do Sul UFRGS, Porto Alegre RS, Brazil ; Hosp Sanatorio Partenon, Porto Alegre RS, Brazil ; Univ Fed Rio Grande, Rio Grande RS, Brazil	Brazil	Ribeiro, Marta Osorio ; Almeida da Silva, Pedro Eduardo ; Dias, Claudia F ; Perizzolo, Paulo Fernado ; Unis, Gisela ; Dalla Costa, Elis Regina ; Ribeiro, Andrezza Wolowski ; Gomes, Harrison Magdinier ; Suffys, Philip Noel ; Rosa Rossetti, Maria Lucia ; Spies, Fernanda Sa	2012	Immunology ; Microbiology ; Respiratory System
Characteristics of pulmonary tuberculosis in a hyperendemic area-the city of Santos, Brazil	Objective: To characterize the profile of patients with pulmonary tuberculosis (PTB) in the city of Santos, Brazil, according to biological, environmental and institutional factors. Methods: Descriptive study, using the TB surveillance database, including patients with PTB, aged 15 years or older, residing in the city of Santos and whose treatment was initiated between 2000 and 2004. Results: We …	Adolpho Lutz Inst, Sao Paulo, Brazil ; Secretarias Estado Sao Paulo, Brazil ; Univ Sao Paulo, Sao Paulo, Brazil	Brazil	Waldman, Eliseu Alves ; Cuntiere, Ivonete ; Perandones, Carmen Argueello ; Zamarioli, Liliana Aparecida ; Vieira Coelho, Andrea Gobetti	2009	Respiratory System
Characteristics of the milk production of the agreste region of the state of Pernambuco, Brazil	The Agreste region in the state of Pernambuco is characterized by a diversified economy, with different cultivars, besides the daily and beef farms. In 2004 the State produced 398 million liters of milk; itrepresented 14.7% of the Northeast Region production and 1.7% of the National production. The aim of this work was to characterize the milk properties of the Agreste region of Pernambuco, obser…	Univ Fed Pernambuco, Recife PE, Brazil ; Univ Fed Vicosa, Vicosa MG, Brazil ; Ciencia & Tecnol Estado Pernambuco, Pernambuco, Brazil ; Univ Estadual Londrina, Londrina, Brazil	Brazil	de Mattos, Marcos Rodrigues ; Beloti, Vanerli ; Correa da Silva, Livia Cavaletti ; d'Ovidio, Loredana ; Dominique Paquereau, Benoit Pascal ; Ferreira Barros, Marcia de Aguiar ; Freitas Pires, Edleide Maria ; Magnani, Douglas Furtado ; Monteiro, Alexandre Amorim ; Nero, Luis Augusto ; Tamanini, Ronaldo	2007	Agriculture
Characteristics of tuberculosis in the state of Minas Gerais, Brazil: 2002-2009	Objective: To analyze the profile of tuberculosis cases reported between 2002 and 2009 in the state of Minas Gerais, Brazil, according to sociodemographic, clinical, and laboratory characteristics, as well as to comorbidities and mortality. Methods: This was a descriptive, epidemiological study based on data obtained from the Brazilian Case Registry Database and the Brazilian Mortality Database f…	Univ Fed Minas Gerais, Belo Horizonte MG, Brazil	Brazil	Braga Ceccato, Maria das Gracas ; Carvalho, Wania da Silva ; Augusto, Claudio Jose ; de Miranda, Silvana Spindola ; Goncalves, Alan Douglas	2013	Respiratory System
Characterization and outcome of uveitis in 350 patients with spondyloarthropathies	This retrospective study analyzed 350 patients with the diagnosis of spondyloarthropathies (SPA) (207 with ankylosing spondylitis (AS), 80 with undifferentiated spondyloarthropathies (USPA) and 63 with psoriatic arthritis (PsA)) attended at a tertiary referral hospital for a minimum period of 5 years. All the patients presented complete clinical (axial and peripheral involvement, heel enthesopath…	Univ Campinas UNICAMP, Campinas SP, Brazil	Brazil	Bonfiglioli, Rubens ; Conde, Roseneide A ; Sampaio-Barros, Percival D ; Bertolo, Manoel Barros ; Samara, Adil M	2006	Rheumatology
Characterization of cytotoxic immune response in skin and mucosal lesions of paracoccidioidomycosis	Background: CD8+ T cells and natural killer (NK) cells are involved in the immune response against some pathogens. For this purpose, we investigated the in situ paracoccidioidomycosis (PCM) immune response addressing the participation of NK cells, CD8+ T cells, perforin and granzyme B expression. Methods: Sixty biopsies of PCM skin and mucosa were classified according to the presence of compact g…	Fed Univ Grande Dourados, Dourados MS, Brazil ; Univ Sao Paulo, Sao Paulo, Brazil	Brazil	Pagliari, Carla ; Croda, Julio ; Seixas Duarte, Maria Irma ; Sotto, Mirian Nacagami ; Kanashiro, Luciane ; Pereira, Naiura Vieira ; Stegun, Felipe Weisshaupt	2010	Dermatology ; Pathology
Characterization of multidrug-resistant tuberculosis during pregnancy in Campinas, State of Sao Paulo, Brazil, from 1995 to 2007	Introduction: There was a follow-up of pregnant women treated for multidrug-resistance tuberculosis (MDR-TB) during pregnancy in Campinas, State of Sao Paulo, Brazil, from 1995 to 2007. Methods: In a retrospective study, patients with tuberculosis who were resistant to at least isoniazid and rifampicin and had pregnancy at any time during the treatment were included. The cases were individually t…	Univ Campinas UNICAMP, Campinas SP, Brazil ; Prefeitura Municipal Campinas, Campinas SP, Brazil	Brazil	de Oliveira, Helenice Bosco ; Rondina Mateus, Silvia Helena	2011	Tropical Medicine
Characterization of ndh gene of isoniazid resistant and susceptible Mycobacterium tuberculosis isolates from Brazil	Resistance in Mycobacterium tuberculosis to isoniazid (INH) is caused by mutations in the catalase-peroxidase gene (katG), and within the inhA promoter and/or in structural gene. A small percentage (similar to 10%) of INH-resistant strains do not present mutations in both of these loci. Other genes have been associated with INH resistance including the gene encoding for NADH dehydrogenase (ndh). …	Univ Estadual Maringa, Parana, Brazil ; UNESP Univ Estadual Paulista, Rio Claro SP, Brazil ; Univ Sao Paulo, Sao Paulo, Brazil ; Adolpho Lutz Inst, Sao Paulo, Brazil ; Clemente Ferreira Inst, Sao Paulo, Brazil	Brazil	Mamizuka, Elsa Massae ; Sato, Daisy Nakamura ; Crespo Hirata, Rosario Dominguez ; Cardosa, Rosilene Fressatti ; de Mello, Fernando Fiuza ; Cardosa, Marco Antonio ; Hirata, Mario Hiroyuki ; Leite, Clarice Queico Fujimaro	2007	Tropical Medicine ; Parasitology
Characterization of palygorskite clay from Piaui, Brazil and its potential use as excipient for solid dosage forms containing anti-tuberculosis drugs	Clays play an important role in health products as it has been used as excipients for solid dosage forms and as active ingredients. Usually, excipients are pharmacologically inert, but they can interact with drugs in the solid dosage form and affect their bioavailability. Thus, the aim of this work was to determinate the physicochemical properties of palygorskite clay from Piaui, Brazil, and to i…	Univ Fed Rio Grande do Norte, Natal RN, Brazil	Brazil	Raffin, Fernanda Nervo ; da Costa, Antonio Carlos S ; Accioly de Lima e Moura, Tulio Flavio ; Acchar, Wilson ; Fernandes, Caio Santana ; Soares, Daiane dos Santos	2013	Thermodynamics ; Chemistry
Characterization of pncA mutations in pyrazinamide-resistant Mycobacterium tuberculosis in Brazil	In this study the nucleotide sequence of the pncA gene from 59 Mycobacterium tuberculosis clinical isolates was analyzed. Mutations in the pncA gene were identified in 29 of 40 pyrazinamide-resistant isolates, and no pyrazinamidase activity was detected in 39 of them. Twelve mutations found in this work have not been described previously.	Univ Fed Rio Grande do Sul UFRGS, Porto Alegre RS, Brazil ; Adolpho Lutz Inst, Sao Paulo, Brazil ; Fundacao Estadual Prod Pesquisa Saude, Porto Alegre RS, Brazil	Brazil	Rosa Rossetti, Maria Lucia ; Zaha, Arnaldo ; Cafrune, PU ; Telles, MA ; Ribeiro, Marta Osorio ; Rodrigues, VDFS	2005	Microbiology ; Pharmacology & Pharmacy
Characterization of tuberculosis among HIV/AIDS patients at a referral center in Mato Grosso do Sul	Tuberculosis was investigated regarding its clinical presentation, treatment outcome and sociodemographic profile among HIV patients attended at a referral center in Mato Grosso do Sul, in 2003-2005. Sixty-six medical files on patients over 14 years of age and data from the Brazilian National Information System for Notifiable Diseases relating to tuberculosis and from the Mortality Information Sy…	Univ Catolica Dom Bosco, Campo Grande MS, Brazil ; Univ Fed Mato Grosso do Sul, Dourados MS, Brazil	Brazil	de Sa, Robson Gomes ; Honer, Michael Robert ; Ivo, Maria Lucia ; Guimaraes da Silva Siqueira, Pedro Henrique ; Meinberg Cheade, Maria de Fatima	2009	Tropical Medicine
Characterization of two heparan sulphate-binding sites in the mycobacterial adhesin Hlp	Background: The histone-like Hlp protein is emerging as a key component in mycobacterial pathogenesis, being involved in the initial events of host colonization by interacting with laminin and glycosaminoglycans (GAGs). In the present study, nuclear magnetic resonance (NMR) was used to map the binding site(s) of Hlp to heparan sulfate and identify the nature of the amino acid residues directly in…	Univ Fed Rio de Janeiro, Rio De Janeiro, Brazil ; Leiden Univ, Leiden, Netherlands ; Fundaco Oswaldo Cruz FIOCRUZ, Rio De Janeiro, Brazil	Brazil ; Netherlands	Pessolani, MCV ; Silva, Carlos A M ; de Lima, Cristiana S ; Ottenhoff, Tom H M ; Mendonca-Previato, Lucia ; Mohana-Borges, Ronaldo ; Portugal, Michelle I ; Previato, Jose O ; Todeschini, Adriane R	2008	Microbiology
Chemical Composition and Antimycobacterial Activity of the Essential Oil from Anemia tomentosa var. anthriscifolia	The essential oil from Anemia tomentosa var. anthriscifolia showed in vitro activity against Mycobacterium tuberculosis (MIC 100 mu g/ml) and therefore was characterized by gas chromatography (GC) and by gas chromatography coupled with mass spectrometry (GC-MS). The major constituents of this essential oil were triquinane sesquiterpenes: sliphiperfol-6-ene (14.7%), (-)-epi-presilphiperfolan-l-ol …	Univ Fed Rio de Janeiro, Rio De Janeiro, Brazil ; Univ Fed Rio Grande, Rio Grande RS, Brazil ; Fundaco Oswaldo Cruz FIOCRUZ, Rio De Janeiro, Brazil ; EMBRAPA Food Agroind, Rio De Janeiro RJ, Brazil	Brazil	Leitao, Gilda Guimaraes ; da Silva Lourenco, Maria Cristina ; Pinto, Shaft Correa ; Silva, Pedro Eduardo A ; Ramos, Daniela Fernandes ; Leitao, Suzana Guimaraes ; de Oliveira, Danilo Ribeiro ; Bizzo, Humberto Ribeiro ; Coelho, Tatiane Silveira	2009	Pharmacology & Pharmacy ; Food Science & Technology
Chemical Composition and Antioxidant and Antimycobacterial Activities of Bromelia balansae (Bromeliaceae)	Bromelia balansae (Family Bromeliaceae) is a medicinal plant commonly used in the central region of Brazil as a cough syrup and also eaten roasted. The methanolic extract of ripe fruits was analyzed by chromatographic methods and spectrometrically. Four glycoside flavonols were isolated: kaempferol-3-O-alpha-l-rhamnopyranoside (1), kaempferol-3-O-alpha-L-rhamnopyranosyl-(1 -> 6)-beta-d-glucopyran…	Univ Fed Mato Grosso do Sul, Dourados MS, Brazil ; UNESP Univ Estadual Paulista, Rio Claro SP, Brazil ; Univ Estadual Mato Grosso do Sul, Dourados MS, Brazil ; Fed Univ Grande Dourados, Dourados MS, Brazil	Brazil	Lima Cardoso, Claudia Andrea ; Pavan, Fernando Rogerio ; Leite, Clarice Queico Fujimaro ; Coelho, Roberta Gomes ; Brum, Rosenei Louzada ; Honda, Neli Kika ; Vieira, Maria do Carmo	2010	Pharmacology & Pharmacy ; Food Science & Technology ; Nutrition & Dietetics
Chemical composition of the volatile fractions from wild and in vitro plants of Anemia tomentosa var. anthriscifolia (Pteridophyta)	Anemia tomentosa var. anthriscifolia is a very aromatic fern with ornamental potential. The major constituent of the volatile fraction of this plant is the triquinane sesquiterpene (-)-9-epi-presilphiperfolan-1-ol, which displays in vitro antibacterial activity against Mycobacterium tuberculosis. In order to investigate the chemical composition of this volatile fraction in relation to their triqu…	EMBRAPA Food Agroind, Rio De Janeiro RJ, Brazil ; Univ Fed Rio de Janeiro, Rio De Janeiro, Brazil	Brazil	Bizzo, Humberto Ribeiro ; Castellar, Aline ; D'Elia, Diego S ; Leitao, Suzana Guimaraes ; Lage, Celso L S ; Fernandes, Janaina ; Leitao, Gilda Guimaraes ; Henriques, Anaize B ; Motta, Glaucia S ; Pinto, Shaft Correa	2013	Chemistry ; Food Science & Technology
Chest physiotherapy for collecting sputum samples from HIV-positive patients suspected of having tuberculosis	SETTING: A public referral hospital in Sao Paulo, Brazil. OBJECTIVE: To evaluate chest physiotherapy as a means of obtaining sputum samples from human immunodeficiency virus (HIV) positive in-patients suspected of having pulmonary tuberculosis (TB). DESIGN: A prospective study. MATERIAL AND METHODS: Five consecutive samples were collected from 132 patients using the 'spontaneous' technique (ST) o…	Emilio Ribas Infect Dis Inst, Sao Paulo, Brazil ; Task Force Natl Tuberculosis Control Program, Sao Paulo, Brazil	Brazil	Bammann, Ricardo Helbert ; Pinto, V Souza	2007	Infectious Diseases ; Respiratory System
Chest radiographic findings in patients with HIV/AIDS and pulmonary tuberculosis	The study describes the main chest radiographic changes in people living with HIV/AIDS and pulmonary tuberculosis, confirmed by sputum culture. This was a descriptive study involving a total of 42 sputum tests from 42 people living with HIV/AIDS and a clinical suspicion of pulmonary tuberculosis. All patients attended two referral hospitals in Recife-PE, Brazil, between August 2009 and January 20…	Fac Pernambucana Saude, Recife PE, Brazil ; Secretaria Estado Pernambuco, Recife PE, Brazil ; Univ Fed Pernambuco, Recife PE, Brazil	Brazil	Magalhaes de Andrade Lima, Ana Luiza ; de Albuquerque Filho, Eolo Santana ; Maia de Albuquerque, Yvana Maria ; Magalhaes, Vera ; Brandao e Silva, Ana Carolina ; Falbo, Ana Rodrigues	2013	Infectious Diseases ; Immunology
Choosing incentives to stimulate tuberculosis treatment compliance in a poor county in Rio de Janeiro state, Brazil	Background: Tuberculosis (TB) treatment default is a major constraint of TB control, resulting in continued disease transmission and possibly the emergence of multidrug resistance. Marginalized populations may abandon treatment before being cured. The objective of this study was to evaluate the socioeconomic status (SES) of TB patients and identify potential incentives for improving treatment, co…	Univ Fed Rio de Janeiro, Rio De Janeiro, Brazil ; World Bank, Washington, DC USA ; Secretaria Estado Saude & Defesa Civil Rio de Jan, Rio De Janeiro, Brazil ; Rio De Janerio TB Sci League, Rio De Janeiro, Brazil ; Secretarias Municipais, Rio De Janeiro, Brazil	Brazil ; USA	Teixeira, EG ; Luiz, RR ; Belo, MTCT ; Hanson, Christy ; Trajman, Anete ; Selig, Lia ; Luna, AL	2006	Research & Experimental Medicine
Chronic obstructive pulmonary disease in Brazil: mortality and hospitalization trends and rates, 1996-2008	SETTING: Chronic obstructive pulmonary disease (COPD) is the third leading cause of death among adults in Brazil. OBJECTIVE: To evaluate the mortality and hospitalisation trends in Brazil caused by COPD during the period 1996-2008. DESIGN: We used the health official statistics system to obtain data about mortality (1996-2008) and morbidity (1998-2008) due to COPD and all respiratory diseases (tu…	Univ Fed Amazonas UFAM, Manaus AM, Brazil ; Univ Sao Paulo, Sao Paulo, Brazil	Brazil	Bensenor, I M ; Fernandes, T G ; Latufo, P A	2011	Respiratory System ; Infectious Diseases
Cipura paludosa extract prevents methyl mercury-induced neurotoxicity in mice	Cipura paludosa (Iridaceae), a native plant widely distributed in the north of Brazil, is used in traditional medicine as an anti-inflammatory and analgesic agent, against tuberculosis and gonorrhoea and for regulation of menstrual flow. However, scientific studies on the pharmacological properties of C paluclosa are scarce. We have examined the potential protective effects of the ethanolic extra…	Univ Fed Rondonia, Porto Velho, Brazil ; Univ Santa Catarina, Florianopolis SC, Brazil	Brazil	Dafre, Alcir Luiz ; dos Santos, Adair R S ; Azevedo, Mariangela S ; Farina, Marcelo ; Franco, Jeferson Luis ; Gadotti, Vinicius M ; Lucena, Greice M R de S ; Meotti, Flavia Carla ; Ribas, Camila Mafalda	2007	Pharmacology & Pharmacy ; Toxicology
City tuberculosis control coordinators' perspectives of patient adherence to DOT in Sao Paulo State, Brazil, 2005	SETTING: Thirty-six priority cities in Sao Paulo State, Brazil, with a high incidence of tuberculosis (TB) cases, deaths and treatment default. OBJECTIVE: To identify the perspectives of city TB control coordinators regarding the most important components of adherence strategies adopted by health care teams to ensure patient adherence in 36 priority cities in the State of Sao Paulo, Brazil. DESIG…	Univ Sao Paulo, Sao Paulo, Brazil ; Brazilian TB Res Network REDE TB, Ribeirao Preto SP, Brazil	Brazil	Arcencio, Ricardo Alexandre ; Netto, Antonio Ruffino ; Pinto, Regina Carvalho ; Cardozo Gonzales, Roxana Isabel ; Oliveira, M F ; Scatena Villa, Teresa Cristina	2008	Respiratory System ; Infectious Diseases
Classification and regression tree (CART) model to predict pulmonary tuberculosis in hospitalized patients	Background: Tuberculosis (TB) remains a public health issue worldwide. The lack of specific clinical symptoms to diagnose TB makes the correct decision to admit patients to respiratory isolation a difficult task for the clinician. Isolation of patients without the disease is common and increases health costs. Decision models for the diagnosis of TB in patients attending hospitals can increase the…	Univ Sao Paulo, Sao Paulo, Brazil ; Univ Fed Rio de Janeiro, Rio De Janeiro, Brazil ; Univ Estado Rio De Janeiro, Rio De Janeiro, Brazil ; Harbor Hosp, Baltimore, MD USA	Brazil ; USA	de Queiroz Mello, Fernanda Carvalho ; Netto, Antonio Ruffino ; Almeida, Luciana L ; Aguiar, Fabio Silva ; Kritski, Afranio Lineu ; Werneck, Guilherme L	2012	Respiratory System
CLINICAL AND EPIDEMIOLOGICAL ANALYSIS OF PATIENTS WITH HIV/AIDS ADMITTED TO A REFERENCE HOSPITAL IN THE NORTHEAST REGION OF BRAZIL	The AIDS epidemic has become a worldwide phenomenon of enormous magnitude and extension, deeply transforming medical practices and public health initiatives. This retrospective survey aimed to analyze clinical and epidemiological characteristics of patients with HIV/AIDS admitted to the Institute of Tropical Diseases Natan Portella, Teresina, Piaui, Brazil, from January, 2001 through December, 20…	Fed Univ Piaui UFPI, Piaui, Brazil	Brazil	Rocha Soares, Vitor Yamashiro ; de Morais e Silva, Amelia Maria Marinho ; Eulalio, Kelsen Dantas ; Mendes de Carvalho, Lorena Ibiapina ; Pinheiro Lucio Filho, Carlos Eduardo	2008	Tropical Medicine
Clinical and epidemiological profile and prevalence of tuberculosis/HIV co-infection in a regional health district in the state of Maranhao, Brazil	Objective: To describe the clinical and epidemiological profile, as well as the prevalence, of tuberculosis/HIV co-infection in the Regional Health District of Tocantins, which serves 14 cities in the state of Maranhao, Brazil. Methods: This was a descriptive epidemiological study based on secondary data obtained from individual tuberculosis reporting forms in the Brazilian Case Registry Database…	Univ Fed Maranhao, Imperatriz MA, Brazil	Brazil	Yamamura, Mellina ; de Sousa, Keyla Rodrigues ; Arcencio, Ricardo Alexandre ; Popolin, Marcela Paschoal ; da Silva, Fabiane Leita ; Santos-Neto, Marcelino	2012	Respiratory System
Clinical and laboratory parameters in the differential diagnosis of pleural effusion secondary to tuberculosis or cancer	PURPOSE: To evaluate the clinical and laboratory characteristics of pleural effusions secondary to tuberculosis (TB) or cancer (CA). METHODS: A total of 326 patients with pleural effusion due to TB (n=182) or CA (n=144) were studied. The following parameters were analyzed: patient gender, age and pleural effusion characteristics (size, location, macroscopic fluid aspect, protein concentration, la…	Univ Sao Paulo, Sao Paulo, Brazil	Brazil	Bombarda, Sidney ; Barbosa de Sales, Roberta Karla ; Vargas, Francisco Suso ; Antonangelo, Leila ; Teixera, Lisete ; Seiscento, Marcia	2007	General & Internal Medicine
Clinical and radiographic features of HIV-related pulmonary tuberculosis according to the levee of immunosuppression	Medical charts and radiographs from 38 HIV-infected patients with positive cultures for Mycobacterium tuberculosis from sputum or bronchoalveolar lavage were reviewed in order to compare the clinical, radiographic, and sputum bacilloscopy characteristics of HIV-infected patients with pulmonary tuberculosis according to CD4+ lymphocyte count (CD4). The mean age of the patients was 32 years and 76%…	Univ Fed Minas Gerais, Belo Horizonte MG, Brazil ; Fundacao Hosp Estado Minas Gerais, Belo Horizonte MG, Brazil	Brazil	Ferreira, Cid Sergio ; Garcia, Guilherme Freire ; Moura, Alexandre Sampaio ; Rocha, Manoel Otavio da Costa	2007	Tropical Medicine
Clinical and radiological study of Surui indigenous children and adolescents, Amazon Region, Brazil	Introduction: The average incidence coefficient of tuberculosis in Surui Indians from Rondonia was 2.500/100.000 inhabitants in 1991-2002. About 50% of these cases were reported in children < 15 years-old. Methods: This study aimed to describe the clinical and radiological characteristics of children and adolescents identified as TB case contacts. A score system for the diagnosis of childhood TB …	Univ Fed Rio de Janeiro, Rio De Janeiro, Brazil ; Fundaco Oswaldo Cruz FIOCRUZ, Rio De Janeiro, Brazil	Brazil	Alvares Coimbra Junior, Carlos Everaldo ; Basta, PC ; Giraldo Rios, Diana Patricia ; Correa Alves, Luiz Carlos ; Sant' Anna, Clemax Couto	2010	Tropical Medicine
Clinical and Therapeutic Features of Pulmonary Nontuberculous Mycobacterial Disease, Brazil, 1993-2011	To identify clinical and therapeutic features of pulmonary nontuberculous mycobacterial (PNTM) disease, we conducted a retrospective analysis of patients referred to the Brazilian reference center, Oswaldo Cruz Foundation, Rio de Janeiro, Brazil, who received a diagnosis of PNTM during 1993-2011 with at least 1 respiratory culture positive for NTM. Associated conditions included bronchiectasis (2…	Univ Fed Rio de Janeiro, Rio De Janeiro, Brazil ; Fundaco Oswaldo Cruz FIOCRUZ, Rio De Janeiro, Brazil ; National Institutes of Health NIH, Bethesda, MD USA	Brazil ; USA	Duarte, Rafael Da Silva ; Dalcolmo, Margareth Pretti ; Borga, Liamar ; Sampaio, Elizabeth Pereira ; Couto de Mello, Karla Gripp ; de Queiroz Mello, Fernanda Carvalho ; Holland, Steven M ; Prevots, D Rebecca ; Rolla, Valeria Cavalcanti	2013	Infectious Diseases ; Immunology
Clinical case report: Primary tuberculosis of the breast mimicking carcinoma	This report describes a well-documented case of primary, nodular-form tuberculosis of the breast that mimicked cancer in a 73-year-old patient. This is a disease that rarely affects the breast.	Univ Fed Piaui, Teresina PI, Brazil	Brazil	Costa, PVL ; Borges, AS ; Da Silva, BB ; Dos Santos, LG ; Pires, CG	2005	Tropical Medicine ; Public, Environmental & Occupational Health
Clinical characteristics and evolution of non-HIV-infected immunocompromised patients with an in-hospital diagnosis of tuberculosis	Objective: To investigate the characteristics of and risk factors for mortality among non-HIV-infected immunocompromised patients with an in-hospital diagnosis of tuberculosis. Methods: This was a two-year, retrospective cohort study of patients with an in-hospital diagnosis of tuberculosis. The predictive factors for mortality were evaluated. Results: During the study period, 337 hospitalized pa…	Univ Fed Rio Grande do Sul UFRGS, Porto Alegre RS, Brazil	Brazil	Silva, Denise Rossato ; Roth Dalcin, Paulo de Tarso ; Schulz, Luis Fernando ; Menegotto, Diego Millan ; Gazzana, Marcelo Basso	2010	Respiratory System
Clinical data and molecular analysis of Mycobacterium tuberculosis isolates from drug-resistant tuberculosis patients in Goias, Brazil	Drug resistance is one of the major concerns regarding tuberculosis (TB) infection worldwide because it hampers control of the disease. Understanding the underlying mechanisms responsible for drug resistance development is of the highest importance. To investigate clinical data from drug-resistant TB patients at the Tropical Diseases Hospital, Goias (GO), Brazil and to evaluate the molecular basi…	Hosp Doencas Tropicais Anuar Auad, Goiania Go, Brazil ; Univ Fed Goias, Goiania Go, Brazil ; Secretaria Saude Estado Goias, Goiania Go, Brazil	Brazil	Kipnis, Andre ; de Avila Alves, Sueli Lemes ; de Araujo Filho, Joao Alves ; Junqueira-Kipnis, Ana Paula ; Metzker, Fabiana Sarcinelli	2011	Parasitology ; Tropical Medicine
Clinical evaluation of the microscopic observation drug susceptibility assay for detection of Mycobacterium tuberculosis resistance to isoniazid or rifampin	This prospective study evaluated the performance of the microscopic observation drug susceptibility (MODS) assay for the direct detection of Mycobacterium tuberculosis drug resistance. MODS assay sensitivity, specificity, and positive and negative predictive values were 96.7% (95% confidence interval , 92.1 to 98.8%), 78.4% (95% CI, 73.5 to 80.6%), 82.4% (95% CI, 78.4 to 84.2%), and 95.8% (95% CI…	Johns Hopkins Univ Sch Med, Baltimore, MD USA ; Gorgas TB Initat Honduras, Tegucigalpa, Honduras ; Bllomberg Sch Publ Hlth, Baltimore, MD USA ; Univ Fed Rio de Janeiro, Rio De Janeiro, Brazil ; Natl Thorax Inst, Tegucigalpa, Honduras ; Univ Alabama, Birmingham, AL USA	Brazil ; USA ; Honduras	Chaisson, Richard E ; Rosales, Senia ; de Noronha Andrade, Monica Kramer ; de Queiroz Mello, Fernanda Carvalho ; Kimerling, Michael E ; Arias, Mayra S ; Perez-Sweeney, Beatriz M ; Carvalho Pessoa, Carlos Leonardo ; Alvarado-Galvez, Carlos ; Marsico, Anna Grazia ; Pavon, Ada ; Kritski, Afranio Lineu ; Dorman, Susan E ; Fonseca, Leila de Souza	2007	Microbiology
Clinical evaluation of the microscopic-observation drug-susceptibility assay for detection of tuberculosis	Background. There is an urgent need for low-cost methods for rapid, accurate detection of Mycobacterium tuberculosis in clinical specimens. The microscopic-observation drug-susceptibility (MODS) assay is a relatively low-cost and simple liquid culture method that has been proposed for use in resource-limited environments. Methods. This prospective study evaluated the performance of the MODS assay…	Johns Hopkins Univ Sch Med, Baltimore, MD USA ; Gorgas TB Initat Honduras, Tegucigalpa, Honduras ; Bllomberg Sch Publ Hlth, Baltimore, MD USA ; Univ Fed Rio de Janeiro, Rio De Janeiro, Brazil ; Natl Thorax Inst, Tegucigalpa, Honduras ; Univ Alabama, Birmingham, AL USA	Brazil ; USA ; Honduras	Chaisson, Richard E ; Rosales, Senia ; de Noronha Andrade, Monica Kramer ; de Queiroz Mello, Fernanda Carvalho ; Kimerling, Michael E ; Arias, Mayra S ; Perez-Sweeney, Beatriz M ; Carvalho Pessoa, Carlos Leonardo ; Alvarado-Galvez, Carlos ; Marsico, Anna Grazia ; Pavon, Ada ; Kritski, Afranio Lineu ; Dorman, Susan E ; Fonseca, Leila de Souza	2007	Microbiology ; Immunology ; Infectious Diseases
Clinical evolution of a group of patients with multidrug-resistant TB treated at a referral center in the city of Rio de Janeiro, Brazil	Objective: To analyze the clinical characteristics and evolution of a group of patients with positive sputum cultures for multidrug-resistant (MDR) Mycobacterium tuberculosis and treated at a referral center in the city of Rio de Janeiro, Brazil. Methods: Based on the positive results in sputum cultures for MDR M. tuberculosis, 50 patients were selected, and their clinical data were obtained from…	Univ Estado Rio De Janeiro, Rio De Janeiro, Brazil ; Fundaco Oswaldo Cruz FIOCRUZ, Rio De Janeiro, Brazil	Brazil	de Oliveira, Denise Neves ; Dutra de Freitas, Flavia Alvim ; de Siqueira, Helio Ribeiro ; Barreto, Angela Maria Werneck ; Albano, Rodolpho Mattos ; Dalcolmo, Margareth Pretti	2009	Respiratory System
Clinical features and outcomes of tuberculosis in kidney transplant recipients in Brazil: a report of the last decade	Background Among kidney transplant recipients (KTRs), tuberculosis is one of the most common opportunistic infections and is associated with high morbidity and mortality. The aim of this study was to describe the incidence, clinical features, and prognosis of tuberculosis in KTRs. Methods Retrospective single-center observational study involving all cases of tuberculosis in KTRs between 2000 and …	Univ Sao Paulo, Sao Paulo, Brazil	Brazil	Azevedo, Luiz S ; de Paula, Flavio J ; Nahas, William Carlos ; Carmo, Lilian P F ; David-Neto, Elias ; Caires, Renato A ; Pierrotti, Ligia C ; Ferreira, Gustavo F ; Gamba, Cristiano ; Marques, Igor D B ; Sato, Victor A H	2013	Transplantation ; Surgery
Clinical scoring system for paediatric tuberculosis in HIV-infected and non-infected children in Rio de Janeiro	The scoring system for diagnosing tuberculosis (TB) used in Brazil has already been validated in human immunodeficiency virus (HIV) negative tuberculous children. Here we studied HIV-positive children. The individuals were divided into four groups: 1) tuberculous infection; 2) other pulmonary diseases; 3a) pulmonary TB and 3b) pulmonary TB and HIV. Group 3a had a significantly higher score than G…	Hosp Raphael de Paula Souza, Rio De Janeiro, Brazil ; Univ Fed Rio de Janeiro, Rio De Janeiro, Brazil ; Univ Fed Fluminense, Rio De Janeiro, Brazil	Brazil	Sant' Anna, Clemax Couto ; Pedrozo, Cinthia ; Lucena, Sheila Cunha ; March, M de Fatima	2009	Respiratory System ; Infectious Diseases
Clinical symptoms and microbiological outcomes in tuberculosis treatment trials	During a recent Food and Drug Administration workshop on clinical trials to evaluate new TB drugs, questions were raised regarding the use of bacteriologic endpoints such as treatment failure and relapse as measures of improvement in health status and long term outcome after treatment. FDA scientists asked how patients' clinical signs and symptoms changed during therapy, noting that while such in…	Univ Fed Espirito Santo, Vitoria ES, Brazil ; Case Western Reserve Univ, Cleveland, OH USA ; Trop Dis Fdn, Makati, Philippines ; Univ Hosp Case Med Ctr, Cleveland, OH USA ; Ugandan Natl TB & Leprosy Programme, Kampala, Uganda	Brazil ; USA ; Uganda ; Philippines	Dietze, Reynaldo ; Quelapio, Maria Imelda ; Okwera, Alphonse ; Bark, C M ; Johnson, J L ; Thiel, B A	2011	Respiratory System ; Immunology ; Microbiology
Clinical treatment outcomes of tuberculosis treated with the basic regimen recommended by the Brazilian National Ministry of Health using fixed-dose combination tablets in the greater metropolitan area of Goiania, Brazil	Objective: To describe the rates of cure, treatment failure, and treatment abandonment obtained with the basic regimen recommended by the Brazilian National Ministry of Health (rifampin, isoniazid, pyrazinamide, and ethambutol for two months, followed by isoniazid and rifampin for four months) involving the use of fixed-dose combination tablets (self-administered treatment), as well as to describ…	Univ Fed Goias, Goiania Go, Brazil	Brazil	Conde, Marcus Barreto ; Rabahi, Marcelo Fouad ; Galvao Ferreira, Anna Carolina ; Rodrigues da Silva Junior, Jose Laerte	2013	Respiratory System
Clinical usefulness of B-type natriuretic peptide in the diagnosis of pleural effusions due to heart failure	Background and objective: Light's criteria are frequently used to evaluate the exudative or transudative nature of pleural effusions. However, misclassification resulting from the use of Light's criteria has been reported, especially in the setting of diuretic use in patients with heart failure (HF). The objective of this study was to evaluate the utility of B-type natriuretic peptide (BNP) measu…	Univ Sao Paulo, Sao Paulo, Brazil	Brazil	Genofre, Eduardo Hlenrique ; Acencio, Milena M P ; Teixeira, Lisete Ribeiro ; Fabri, Jose, Jr ; Barbosa de Sales, Roberta Karla ; Marinho, Felipe C A ; Vargas, Francisco Suso ; Antonangelo, Leila	2011	Respiratory System
Clinical, radiological, and laboratory characteristics in pulmonary tuberculosis patients: comparative study of HIV-positive and HIV-negative inpatients at a referral hospital	Objective: To compare clinical, radiological, and laboratory characteristics of individuals with pulmonary tuberculosis co-infected or not with HIV. Methods: A cross-sectional study, in which signs and symptoms were assessed by anamnesis and physical examination in patients hospitalized with pulmonary tuberculosis. The results of sputum smear microscopy and culture for Mycobacterium tuberculosis,…	Univ Santa Catarina, Florianopolis SC, Brazil	Brazil	da Silva, Rosemeri Maurici ; Besen, Aline ; Staub, Guilherme Joenck	2011	Respiratory System
Clonal diversity of M. tuberculosis isolated in a sea port city in Brazil	Genotyping tools have been widely used to study the occurrence of outbreaks and to identify the patterns of transmission of Mycobacterium tuberculosis strains. The clonal diversity of 65 clinical isolates of M. tuberculosis was determined by PCR methods. The Double Repeat Element method (DRE-PCR) and spoligotyping identified 45 and 26 distinct patterns respectively. Among these, LAM (38%) was the…	Univ Fed Rio Grande, Rio Grande RS, Brazil ; Universidade Luterana do Brasil ULBRA RS, Canoas RS, Brazil ; Univ Fed Rio Grande do Sul UFRGS, Porto Alegre RS, Brazil ; Fed Univ Pelotas, Pelotas RS, Brazil	Brazil	Conceicao, Fabricio Rochedo ; Scholante Silva, Ana Barbara ; Felix, Carolina ; Scaini, Carlos James ; Spies, Fernanda Sa ; Rosa Rossetti, Maria Lucia ; Borsuk, Sibele ; Dellagostin, Odir Antonio ; von Groll, Andrea ; Almeida da Silva, Pedro Eduardo	2009	Respiratory System ; Immunology ; Microbiology
Cloning of the gene encoding a protective Mycobacterium tuberculosis secreted protein detected in vivo during the initial phases of the infectious process	The existence of therapeutic agents and the bacille Calmette-Guerin (BCG) vaccine have not significantly affected the current tuberculosis pandemic. BCG vaccine protects against serious pediatric forms of tuberculosis but not against adult pulmonary tuberculosis, the most common and contagious form of the disease. Several vaccine candidates, including Mycobacterium tuberculosis recombinant protei…	Univ Washington, Seattle, WA USA ; Corixa Corp, Seattle, WA USA ; Forsyth Inst, Cambridge, MA USA ; Universidade Federal do Triângulo Mineiro UFMT, Uberaba MG, Brazil ; Infect Dis Res Inst, Seattle, WA USA	Brazil ; USA	Campos-Neto, Antonio ; Daifalla, N ; Rodrigues Junior, Valnes da Silva ; Kashino, Suely S ; Mukherjee, S ; Reed, SG ; Zhang, YN	2005	Immunology
Cloning, Characterization, and Inhibition Studies of a beta-Carbonic Anhydrase from Leishmania donovani chagasi, the Protozoan Parasite Responsible for Leishmaniasis	Leishmaniasis is an infection provoked by protozoans belonging to the genus Leishmania. Among the many species and subsepecies of such protozoa, Leishmania donovani chagasi causes visceral leishmaniasis. A beta-carbonic anhydrase (CA, EC 4.2.1.1) was cloned and characterized from this organism, denominated here LdcCA. LdcCA possesses effective catalytic activity for the CO2 hydration reaction, wi…	Consiglio Nazionale delle Ricerche, Naples, Italy ; Univ Fed Rio de Janeiro, Rio De Janeiro, Brazil ; Tampere Univ Hosp, Tampere, Finland ; Fundaco Oswaldo Cruz FIOCRUZ, Rio De Janeiro, Brazil ; Univ Florence, Florence, Italy ; Fimlab Labs Ltd, Tampere, Finland	Brazil ; Italy ; Finland	Parkkila, Seppo ; Supuran, Claudiu T ; Capasso, Clemente ; Pan, Peiwen ; Corte-Real, Suzana ; Rodrigues, Igor de Almeida ; Salonen, Terhi ; Vermelho, Alane Beatriz ; Syrjanen, Leo ; Vullo, Daniela	2013	Pharmacology & Pharmacy
Cloning, Characterization, and Sulfonamide and Thiol Inhibition Studies of an alpha-Carbonic Anhydrase from Trypanosoma cruzi, the Causative Agent of Chagas Disease	An alpha-carbonic anhydrase (CA, EC 4.2.1.1) has been identified, cloned, and characterized from the unicellular protozoan Trypanosoma cruzi, the causative agent of Chagas disease. The enzyme (TcCA) has a very high catalytic activity for the CO2 hydration reaction, being similar kinetically to the human (h) isoform hCA II, although it is devoid of the His64 proton shuttle. A large number of aroma…	Consiglio Nazionale delle Ricerche, Naples, Italy ; Univ Fed Rio de Janeiro, Rio De Janeiro, Brazil ; Tampere Univ Hosp, Tampere, Finland ; Univ Florence, Florence, Italy	Brazil ; Italy ; Finland	Parkkila, Seppo ; Supuran, Claudiu T ; Capasso, Clemente ; Pan, Peiwen ; Scozzafava, Andrea ; Vermelho, Alane Beatriz ; Rodrigues, Giseli Capaci ; Tolvanen, Martti E E	2013	Pharmacology & Pharmacy
Co-authorship Network Analysis: A Powerful Tool for Strategic Planning of Research, Development and Capacity Building Programs on Neglected Diseases	Background: New approaches and tools were needed to support the strategic planning, implementation and management of a Program launched by the Brazilian Government to fund research, development and capacity building on neglected tropical diseases with strong focus on the North, Northeast and Center-West regions of the country where these diseases are prevalent. Methodology/Principal Findings: Bas…	Fundaco Oswaldo Cruz FIOCRUZ, Rio De Janeiro, Brazil ; Brazilian Minist Hlth, Dourados, Brazil	Brazil	Morel, Carlos Medicis ; Penna, Gerson Oliveira ; Guimaraes, Reinaldo ; Serruya, Suzanne Jacob	2009	Parasitology ; Tropical Medicine ; Infectious Diseases
Cobalt(III) Complexes with Thiosemicarbazones as Potential anti-Mycobacterium tuberculosis Agents	Co-III complexes derived from 2-acetylpyridine N(4)-R thiosemicarbazone (Hatc-R, R = alkyl, aryl) have been characterized by elemental analysis, FTIR, UV-Visible and H-1 NMR spectroscopies, cyclic voltammetry (CV), conductimetry measurements and single crystal X-ray diffractometry. The results obtained are consistent with the oxidation of the Co-II center to Co-III upon coordination of the monoan…	UNESP Univ Estadual Paulista, Rio Claro SP, Brazil ; Universidade Federal de Alfenas UNIFAL, Alfenas MG, Brazil ; Universidade Federal do Triângulo Mineiro UFMT, Uberaba MG, Brazil ; Univ Sao Paulo, Sao Paulo, Brazil	Brazil	Maia, Pedro Ivo da S ; Oliveira, Carolina G ; Deflon, Victor M ; Pavan, Fernando Rogerio ; Leite, Clarice Queico Fujimaro ; de Almeida, Eduardo Tonon ; Miyata, Marcelo	2014	Chemistry
Coinfection of Tuberculosis/Human Immunodeficiency Virus in an Administrative District in the City of Sao Paulo	Objective: To characterize the sociodemographic and epidemiological profile of people coinfected with Tuberculosis (TB) and Human Immunodeficiency Virus (HIV), who were residents in the administrative district of Capao Redondo in the city of Sao Paulo, during the period between 2000 to 2009. Methods: This was a retrospective study. Results: From a total of 1,612 TB cases, 162 cases were positive …	Univ Sao Paulo, Sao Paulo, Brazil	Brazil	Takahashi, Renata Ferreira ; Egry, Emiko Yoshikawa ; Hino, Paula ; Bertolozzi, Maria Rita	2012	Nursing
Colorimetric microwell plate reverse-hybridization assay for Mycobacterium tuberculosis detection	Direct smear examination using Ziehl-Neelsen staining for pulmonary tuberculosis (PTB) diagnosis is inexpensive and easy to use, but has the major limitation of low sensitivity. Rapid molecular methods are becoming more widely available in centralized laboratories, but they depend on timely reporting of results and strict quality assurance obtainable only from costly commercial kits available in …	Fundacao Estadual Prod Pesquisa Saude, Porto Alegre RS, Brazil ; Univ Fed Rio de Janeiro, Rio De Janeiro, Brazil ; Ampligenix Biotech, Belo Horizonte MG, Brazil ; Univ Fed Rio Grande do Sul UFRGS, Porto Alegre RS, Brazil ; Univ Caxias do Sul, Caxias Do Sul RS, Brazil ; Universidade Luterana do Brasil ULBRA RS, Canoas RS, Brazil	Brazil	Rosso, Franciele ; Sperhacke, Rosa Dea ; Michelon, Candice Tosi ; Schmid, Karen Barros ; Verza, Mirela ; Oliveira, Martha Maria ; Dalla Costa, Elis Regina ; Ribeiro, Andrezza Wolowski ; Cafrune, Patricia Izquierdo ; Rosa Rossetti, Maria Lucia ; Nunes Silva, Marcia Susana ; Kritski, Afranio Lineu ; Kuhleis, Daniele ; Zaha, Arnaldo ; Rezende, Leonides, Jr	2011	Tropical Medicine ; Parasitology
Combined immunization using DNA-Sm14 and DNA-Hsp65 increases CD8+memory T cells, reduces chronic pathology and decreases egg viability during Schistosoma mansoni infection	Background: Schistosomiasis is one of the most important neglected diseases found in developing countries and affects 249 million people worldwide. The development of an efficient vaccination strategy is essential for the control of this disease. Previous work showed partial protection induced by DNA-Sm14 against Schistosoma mansoni infection, whereas DNA-Hsp65 showed immunostimulatory properties…	Univ Fed Minas Gerais, Belo Horizonte MG, Brazil ; Univ Sao Paulo, Sao Paulo, Brazil	Brazil	Faccioli, Lucia Helena ; Soares, Luana Silva ; Espindola, Milena Sobral ; Frantz, Fabiani Gai ; Silva, Celio Lopes ; Ramos, Simone Gusmao ; Rodrigues, Vanderlei ; Tefe-Silva, Cristiane ; Bitencourt, Claudia Silva ; Oliveira, Sergio Costa ; Masson, Ana Paula	2014	Infectious Diseases
Combining molecular dynamics and docking simulations of the cytidine deaminase from Mycobacterium tuberculosis H37Rv	Cytidine Deaminase (CD) is an evolutionarily conserved enzyme that participates in the pyrimidine salvage pathway recycling cytidine and deoxycytidine into uridine and deoxyuridine, respectively. Here, our goal is to apply computational techniques in the pursuit of potential inhibitors of Mycobacterium tuberculosis CD (MtCDA) enzyme activity. Molecular docking simulation was applied to find the p…	Pontificia Univ Catolica Grande Sul PUCRS, Porto Alegre RS, Brazil	Brazil	Ducati, Rodrigo Gay ; Santos, Diogenes Santiago ; Sanchez Quitian, Zilpa Adriana ; Basso, Luis Augusto ; de Azevedo, Walter Filgueira, Jr ; Saraiva Macedo Timmers, Luis Fernando	2012	Biophysics ; Chemistry ; Biochemistry & Molecular Biology ; Computer Science
Common Mental Disorders Associated with Tuberculosis: A Matched Case-Control Study	Introduction: Despite the availability of treatment and a vaccine, tuberculosis continues to be a public health problem worldwide. Mental disorders might contribute to the burden of the disease. Objective: The objective of this study was to investigate the association between common mental disorders and tuberculosis. Methods: A matched case-control study was conducted. The study population includ…	Univ Fed Bahia, Salvador BA, Brazil ; Univ London, London, England	Brazil ; UK	de Araujo, Gleide Santos ; Rodrigues, Laura Cunha ; dos Santos, Darci Neves ; Barreto, Mauricio Lima ; Pereira, Susan Martins ; Marinho, Jamocyr Moura	2014	Science & Technology - Other Topics
Community DOT for tuberculosis in a Brazilian favela: comparison with a clinic model	SETTING: Rio de Janeiro City, Brazil. OBJECTIVE: To compare community-based directly observed treatment (DOT) for tuberculosis (TB), using community health workers (CHWs), with clinic-based DOT. DESIGN: In a longitudinal study in a cohort of TB patients in a region of Rio de Janeiro city, we evaluated treatment modalities and outcomes in 1811 patients diagnosed with TB between 1 January 2003 and …	Univ Fed Rio de Janeiro, Rio De Janeiro, Brazil ; Johns Hopkins Univ Sch Med, Baltimore, MD USA ; Programa Controle TB SMS Petropolis, Rio De Janeiro, Brazil ; Fundaco Oswaldo Cruz FIOCRUZ, Rio De Janeiro, Brazil	Brazil ; USA	Soares, Elizabeth Cristina C ; Pacheco, Antonio Guilherme ; Durovni, Betina ; Cavalacante, Solange C ; Chaisson, Richard E	2007	Infectious Diseases ; Respiratory System
Community health workers and tuberculosis control: knowledge and perceptions	This study analyzes the knowledge of community health workers in tuberculosis control and their self-perceived knowledge and the importance they ascribe to their role infighting the disease, in Vitoria, Espirito Santo State, Brasil. The study adopted a cross-sectional design, with a pre-tested, semi-structured questionnaire completed by 105 randomly selected health workers. The comparison of prop…	Univ Fed Espirito Santo, Vitoria ES, Brazil	Brazil	Carlesso, Geisa Fregona ; Maciel, Ethel Leonor Noia ; Araujo Vierira, Rafael da Cruz ; Brasil, Mario ; Dietze, Reynaldo ; Milani, Eliani Carrara	2008	Public, Environmental & Occupational Health
Community-randomized trial of enhanced DOTS for tuberculosis control in Rio de Janeiro, Brazil	SETTING: Central Rio de Janeiro, Brazil. OBJECTIVE: To compare the impact of routine DOTS vs. enhanced DOTS (DOTS-Ampliado or DOTS-A) on tuberculosis (TB) incidence. DESIGN: Cluster-randomized trial in eight urban neighborhoods pair-matched by TB incidence and randomly assigned to receive either the DOTS-A or DOTS strategy. DOTS-A added intensive screening of household contacts of active TB cases…	Univ Fed Estado Rio de Janeiro UniRio, Rio De Janeiro, Brazil ; Univ Fed Rio de Janeiro, Rio De Janeiro, Brazil ; Johns Hopkins Univ Sch Med, Baltimore, MD USA ; Secretarias Municipais, Rio De Janeiro, Brazil ; Fundaco Oswaldo Cruz FIOCRUZ, Rio De Janeiro, Brazil	Brazil ; USA	Miller, A C ; Silva, Raphael S F ; Mohan, C I ; Barnes, G L ; Golub, Jonathan Eric ; Barroso, P F ; Durovni, Betina ; Cavalacante, Solange C ; Chaisson, Richard E ; Souza, F B A	2010	Respiratory System ; Infectious Diseases
Comorbidities in Children and Adolescents with AIDS Acquired by HIV Vertical Transmission in Vitoria, Brazil	Background: Studying diseases associated with AIDS is essential for establishing intervention strategies because comorbidities can lead to death. The objectives were to describe the frequency of comorbidities and verify their distribution according to demographic, epidemiological and clinical data as well as to classify diseases in children and adolescents with AIDS in Vitoria, Brazil. Methods: A…	Univ Fed Espirito Santo, Vitoria ES, Brazil ; Nossa Senhora Gloria State Childrens Hosp, Vitoria ES, Brazil	Brazil	Zandonade, Eliana ; Miranda, Angelica Espinosa ; Duque, Livia L ; Frauches, Diana O ; Lopes, Lays Ignacia A ; Machado, Elisa A ; Moreira-Silva, Sandra F ; Querido, Polyana P	2013	Science & Technology - Other Topics
Comparative analyses between tuberculids and extrapulmonary tuberculosis - Another face for Mycobacterium tuberculosis	The author proposes a comparison of tuberculids and extrapulmonary tuberculosis, highlighting the differences in definition, pathogenesis, clinical manifestations, diagnosis and treatment, proving that they are different expressions of Mycobacterium tuberculosis. The article further discusses updated information on tuberculids pathogenesis and diagnosis. A review of different presentations of ext…	Petropolis Sch Med, Rio De Janeiro, Brazil ; Secretarias Municipais, Rio De Janeiro, Brazil ; Hosp Municipal Nelson Earp, Rio De Janeiro, Brazil	Brazil	Barroso Pereira, Joao Claudio	2008	Respiratory System
Comparative cytotoxic and anti-tuberculosis activity of Aplysina caissara marine sponge crude extracts	Three crude extracts of Aplysina caissara, a marine sponge endemic to Brazil, were tested against a hepatoma cell line and Mycobacterium tuberculosis. The results demonstrate that all extracts are toxic and capable of inhibiting cellular growth. Additionally, the extracts produced morphological aberrations and inhibited cell attachment to culture substrates. These effects were dose/time dependent…	Fdn Zoobot Rio Grande Sul, Porto Alegre RS, Brazil ; Univ Fed Rio Grande, Rio Grande RS, Brazil	Brazil	Boyle, Robert T ; Azevedo, Luciana G ; Ramos, Daniela Fernandes ; Filgueira, Daza de M V B ; Lerner, Clea ; Muccillo-Baisch, Ana L ; Soares, Andrea D ; Trindade, Gilma S ; Silva, Pedro Eduardo A	2008	Toxicology ; Zoology ; Endocrinology & Metabolism ; Biochemistry & Molecular Biology
Comparative evaluation of the Nitrate Reductase Assay and the Resazurin Microtitre Assay for drug susceptibility testing of Mycobacterium tuberculosis against first line anti-tuberculosis drugs	Tuberculosis remains as a serious infection disease of worldwide distribution, with high morbidity and mortality, mainly in low socio-economic condition countries. The state of emergency of tuberculosis caused by the resistant and multidrug-resistant (MDR) strains, became the main threat to the tuberculosis treatment and control programs. A fast detection method for the resistant strains will all…	Univ Fed Rio Grande, Rio Grande RS, Brazil	Brazil	Sanchotene, Karine O ; von Groll, Andrea ; Ramos, Daniela Fernandes ; Almeida da Silva, Pedro Eduardo ; Honscha, Gunther ; Valenca, Mariana Soares ; Scholante Silva, Ana Barbara ; Scaini, Carlos James	2008	Microbiology
Comparative evaluation under routine conditions of the nitrate reduction assay, the proportion assay and the MGIT 960 assay for drug susceptibility testing of clinical isolates of Mycobacterium tuberculosis	The performance of the nitrate reductase assay (NRA) was compared with the proportion method ( PM) on Lowenstein-Jensen medium and the BACTEC MGIT960 assay under routine conditions using 160 clinical isolates of Mycobacterium tuberculosis with a high proportion of resistant strains. The mean time to obtain results was 8.8 days and the overall agreements between NRA and PM and NRA and M960 were 95…	Univ Fed Rio de Janeiro, Rio De Janeiro, Brazil	Brazil	Marsico, Anna Grazia ; de Oliveira Vieira, Gisele Betzler ; Sobral, Luciana Fonseca ; Fonseca, Leila de Souza ; Ribeiro, Elizabete Oliveira	2012	Tropical Medicine ; Parasitology
Comparative genomic and phylogeographic analysis of Mycobacterium leprae	Reductive evolution and massive pseudogene formation have shaped the 3.31-Mb genome of Mycobacterium leprae, an unculturable obligate pathogen that causes leprosy in humans. The complete genome sequence of M. leprae strain Br4923 from Brazil was obtained by conventional methods (6 x coverage), and Illumina resequencing technology was used to obtain the sequences of strains Thai53 (38 x coverage) …	Natl Inst Infect Dis, Tokyo, Japan ; Int Ctr Diarrhoeal Dis Res, Dhaka, Bangladesh ; Colorado State Univ, Ft Collins, CO USA ; Ecole Polytech Fed Lausanne, Lausanne, Switzerland ; Anandaban Hosp, Anandaban, Nepal ; China Ctr Dis Control & Prevent, Nanjing, Peoples R China ; Inst Biomed, Caracas, Venezuela ; Univ So Calif, Los Angeles, CA USA ; English Heritage Ctr Archaeol, Hants, England ; Univ …	Brazil ; USA ; UK ; Switzerland ; Mexico ; Bangladesh ; France ; China ; Venezuela ; Japan ; Nepal ; Iran	Cole, Stewart T ; Busso, Philippe ; Macdonald, Murdo ; Matsuoka, Masanori ; Banu, Sayera ; Brennan, Patrick J ; Spencer, John S ; Bouwman, Abi ; Sapkota, Bishwa Raj ; Rea, Thomas H ; Taylor, G Michael ; Honore, Nadine ; Garnier, Thierry ; Monot, Marc ; Paniz-Mondolfi, Alberto ; Donoghue, Helen D ; Dowlati, Yahya ; Gattiker, Alexandre ; Stefani, Mariane M A ; Harshman, Keith ; Khamispour, Ali ; Lo…	2009	Genetics & Heredity
Comparative radiological features of disseminated disease due to Mycobacterium tuberculosis vs non-tuberculosis mycobacteria among AIDS patients in Brazil	Background: Disseminated mycobacterial disease is an important cause of morbidity and mortality in patients with HIV-infection. Nonspecific clinical presentation makes the diagnosis difficult and sometimes neglected. Methods: We conducted a retrospective cohort study to compare the presentation of disseminated Mycobacterial tuberculosis (MTB) and non-tuberculous Mycobacterial (NTM) disease in HIV…	Univ Fed Rio Grande do Sul UFRGS, Porto Alegre RS, Brazil	Brazil	Willers, Denise M C ; dos Santos, Rodrigo Pires ; Goldani, Luciano Zubaran ; Scheid, Karin L	2008	Infectious Diseases
Comparative study with two different enrichments in the culture media used in the disinfectant efficacy assay	Recent changes in Brazilian legislation for commercial disinfectants have been published due to the recent epidemic of nosocomial infections caused by rapidly growing mycobacteria (RGM) in many states of Brazil over the last 8 years. One of these documents requires that all the manufacturers provide evidence of efficacy of sterilizing and disinfectant products, used for semi critical medical devi…	Fundaco Oswaldo Cruz FIOCRUZ, Rio De Janeiro, Brazil ; Univ Fed Rio de Janeiro, Rio De Janeiro, Brazil	Brazil	da Silva, Sergio Alves ; Tokumaru Miyazaki, Neide Hiromi ; Duarte, Rafael Da Silva ; Neves, Marta de Campos ; Pinheiro, Rodrigo Rollin ; Reis, Louise Moreira ; Rodrigues Pereira, Daniella Cristina ; Sabagh, Bruna Peres ; Simoes Villas Boas, Maria Helena ; Soares Souto, Aline da Silva	2012	Biochemistry & Molecular Biology ; Microbiology
Comparison of clinical response to initial highly active antiretroviral therapy in the patients in clinical care in the United States and brazil	Background: US and Brazilian Studies indicate that highly active antiretroviral therapy (HAART) has been effective in reducing morbidity and mortality from HIV/AIDS. Differences exist in the adoption and patterns of antiretroviral drug use and in the incidence of AIDS-defining illness (ADI) between the 2 countries, however, and there has not been a direct comparison of clinical response between B…	Fundaco Oswaldo Cruz FIOCRUZ, Rio De Janeiro, Brazil ; Johns Hopkins Univ Sch Med, Baltimore, MD USA	Brazil ; USA	Veloso, Valdileia Goncalves ; Grinsztejn, Beatriz ; Campos, Dayse Pereira ; Keruly, Jeanne C ; Pilotto, Jose Henrique ; Moore, Richard D	2007	Infectious Diseases ; Immunology
Comparison of Interferon-gamma Release Assay to Two Cut-Off Points of Tuberculin Skin Test to Detect Latent Mycobacterium tuberculosis Infection in Primary Health Care Workers	Background: An interferon-gamma release assay, QuantiFERON-TB (QFT) test, has been introduced an alternative test for the diagnosis of latent Mycobacterium tuberculosis infection LTBI). Here, we compared the performance of QFT with tuberculin skin test (TST) measured at two different cut-off points among primary health care work (HCW) in Brazil. Methods: A cross-sectional study was carried out am…	Univ Calif, CA USA ; Secretarias Municipais, Amazonas, Brazil ; Univ Estado Rio De Janeiro, Rio De Janeiro, Brazil ; Univ Fed Espirito Santo, Vitoria ES, Brazil	Brazil ; USA	Lacerda, Thamy Carvalho ; Dias, Elias dos Santos ; Carvalho, Jose Americo ; Peres, Renata Lyrio ; Maciel, Ethel Leonor Noia ; do Prado, Thiago Nascimento ; de Souza, Fernanda Mattos ; Cosme, Lorrayne Beliqui ; Ribeiro-Rodrigues, Rodrigo ; Riley, Lee Wood ; Pinheiro, Jair dos Santos ; Loureiro, Rafaela Borges ; Carlesso, Geisa Fregona	2014	Science & Technology - Other Topics
Comparison of redox and D29 phage methods for detection of isoniazid and rifampicin resistance in Mycobacterium tuberculosis	Rapid, accurate and inexpensive methods are essential to detect drug-resistant Mycobacterium tuberculosis and allow timely application of effective treatment and precautions to prevent transmission. The proportion method, the MTT and Alamar Blue redox methods, and the D29 mycobacteriophage assay, were compared for their ability to detect resistance to isoniazid and rifampicin. When tested against…	Inst Trop Med Prince Leopold, Antwerp, Belgium ; Inst Venezolano Invest Cient, Caracas, Venezuela ; Univ Fed Rio Grande, Rio Grande RS, Brazil	Brazil ; Belgium ; Venezuela	Boffo, MMS ; de Mattos, IG ; Palomino, JC ; da Silva, PEA ; Silva, ABS ; Takiff, HE ; Martin, Anandi	2006	Infectious Diseases ; Microbiology
Comparison of resazurin microtiter assay performance and BACTEC MGIT 960 in the susceptibility testing of Brazilian clinical isolates of Mycobacterium tuberculosis to four first-line drugs	We assessed the performance of REMA in comparison with BACTEC MGIT 960 in the susceptibility testing of 80 Mycobacterium tuberculosis clinical isolates from Clemente Ferreira Institute against four drugs. REMA proved to be a rapid and accurate method, providing excellent correlation with BACTEC MGIT 960, with the exception of results for the ethambutol drug.	UNESP Univ Estadual Paulista, Rio Claro SP, Brazil ; Univ Sao Paulo, Sao Paulo, Brazil ; Clemente Ferreira Inst, Sao Paulo, Brazil ; Univ Estadual Maringa, Parana, Brazil	Brazil	Leite, Clarice Queico Fujimaro ; Marino, Leonardo Biancolino ; Miyata, Marcelo ; Cardosa, Rosilene Fressatti ; Hirata, Mario Hiroyuki ; Pavan, Fernando Rogerio ; Fiuza de Melo, Fernando Augusto ; Sato, Daisy Nakamura	2013	Microbiology
Comparison of serological responses in two different populations with pulmonary tuberculosis	Observational studies on the humoural immune responses of the Warao indigenous people from Delta Amacuro, an isolated area, were compared with urban residents of the Venezuelan capital. Mycobacterium tuberculosis-specific reactivities (IgM, IgE, sIgA, IgG and IgG subclasses) were measured by ELISA using PPD and 38-kDa M. tuberculosis antigens. A total of 294 individuals were studied, 162 Warao (i…	Cent Univ Venezuela, Caracas, Venezuela ; LIONEX Diagnost & Therapeut GmbH, Braunschweig, Germany ; Universidade Federal do Triângulo Mineiro UFMT, Uberaba MG, Brazil	Brazil ; Germany ; Venezuela	Araujo, Zaida ; Cancado, Lucio Castellano ; Singh, Gitanjali M ; Giampietro, Francesca ; Wide, Albina	2008	Tropical Medicine ; Parasitology
Comparison of three molecular typing methods to assess genetic diversity for Mycobacterium tuberculosis	This study describes the comparison of three methods for genotyping of Mycobacterium tuberculosis, namely MIRU-VNTR (mycobacterial interspersed repetitive units-variable number of tandem repeats), spoligotyping and, for the first time, MLST (Multilocus Sequence Typing). In order to evaluate the discriminatory power of these methods, a total of 44 M. tuberculosis isolates obtained from sputum spec…	UNESP Univ Estadual Paulista, Rio Claro SP, Brazil ; Univ Sao Paulo, Sao Paulo, Brazil ; Univ Oxford, Oxford, England	Brazil ; UK	da Costa Darini, Ana Lucia ; Leite, Clarice Queico Fujimaro ; Barreto Santos, Adolfo Carlos ; Jolley, Keith A ; Pitondo-Silva, Andre	2013	Microbiology ; Biochemistry & Molecular Biology
Comparison of two concentrations of NALC-NaOH for decontamination of sputum for mycobacterial culture	This study compared the effect of using two different concentrations of sodium hydroxide (NaOH) in the N-acetyl-L-cysteine-sodium hydroxide (NA-LC-NaOH) method for sputum decontamination on smear and culture positivity and the proportion of contaminated cultures: 14% of cultures were contaminated using the standard final 1% NaOH concentration during processing compared to 11% contaminated culture…	Univ Fed Espirito Santo, Vitoria ES, Brazil ; Univ Arkansas Med Sci, Little Rock, AR USA ; Case Western Reserve Univ, Cleveland, OH USA ; Univ Hosp Cleveland, Cleveland, OH USA	Brazil ; USA	Palaci, Moises ; Peres, Renata Lyrio ; Maciel, Ethel Leonor Noia ; Vieira Morais, Carlos Gustavo ; Vinhas, Solange Alves ; Eisenach, Kathleen D ; Dietze, Reynaldo ; Johnson, J L ; Pinheiro, C ; Correa Ribeiro, Fabiola Karla	2009	Respiratory System ; Infectious Diseases
Comparison of two laboratory-developed PCR methods for the diagnosis of Pulmonary Tuberculosis in Brazilian patients with and without HIV infection	Background: Direct smear examination with Ziehl-Neelsen (ZN) staining for the diagnosis of pulmonary tuberculosis (PTB) is cheap and easy to use, but its low sensitivity is a major drawback, particularly in HIV seropositive patients. As such, new tools for laboratory diagnosis are urgently needed to improve the case detection rate, especially in regions with a high prevalence of TB and HIV. Objec…	Hosp Sanatorio Partenon, Porto Alegre RS, Brazil ; Univ Fed Rio de Janeiro, Rio De Janeiro, Brazil ; Universidade Luterana do Brasil ULBRA RS, Canoas RS, Brazil ; Univ Fed Rio Grande do Sul UFRGS, Porto Alegre RS, Brazil ; Fundacao Estadual Prod Pesquisa Saude, Porto Alegre RS, Brazil	Brazil	Cafrune, Patricia Izquierdo ; Michelon, Candice Tosi ; Rosa Rossetti, Maria Lucia ; Jarczewski, Carla Adriane ; Kritski, Afranio Lineu ; Ribeiro, Marta Osorio ; Scherer, Luciene Cardoso ; Netto, Antonio Ruffino ; Sperhacke, Rosa Dea ; Rupenthal, Rubia	2011	Respiratory System
Competence of senior medical students in diagnosing tuberculosis based on chest X-rays	Objective: To evaluate the competence of senior medical students in diagnosing tuberculosis (TB) based on their reading of chest X-rays, as well as to identify the factors associated with high scores for the overall interpretation of chest X-rays Methods: In October 2008. a convenience sample of senior medical students who had undergone formal training in radiology at the Federal University of Ri…	Univ Fed Fluminense, Rio De Janeiro, Brazil ; Univ Fed Rio de Janeiro, Rio De Janeiro, Brazil	Brazil	Marchiori, Paulo E ; Barreto, Miriam Menna ; Luiz, Ronir Raggio ; Carneiro da Silva, Vania Maria ; Rodrigues, Rosana Souza	2010	Respiratory System
Completeness of tuberculosis reporting forms in five Brazilian capitals with a high incidence of the disease	The aim of this study was to evaluate the completeness of tuberculosis reporting forms in the greater metropolitan areas of five Brazilian capitals where the incidence of tuberculosis was high in 2010 Salvador, Rio de Janeiro, Cuiaba, Porto Alegre, and Belem - using tabulations obtained from the Sistema Nacional de Informacao de Agravos de Notificacao (National Case Registry Database). The degree…	Secretaria Sau Estado Bahia, Salvador BA, Brazil ; Univ Fed Rio de Janeiro, Rio De Janeiro, Brazil ; Escola Bahiana Med & Saude Publ EBMSP, Salvador BA, Brazil ; Fundaco Oswaldo Cruz FIOCRUZ, Rio De Janeiro, Brazil ; Univ Fed Bahia, Salvador BA, Brazil	Brazil	Dias, Juarez Pereira ; Kritski, Afranio Lineu ; Castro, Bernardo Galvao ; Rios Grassi, Maria Fernanda ; dos Santos, Normeide Pedreira ; Lirio, Monique ; Reis Passos, Louran Andrade	2013	Respiratory System
Complexation of 2-acetylpyridine- and 2-benzoylpyridine-derived hydrazones to copper(II) as an effective strategy for antimicrobial activity improvement	Complexes center dot 2H(2)O (1), center dot 2H(2)O (2), (3), (4). (5) and (6) were obtained with 2-acetylpyridine-phenylhydrazone (H2AcPh), 2-acetylpyridine-para-chloro-phenylhydrazone (H2AcpClPh), 2-acetylpyridine-para-nitro-phenylhydrazone (H2AcpNO(2)Ph), 2-benzoylpyridine-phenylhydrazone (H2BzPh), 2-benzoylpyridine-para-chloro-phenylhydrazone (H2BzpClPh) and 2-benzoylpyridine-para-nitro-phenyl…	Univ Sao Paulo, Sao Paulo, Brazil ; Pontificia Univ Catolica Rio de Janeiro, Rio De Janeiro RJ, Brazil ; Consejo Nacl Invest Cient & Tecn, Buenos Aires, Argentina ; Univ Fed Minas Gerais, Belo Horizonte MG, Brazil ; Univ Nacl La Plata, Buenos Aires, Argentina	Brazil ; Argentina	Beraldo, Heloisa ; Piro, Oscar E ; Da Costa, Fernanda B ; Louro, Sonia R W ; Castellano, Eduardo Ernesto ; Recio Despaigne, Angel A	2012	Crystallography ; Chemistry
Complexes of platinum and palladium with beta-diketones and DMSO: Synthesis, characterization, molecular modeling, and biological studies	This work reports on the synthesis and characterization of new complexes of the type MCl(L)DMSO], where L = 4,4,4-trifluoro-1-phenyl-1,3-butanedione (HTPB) or 4,4,4-trifluoro-1-(2-thienyl)-1,3-butanedione (HTTA) and M = Pt2+ or Pd2+. These complexes were characterized by elemental analyses, conductivity measurements, FT-IR, UV-Vis, high-resolution mass spectra (HRESIMS) and TG/DTA. In the complex…	Univ Sao Paulo, Sao Paulo, Brazil ; Univ Fed Uberlandia, Uberlandia MG, Brazil ; UNESP Univ Estadual Paulista, Rio Claro SP, Brazil ; Univ Fed Minas Gerais, Belo Horizonte MG, Brazil ; Univ Campinas UNICAMP, Campinas SP, Brazil	Brazil	de Souza, Paula C ; Formiga, Andre L B ; Pavan, Fernando Rogerio ; do Couto Almeida, J ; Guerra, W ; Lopes, N P ; Marzano, I M ; Pereira-Maia, B C ; Pivatto, M ; Silva de Paula, F C	2014	Chemistry
Compliance with tuberculosis treatment after the implementation of the directly observed treatment, short-course strategy in the city of Carapicuiba, Brazil	Objective: To determine the compliance with tuberculosis treatment among patients enrolled the tuberculosis control program in the city of Carapicuiba, Brazil, before and after the implementation of the directly observed treatment, short-course (DOTS) strategy. Methods: A retrospective historical cohort study of operational aspects based on records of attendance and treatment evolution of patient…	Fed Univ Sao Paulo UNIFESP, Sao Paulo, Brazil ; Secretarias Municipais, Sao Paulo, Brazil	Brazil	Ribeiro, Sandra Aparecida ; Vieira, Amadeu Antonio	2011	Respiratory System
Compounds containing oxazolidinone, triazole and macrolide groups in the treatment of mycobacterial infections	Nowadays fixed-dose combinations and me-too drugs are important strategies in the fight against multi-drug resistant microorganisms and other kind of diseases and have been studied by several pharmaceutical companies. Considering this fact the present application from RIB-X Pharmaceuticals (WO2007133803) discloses a series of compounds based on oxazolidinone nucleus with or without triazole and m…	Fundaco Oswaldo Cruz FIOCRUZ, Rio De Janeiro, Brazil	Brazil	Nora de Souza, Marcus Vinicius	2008	Pharmacology & Pharmacy
Comprehensive gene expression profiling in lungs of mice infected with Mycobacterium tuberculosis following DNAhsp65 immunotherapy	Background The continued increase in tuberculosis (TB) rates and the appearance of extremely resistant Mycobacterium tuberculosis strains (XDR-TB) worldwide are some of the great problems of public health. In this context, DNA immunotherapy has been proposed as an effective alternative that could circumvent the limitations of conventional drugs. Nonetheless, the molecular events underlying these …	Univ Sao Paulo, Sao Paulo, Brazil	Brazil	de Sa Galetti, Fabio Cicero ; Donadi, Eduardo Antonio ; Zarate-Blades, Carlos Rodrigo ; Silva, Celio Lopes ; Ramos, Simone Gusmao ; Coelho-Castelo, Arlete Aparecida Martins ; Cardoso, Renato Sousa ; Deperon Bonato, Vania Luiza ; da Silva Passos, Geraldo Aleixo ; Oliveira e Paula, Marina ; Fachin, Ana Lucia ; Junta, Cristina Moraes ; Mello, Stephano Spano ; Sakamoto-Hojo, Elza Tiemi ; Sandrin-Garc…	2009	Biotechnology & Applied Microbiology ; Genetics & Heredity ; Research & Experimental Medicine
Computed Tomography Findings in Patients With Tracheal Paracoccidioidomycosis	Objective: To evaluate the high-resolution computed tomographic (CT) findings of patients with tracheal paracoccidioidomycosis. Methods: The high-resolution CT scans of 178 patients with pulmonary paracoccidioidomycosis were reviewed, and 4 cases of proven tracheal involvement were studied. There were 3 male and 1 female patients, with ages ranging from 44 to 62 years (average, 49.2 years). The C…	Fac Med Sao Jose do Rio Preto, Sao Jose Do Rio Preto SP, Brazil ; Univ Fed Fluminense, Rio De Janeiro, Brazil ; Univ Fed Parana, Parana, Brazil ; Univ Fed Rio de Janeiro, Rio De Janeiro, Brazil	Brazil	Souza, Arthur Soares, Jr ; de Souza, Antonio Soares ; Barillo, Jorge Luiz ; Escuissato, Dante Luiz ; Marchiori, Paulo E ; Warszawiak, Danny	2008	Radiology, Nuclear Medicine & Medical Imaging
Computer-assisted assessment of potentially useful non-peptide HIV-1 protease inhibitors	Quantitative structure-activity relationship (QSAR) studies were recently performed to model the bioactivities of two different series of non-peptide HIV-1 protease inhibitors. The sum of the substructures of these two compound classes giving rise to new actives can cause synergistic effects on bioactivities and enhanced pharmacokinetic parameters. Therefore, the two congeneric series were joined…	Univ Campinas UNICAMP, Campinas SP, Brazil ; Al Quds Univ, Jerusalem, Israel ; Univ Fed Lavras, Lavras MG, Brazil	Brazil ; Israel	Ramalho, Teodorico C ; Cormanich, Rodrigo A ; Deeb, Omar ; Freitas, Matheus P ; da Cunha, Elaine F F	2012	Computer Science ; Mathematics ; Chemistry ; Automation & Control Systems ; Instruments & Instrumentation
Concentrations of CXCL8, CXCL9 and sTNFR1 in plasma of patients with pulmonary tuberculosis undergoing treatment	Background: Chemokines are a class of cytokines with chemotactic properties shown to be induced by M. tuberculosis or its antigens in vitro and in experimental infection in vivo. A few studies have also demonstrated the expression of chemokines in clinical samples of patients with active tuberculosis (TB). In the present work, we measured the concentration of chemokines in plasma samples of HIV-n…	Univ Fed Minas Gerais, Belo Horizonte MG, Brazil	Brazil	Alessandri, A L ; Teixeira, Antonio Lucio ; Souza dos Santos, Andre Luis ; Oliveira, Sergio Costa ; Teixeira, Mauro M ; Macedo, Gilson Costa	2006	Immunology ; Cell Biology
Conformational changes in 2-trans-enoyl-ACP (CoA) reductase (InhA) from M. tuberculosis induced by an inorganic complex: a molecular dynamics simulation study	InhA, the NADH-dependent 2-trans-enoyl-ACP reductase enzyme from Mycobacterium tuberculosis (MTB), is involved in the biosynthesis of mycolic acids, the hallmark of mycobacterial cell wall. InhA has been shown to be the primary target of isoniazid (INH), one of the oldest synthetic antitubercular drugs. INH is a prodrug which is biologically activated by the MTB catalase-peroxidase KatG enzyme. T…	Pontificia Univ Catolica Grande Sul PUCRS, Porto Alegre RS, Brazil ; INCT TB Inst Nacl Ciencia & Tecnol TB, Porto Alegre RS, Brazil ; Univ Kentucky, Lexington, KY USA	Brazil ; USA	Pauli, Ivani ; de Souza, Osmar Norberto ; da Costa, Andre L P ; Schroeder, Evelyn K ; Dorn, Marcio ; Zhan, Chang-Guo	2012	Biochemistry & Molecular Biology ; Chemistry ; Computer Science ; Biophysics
Conserved host-pathogen PPIs plus Globally conserved inter-species bacterial PPIs based conserved host-pathogen interactome derived novel target in C. pseudotuberculosis, C. diphtheriae, M. tuberculosis, C. ulcerans, Y. pestis, and E. coli targeted by Piper betel compounds	Although attempts have been made to unveil protein-protein and host-pathogen interactions based on molecular insights of important biological events and pathogenesis in various organisms, these efforts have not yet been reported in Corynebacterium pseudotuberculosis (Cp), the causative agent of Caseous Lymphadenitis (CLA). In this study, we used computational approaches to develop common conserve…	Cent Univ Jharkhand, Jharkhand State, India ; Cent Univ Kerala, Kasaragod, India ; Univ Southern Denmark, Odense M, Denmark ; Devi Ahilya Univ, Indore MP, India ; Domin Diagnost LLC, North Kingstown, RI USA ; Fakir Mohan Univ, Orissa, India ; Univ Fed Minas Gerais, Belo Horizonte MG, Brazil ; Fed Univ Para, Para, Brazil ; Univ Florida, Vero Beach, FL USA ; Univ Autonoma Sinaloa Cedros & Sauces, C…	Brazil ; USA ; Mexico ; Denmark ; India	Hassan, Syed Shah ; Jain, Neha ; Bakhtiar, Marriam ; Tiwari, Sandeep ; Silva, Artur ; Sharma, Neha Barve ; Canizalez-Roman, Adrian ; Juca Ramos, Rommel Thiago ; Devarapalli, Pratap ; Azevedo, Vasco ; Ali, Amjad ; Guimaraes, Luis Carlos ; Baumbach, Jan ; Blum, Kenneth ; dos Santos, Anderson Rodrigues ; Barh, Debmalya ; Ghosh, Preetam ; Gupta, Krishnakant ; Khatri, Gourav ; Kumar, G Anil ; Kumavath…	2013	Cell Biology
Consolidation With Diffuse or Focal High Attenuation Computed Tomography Findings	This pictorial essay aims to present various lesions that could present as consolidations with diffuse of focal high attenuation on computed tomography, helping to make the diagnosis more confident and specific. The radiologic literature has limited information about such findings and the role of computed tomography in the differential diagnosis. The following diseases are presented: metastatic p…	Univ Autonoma Barcelona, Barcelona, Spain ; Univ Fed Fluminense, Rio De Janeiro, Brazil ; Univ Fed Parana, Parana, Brazil ; Univ Fed Rio de Janeiro, Rio De Janeiro, Brazil	Brazil ; Spain	Marchiori, Paulo E ; Escuissato, Dante Luiz ; Franquet, Tomas ; Gasparetto, Taisa Davaus ; Goncalves, Leticia Pereira	2008	Radiology, Nuclear Medicine & Medical Imaging
Conspicuous multidrug-resistant Mycobacterium tuberculosis cluster strains do not trespass country borders in Latin America and Spain	Multidrug-resistant Mycobacterium tuberculosis strain diversity in Ibero-America was examined by comparing extant genotype collections in national or state tuberculosis networks. To this end, genotypes from over 1000 patients with multidrug-resistant tuberculosis diagnosed from 2004 through 2008 in Argentina, Brazil, Chile, Colombia, Venezuela and Spain were compared in a database constructed ad …	Fundacao Estadual Prod Pesquisa Saude, Porto Alegre RS, Brazil ; Inst Biomed, Caracas, Venezuela ; Univ Centroccidental Lisandro Alvarado, Barquisimeto, Venezuela ; Inst Nacl Enfermedades Infecciosas ANLIS Carlos M, Buenos Aires DF, Argentina ; Univ Zaragoza, Zaragoza, Spain ; Corp Invest Biol, Medellin, Colombia ; Inst Salud Publ Chile, Santiago, Chile ; Adolpho Lutz Inst, Sao Paulo, Brazil ; Ct…	Brazil ; Spain ; Venezuela ; Colombia ; Chile ; Cuba ; Argentina	Aristimuno, Liselotte ; Cebollada, Alberto ; Rosa Rossetti, Maria Lucia ; Barrera, Lucia ; Morcillo, Nora ; Diaz, Raul ; Robledo, Jaime ; Ritacco, Viviana ; Simonsen, Vera ; Araya, Pamela ; de Waard, Jacobus H ; Martin, Carlos ; Samper, Sofia ; Dalla Costa, Elis Regina ; Ferrazoli, Lucilaine ; Gavin, Patricia ; Iglesias, Maria-Jose ; Imperiale, Belen ; Jimenez, Maria S ; Monteserin, Johana ; Zapa…	2012	Infectious Diseases
Construction and assessment of reaction models between F1F0-synthase and organotin compounds: molecular docking and quantum calculations	Organotin compounds are the active components of some fungicides, which are potential inhibitors of the F1F0-ATP synthase. The studies about the reaction mechanism might indicate a pathway to understand how these compounds work in biological systems, however, has not been clarified so far. In this line, molecular modeling studies and density functional theory calculations were performed in order …	Univ Fed Lavras, Lavras MG, Brazil	Brazil	Rocha, Marcus V J ; da Cunha, Elaine F F ; Caetano, Melissa Soares ; Ramalho, Teodorico C	2013	Biochemistry & Molecular Biology ; Biophysics
Construction and Assessment of Reaction Models of Class I EPSP Synthase: Molecular Docking and Density Functional Theoretical Calculations	The high frequency of contamination by herbicides suggests the need for more active and selective herbicides. Glyphosate is the active component of one of the top-selling herbicides, which is also a potent EPSP synthase inhibitor. That is a key enzyme in the shikimic acid pathway, which is found only in plants and some microorganisms. Thus, EPSP synthase is regarded as a prime target for herbicid…	Univ Fed Lavras, Lavras MG, Brazil	Brazil	Rocha, Marcus V J ; da Cunha, Elaine F F ; Caetano, Melissa Soares ; Ramalho, Teodorico C ; Souza, Thais C S	2009	Biochemistry & Molecular Biology ; Biophysics
Construction of an unmarked recombinant BCG expressing a pertussis antigen by auxotrophic complementation: Protection against Bordetella pertussis challenge in neonates	Mycobacterium bovis BCG has long been investigated as a candidate for heterologous antigen presentation. We have previously described an rBCG-Pertussis that confers protection against challenge with Bordetella pertussis in neonate and adult mice. In order to obtain stable expression in vivo, we constructed an unmarked BCG lysine auxotrophic and a complementation vector containing the lysine and t…	Albert Einstein Coll Med, Bronx, NY USA ; Inst Butantan, Sao Paulo, Brazil	Brazil ; USA	Nascimento, Ivan P ; Dias, Waldely O ; Jacobs, William R, Jr ; Leite, Luciana C C ; Hsu, Tsungda ; Quintilio, Wagner	2009	Research & Experimental Medicine ; Immunology
Context-based preprocessing of molecular docking data	Background: Data preprocessing is a major step in data mining. In data preprocessing, several known techniques can be applied, or new ones developed, to improve data quality such that the mining results become more accurate and intelligible. Bioinformatics is one area with a high demand for generation of comprehensive models from large datasets. In this article, we propose a context-based data pr…	Pontificia Univ Catolica Grande Sul PUCRS, Porto Alegre RS, Brazil	Brazil	Ruiz, Duncan D A ; de Souza, Osmar Norberto ; Winck, Ana T ; Machado, Karina S	2013	Biotechnology & Applied Microbiology ; Genetics & Heredity
Continuing or discontinuing BCG revaccination in adolescents	BCG revaccination was introduced in Brazil in the mid-90's but no study has evaluated vaccine coverage through direct assessment of the scar. BCG scars were assessed in 2,785 public school adolescents, aged 13 to 14 years, in Southeastern Brazil, between September 2001 and May 2002. The prevalence rate of revaccination was 64.3% (95% CI: 62.5-66.0). Despite the efforts to implement and sustain re…	Univ Fed Minas Gerais, Belo Horizonte MG, Brazil ; Univ Fed Bahia, Salvador BA, Brazil	Brazil	Camargos, PAM ; Alvim, C ; Barreto, ML ; Bedran, R	2006	Public, Environmental & Occupational Health
Continuous Increase of Cardiovascular Diseases, Diabetes, and Non-HIV Related Cancers as Causes of Death in HIV-Infected Individuals in Brazil: An Analysis of Nationwide Data	Introduction: After antiretroviral therapy (ART) became available, there was a decline in the number of deaths in persons infected with HIV. Thereafter, there was a decrease in the proportion of deaths attributed to opportunistic infections and an increase in the proportion of deaths attributed to chronic comorbidities. Herein we extend previous observations from a nationwide survey on temporal t…	Univ Fed Rio de Janeiro, Rio De Janeiro, Brazil ; Univ Estado Rio De Janeiro, Rio De Janeiro, Brazil ; GlaxoSmithKline, Rio De Janeiro, Brazil ; Fundaco Oswaldo Cruz FIOCRUZ, Rio De Janeiro, Brazil ; Univ Pittsburg, Pittsburg, KS USA	Brazil ; USA	Tuboi, Suely H ; Faulhaber, Jose Claudio ; Moreira, Ronaldo Ismerio ; Harrison, Lee H ; Schechter, Mauro ; Luz, Paula Mendes ; Veloso, Valdileia Goncalves ; Pacheco, Antonio Guilherme ; Grinsztejn, Beatriz ; Paula, Adelzon A	2014	Science & Technology - Other Topics
Contribution of the Ogawa-Kudoh swab culture method to the diagnosis of pulmonary tuberculosis in Brazil	OBJECTIVE: To analyse the contribution of the Ogawa-Kudoh (O-K) swab culture method to the diagnosis of pulmonary tuberculosis (PTB) in four different regions of Brazil. DESIGN: This study was carried out in two phases. Phase 1 was designed to compare the direct swab culture method (O-K) with the culture concentrated method (N-acetyl-L-cysteine-sodium hydroxide ); for this purpose, 569 sputum sam…	Adolpho Lutz Inst, Sao Paulo, Brazil ; Inst Pesquisas Biol, Porto Alegre RS, Brazil ; Secretaria Estadual Saude Espirito Santo, Vitoria ES, Brazil ; Brazilian Minist Hlth, Dourados, Brazil ; Univ Fed Espirito Santo, Vitoria ES, Brazil ; Secretaria Estadual Saude Mato Grosso do Sul, Campo Grande MS, Brazil	Brazil ; USA	Vinhas, Solange Alves ; Ribeiro, Marta Osorio ; Silva, Regina Ruivo Ferro E ; Dietze, Reynaldo ; Maia, Rosalia ; de Souza Ribeiro, C ; Vieira Morais, Carlos Gustavo ; Lecco, R ; Palaci, Moises ; Peres, Renata Lyrio ; Totumi Cunha, Eunice Atsuko ; Vianna, S	2013	Infectious Diseases ; Respiratory System
Contributions of culture and antimicrobial susceptibility tests to the retreatment of patients with pulmonary tuberculosis	Introduction: This study evaluated the efficacy of retreatment of pulmonary tuberculosis (TB) with regard to treatment outcomes and antimicrobial susceptibility testing (ST) profiles. Methods: This retrospective cohort study analyzed 144 patients treated at a referral hospital in Brazil. All of them had undergone prior treatment, were smear-positive for TB and received a standardized retreatment …	Secretarias Municipais MG, Brazil ; Univ Fed Minas Gerais, Belo Horizonte MG, Brazil ; Hosp Infantil Joao Paulo II, Belo Horizonte MG, Brazil ; Hosp Julia Kubitschek, Belo Horizonte MG, Brazil	Brazil	Andrade, Bruno Horta ; da Costa Oliveira, Maria Tereza ; Correa, Ricardo de Amorim ; Greco, Dirceu Bartolomeu ; Lacerda, Natalia Priscila	2013	Parasitology ; Tropical Medicine
Control of experimental pulmonary tuberculosis depends more on immunostimulatory leukotrienes than on the absence of immunosuppressive prostaglandins	Prostaglandins (PGs) and leukotrienes (LTs) are produced in Mycobacterium tuberculosis (Mtb)-infected lungs and have immune suppressive and protective effects, respectively. Considering that both of these mediators are produced during mycobacterial infection, we investigated the specific and relative biological importance of each in regulating host response in experimental tuberculosis. Administr…	Univ Michigan Hlth Syst, Ann Arbor, MI USA ; Univ Sao Paulo, Sao Paulo, Brazil	Brazil ; USA	Peres-Buzalaf, Camila ; Peters-Golden, Marc ; Frantz, Fabiani Gai ; de Paula, Lucia ; Silva, Celio Lopes ; Medeiros, Alexandra I ; Faccioli, Lucia Helena ; Soares, E M	2011	Endocrinology & Metabolism ; Biochemistry & Molecular Biology ; Cell Biology
Controlled trial of active tuberculosis case finding in a Brazilian favela	SETTING: A large, impoverished squatters' settlement (favela), Rio de Janeiro, Brazil. OBJECTIVE: To assess the community impact of active case finding for tuberculosis (TB) compared to an enhanced case-finding strategy. DESIGN: A pair-matched, cluster-randomized trial comparing household symptom screening and spot sputum collection (Arm 1) vs. distribution of an educational pamphlet (Arm 2) was …	Secretarias Municipais, Rio De Janeiro, Brazil ; Johns Hopkins Univ Sch Med, Baltimore, MD USA	Brazil ; USA	Durovni, Betina ; Cavalacante, Solange C ; Chaisson, Richard E ; Moulton, Lawrence H ; Arduini, D ; Miller, A C ; Fonseca, Z ; Soares, Elizabeth Cristina C ; Golub, Jonathan Eric	2010	Respiratory System ; Infectious Diseases
Convenient One-Pot Synthesis of N-Substituted 3-Trifluoroacetyl Pyrroles	A new one-pot strategy for the synthesis of a series of new N-substituted 3-trifluoroacetyl pyrroles is presented. These compounds were obtained by the reaction of 3-trifluoroacetyl-4,5-dihydrofuran with primary airlines, which generated 1,1,1-trifluoro-3-(2-hydroxyethyl)-4-alkylaminobut-3-en-2-one intermediates. In most cases these intermediates were not stable enough to be isolated. Thus, in th…	Univ Fed Rio Grande, Rio Grande RS, Brazil ; Univ Fed Santa Maria, Rio Grande Do Sul RS, Brazil	Brazil	Bonacorso, Helio G ; da Silva, Fabio M ; Zanatta, Nilo ; Barichello, Rosemario ; Martins, Marcos A P ; Fantinel, Leonardo ; Ramos, Daniela Fernandes ; Almeida da Silva, Pedro Eduardo ; Wouters, Aria D	2009	Chemistry
Coordinative versatility of a Schiff base containing thiophene: Synthesis, characterization and biological activity of zinc(II) and silver(I) complexes	The synthesis, spectroscopic characterization and crystal description based on powder diffraction data, and antimycobacterial assays of silver(I) and zinc(II) complexes with Schiff base N,N'-bis(thiophen2-ylmethylene)ethane-1,2-diamine ThioEn, are here reported. The NO3, AgThioEn, NO3, Ag(ThioEn)(2) and , ZnThioEn complexes were obtained by reaction of the ThioEn with silver(I) nitrate or zinc(II…	Univ Fed Juiz De Fora UFJF, Juiz De Fora MG, Brazil ; UNESP Univ Estadual Paulista, Rio Claro SP, Brazil ; Univ Insubria, Como, Italy	Brazil ; Italy	da Silva, Silvioney A ; Masciocchi, Norberto ; Cuin, Alexandre ; Pavan, Fernando Rogerio ; Leite, Clarice Queico Fujimaro	2014	Chemistry ; Crystallography
Cord factor detection and macroscopic evaluation of mycobacterial colonies: an efficient combined screening test for the presumptive identification of Mycobacterium tuberculosis complex on solid media	Objective: The rapid differentiation between Mycobacterium tuberculosis and nontuberculous mycobacteria is fundamental for patients co-infected with tuberculosis and HIV. To that end, we use two methods in OUT laboratory: detection of cord factor and PCR-restriction enzyme analysis (PRA). The objective of this study was to evaluate the accuracy of a screening test on solid medium as a rapid metho…	Adolpho Lutz Inst, Sao Paulo, Brazil	Brazil	de Oliveira, Rosangela Siqueira ; Latrilha, Fabio Oliveira ; Yamauchi, Jonas Umeoka ; dos Santos Simeao, Fernanda Cristina ; da Silva Telles, Maria Alice ; Chimara, Erica	2009	Respiratory System
Correlation between computed tomographic and magnetic resonance imaging findings of parenchymal lung diseases	Computed tomography (CT) is considered to be the gold standard method for the assessment of morphological changes in the pulmonary parenchyma. Although its spatial resolution is lower than that of CT, MRI offers the advantage of characterizing different aspects of tissue based on the degree of contrast on T1-weighted image (WI) and T2-WI. In this article, we describe and correlate the MRI and CT …	Hosp AC Camargo Fund Antonio Prudente, Liberdade SP, Brazil ; Fac Med Sao Jose do Rio Preto, Sao Jose Do Rio Preto SP, Brazil ; Univ Fed Rio de Janeiro, Rio De Janeiro, Brazil ; Inst DOr Pesquisa & Ensino, Rio De Janeiro, Brazil ; Complexo Hosp Santa Casa Porto Alegre, Porto Alegre RS, Brazil ; Ultra X, Sao Jose Do Rio Preto SP, Brazil	Brazil	Rodrigues, Rosana Souza ; Zanetti, Glaucia ; Hochhegger, Bruno ; Marchiori, Paulo E ; Souza, Arthur Soares, Jr ; Guimaraes, Marcos Duarte ; Barreto, Miriam Menna ; Rafful, Patricia Piazza	2013	Radiology, Nuclear Medicine & Medical Imaging
Correlation between interleukin-10 and in situ necrosis and fibrosis suggests a role for interleukin-10 in the resolution of the granulomatous response of tuberculous pleurisy patients	In order to identify mediators involved in immune-mediated disease regression, the pleural cytokine and histopathological profile was evaluated in tuberculous pleurisy patients with varied disease duration and clinical presentation, previous to chemotherapy. Interleukin (IL)-10, interferon (IFN)-gamma and tumor necrosis factor (TNF) levels in pleural fluids were shown to decrease with disease tim…	Fundaco Oswaldo Cruz FIOCRUZ, Rio De Janeiro, Brazil ; Hosp Octavio Mangabeira, Salvador BA, Brazil ; Fdn Baiana Para & Desenvolvimento Ciencias, Salvador BA, Brazil ; Univ Fed Bahia, Salvador BA, Brazil	Brazil	Barbosa, Theolis ; Barral-Netto, Manoel ; Barbosa, AA ; Chalhoub, Marcelo ; Fidelis, R ; Arruda, Sergio ; Melo, JF ; Neto, AN ; Oliveira, F	2006	Infectious Diseases ; Microbiology ; Immunology
Correlation between resistance to pyrazinamide and resistance to other antituberculosis drugs in Mycobacterium tuberculosis strains isolated at a referral hospital	The correlation between resistance to pyrazinamide (PZA) and resistance to other first-line antituberculosis drugs was investigated in 395 Mycobacterium tuberculosis strains isolated from clinical specimens, representing 14% of the overall number of M. tuberculosis isolates obtained between 2003 and 2008 at the laboratory of a referral university hospital for tuberculosis. A high correlation was …	Fundaco Oswaldo Cruz FIOCRUZ, Rio De Janeiro, Brazil ; Univ Fed Rio de Janeiro, Rio De Janeiro, Brazil	Brazil	Feres Saada, Maria Helena ; Duarte, Rafael Da Silva ; de Queiroz Mello, Fernanda Carvalho ; Marsico, Anna Grazia ; de Oliveira Vieira, Gisele Betzler ; Fonseca, Leila de Souza	2012	Respiratory System
Correlation between serum tumor necrosis factor alpha levels and clinical severity of tuberculosis	This study verified the correlation between the serum levels of TNF alpha and different clinical forms of tuberculosis. We described a group of 24 patients presenting several clinical forms of tuberculosis and a control group of 13 healthy individuals. The levels of TNF alpha were measured by bioassay method. The levels of TNF-alpha had significant differences between the tuberculosis and control…	Univ Sao Paulo, Sao Paulo, Brazil	Brazil	de Castro, Isac ; dos Santos, Sania Alves ; de Andrade Junior, Dahir Ramos	2008	Infectious Diseases
Correlations of mutations in katG, oxyR-ahpC and inhA genes and in vitro susceptibility in Mycobacterium tuberculosis clinical strains segregated by spoligotype families from tuberculosis prevalent countries in South America	Background: Mutations associated with resistance to rifampin or streptomycin have been reported for W/Beijing and Latin American Mediterranean (LAM) strain families of Mycobacterium tuberculosis. A few studies with limited sample sizes have separately evaluated mutations in katG, ahpC and inhA genes that are associated with isoniazid (INH) resistance. Increasing prevalence of INH resistance, espe…	Cornell Univ, Ithaca, NY USA ; Univ Fed Rio de Janeiro, Rio De Janeiro, Brazil ; Univ Fed Rio Grande do Sul UFRGS, Porto Alegre RS, Brazil ; Univ Fed Minas Gerais, Belo Horizonte MG, Brazil ; Adolpho Lutz Inst, Sao Paulo, Brazil ; Fundacao Estadual Prod Pesquisa Saude, Porto Alegre RS, Brazil ; Fundaco Oswaldo Cruz FIOCRUZ, Rio De Janeiro, Brazil	Brazil ; USA	Suffys, Philip Noel ; Ho, John L ; Palaci, Moises ; Lopes, Maria Luiza ; Ritacco, Viviana ; Kremer, Kristin ; Arnold, Liane S ; Nunes Silva, Marcia Susana ; Fonseca, Leila de Souza ; Campelo, Creusa L ; Almeida da Silva, Pedro Eduardo ; Cafrune, Patricia Izquierdo ; Dalla Costa, Elis Regina ; Rosa Rossetti, Maria Lucia ; de Miranda, Silvana Spindola ; Espinoza, Roger C ; Ribeiro, Marta Osorio ; R…	2009	Microbiology
Corticosteroid-Induced Immunosuppression Ultimately Does Not Compromise the Efficacy of Antibiotherapy in Murine Mycobacterium ulcerans Infection	Background: Buruli ulcer (BU) is a necrotizing disease of the skin, subcutaneous tissue and bone caused by Mycobacterium ulcerans. It has been suggested that the immune response developed during the recommended rifampicin/streptomycin (RS) antibiotherapy is protective, contributing to bacterial clearance. On the other hand, paradoxical reactions have been described during or after antibiotherapy,…	Univ Minho, Braga, Portugal ; Braga Portugal, Braga, Portugal ; Inst Cell & Mol Biol, Oporto, Portugal ; Univ Sao Paulo, Sao Paulo, Brazil ; Mol Oncol Res Ctr, Sao Paulo, Brazil	Brazil ; Portugal	Longatto-Filho, Adhemar ; Saraiva, Margarida ; Pedrosa, Jorge ; Castro, Antonio Gil ; Fraga, Alexandra G ; Gama, Jose B ; Martins, Teresa G ; Silva, Manuel T ; Trigo, Gabriela	2012	Infectious Diseases ; Parasitology ; Tropical Medicine
Corynebacterium diphtheriae 67-72p hemagglutinin, characterized as the protein DIP0733, contributes to invasion and induction of apoptosis in HEp-2 cells	Although Corynebacterium diphtheriae has been classically described as an exclusively extracellular pathogen, there is growing evidence that it may be internalized by epithelial cells. The aim of the present report was to investigate the nature and involvement of the surface-exposed non-fimbrial 67-72 kDa proteins (67-72p), previously characterized as adhesin/hemagglutinin, in C. diphtheriae inte…	Univ Fed Minas Gerais, Belo Horizonte MG, Brazil ; Ctr Univ Estadual Zona Oeste, Rio De Janeiro RJ, Brazil ; Univ Bielefeld, Bielefeld, Germany ; Inst Fed Rio de Janeiro, Rio De Janeiro RJ, Brazil ; Univ Estado Rio De Janeiro, Rio De Janeiro, Brazil ; Univ Fed Rio de Janeiro, Rio De Janeiro, Brazil	Brazil ; Germany	de Carvalho Azevedo, Vasco Ariston ; Tauch, Andreas ; Pereira, Gabriela Andrade ; Hirata Junior, Raphael ; Trost, Eva ; Assis, Maria Cristina ; dos Santos, Cintia Silva ; Moreira, Lilian Oliveira ; Souza dos Santos, Andre Luis ; Nagao, Prescilla Emy ; Rama Gomes, Debora Leandro ; Sabbadini, Priscila Soares ; Mattos-Guaraldi, Ana Luiza	2012	Immunology ; Microbiology
Corynebacterium pseudodiphtheriticum isolated from relevant clinical sites of infection: a human pathogen overlooked in emerging countries	To examine the occurrence of and to determine the antimicrobial susceptibility of Corynebacterium pseudodiphtheriticum among patients with bacterial infections at a teaching hospital. A total of 113 Coryne. pseudodiphtheriticum strains identified by conventional biochemical methods and API-Coryne System were recovered from patients from different age groups: 65.48% adults (18 to <= 59 years old),…	Univ Estado Rio De Janeiro, Rio De Janeiro, Brazil ; Comissao Controle Infeccao Hosp, Rio De Janeiro, Brazil ; Univ Fed Estado Rio de Janeiro UniRio, Rio De Janeiro, Brazil	Brazil	Hirata, Rafael ; Souza, Monica Cristina ; Pereira, Gabriela Andrade ; Marques, Elizabeth Andrade ; Ferreira Camello, Thereza Cristina ; Damasco, P V ; Mattos-Guaraldi, Ana Luiza ; Martins, C A S ; Pimenta, F P	2009	Biotechnology & Applied Microbiology ; Microbiology
Cost-effectiveness analysis of PCR for the rapid diagnosis of pulmonary tuberculosis	Background: Tuberculosis is one of the most prominent health problems in the world, causing 1.75 million deaths each year. Rapid clinical diagnosis is important in patients who have comorbidities such as Human Immunodeficiency Virus (HIV) infection. Direct microscopy has low sensitivity and culture takes 3 to 6 weeks . Therefore, new tools for TB diagnosis are necessary, especially in health sett…	Royal Trop Inst, Amsterdam, Netherlands ; Fundacao Estadual Prod Pesquisa Saude, Porto Alegre RS, Brazil ; Univ Fed Rio de Janeiro, Rio De Janeiro, Brazil ; Univ Sao Paulo, Sao Paulo, Brazil ; Universidade Luterana do Brasil ULBRA RS, Canoas RS, Brazil	Brazil ; Netherlands	Klatser, Paul ; Scherer, Luciene Cardoso ; Netto, Antonio Ruffino ; Kritski, Afranio Lineu ; Rosa Rossetti, Maria Lucia ; Sperhacke, Rosa Dea ; Vater, Claudia	2009	Infectious Diseases
Cost-effectiveness of community health worker versus home-based guardians for directly observed treatment of tuberculosis in Vitoria, Espirito Santo State, Brazil	The objective of this study was to compare the costs and outcomes associated with guardian-supervised directly observed treatment relative to the standard of care Directly Observed Therapy, Short Course (DOTS) provided by community health workers (CHW). New cases of culture-positive pulmonary tuberculosis (TB) treated in Vitoria, Espirito Santo State, Brazil, between January 2005 and December 200…	Johns Hopkins Univ Sch Med, Baltimore, MD USA ; Univ Fed Espirito Santo, Vitoria ES, Brazil	Brazil ; USA	do Prado, Thiago Nascimento ; Dietze, Reynaldo ; Golub, Jonathan Eric ; Guidoni, Leticia Molino ; Maciel, Ethel Leonor Noia ; Wada, Nikolas	2011	Public, Environmental & Occupational Health
Cost-Effectiveness of Different Strategies for Amplified Mycobacterium tuberculosis Direct Testing for Cases of Pulmonary Tuberculosis	We conducted a decision analysis to assess and compare four algorithms for amplified Mycobacterium tuberculosis direct (MTD) testing of respiratory specimens in terms of cost-effectiveness. The most cost-effective strategy was one in which smear-positive specimens but not smear-negative specimens were diluted prior to MTD testing.	Johns Hopkins Univ Sch Med, Baltimore, MD USA ; Maryland Dept Hlth & Mental Hyg, Baltimore, MD USA ; Univ Fed Rio de Janeiro, Rio De Janeiro, Brazil	Brazil ; USA	Guerra, Renata Leborato ; Dorman, Susan E ; Armstrong, Derek T ; Alborz, Roya ; Kiehlbauch, Julia A ; Baker, James F ; Hooper, Nancy M ; Conde, Marcus Barreto	2008	Microbiology
Cost-Effectiveness of Quantiferon (R)- TB Gold-In-Tube Versus Tuberculin Skin Testing for Contact Screening and Treatment of Latent Tuberculosis Infection in Brazil	Background: Latent tuberculosis infection (LTBI) is a reservoir for new TB cases. Isoniazid preventive therapy (IPT) reduces the risk of active TB by as much as 90%, but LTBI screening has limitations. Unlike tuberculin skin testing (TST), interferongamma release assays are not affected by BCG vaccination, and have been reported to be cost-effective in low-burden countries. The goal of this study…	Univ Gama Filho RJ Brasil, Rio De Janeiro, Brazil ; McGill Univ, Montreal PQ, Canada ; Univ Fed Rio de Janeiro, Rio De Janeiro, Brazil ; Santa Casa da Misericordia Gen Hosp, Rio De Janeiro, Brazil ; Fundaco Oswaldo Cruz FIOCRUZ, Rio De Janeiro, Brazil ; Univ Estado Rio De Janeiro, Rio De Janeiro, Brazil	Brazil ; Canada	Chaves, Diogo ; Bastos, Mayara Lisboa ; Menzies, Dick ; Pinto, Marcia ; Caetano, Rosangela ; Steffen, Ricardo Ewbank ; de Abreu, Sandra Teixeira ; Ferrari, Rossini ; Trajman, Anete	2013	Science & Technology - Other Topics
Cost-effectiveness of routine diagnostic evaluation of pulmonary tuberculosis in a primary care unit in Brazil	SETTING: Primary health care unit in Rio de Janeiro City, Brazil. objective: To estimate and compare the cost-effectiveness of strategies used for passive case finding of pulmonary tuberculosis (PTB) cases using tests available at the primary care level. DESIGN: Data on PTB suspects were reviewed, and a decision model was developed using sputum smear microscopy and chest radiography (CXR) accordi…	Univ Fed Rio de Janeiro, Rio De Janeiro, Brazil ; Johns Hopkins Univ Sch Med, Baltimore, MD USA	Brazil ; USA	Conde, Marcus Barreto ; Guerra, Renata Leborato ; Luiz, Ronir Raggio ; Dorman, Susan E	2013	Infectious Diseases ; Respiratory System
Cost-effectiveness of tuberculosis screening and isoniazid treatment in the TB/HIV in Rio (THRio) Study	OBJECTIVE: To estimate the incremental cost-effectiveness of tuberculosis (TB) screening and isoniazid preventive therapy (IPT) among human immunodeficiency virus (HIV) infected adults in Rio de Janeiro, Brazil. DESIGN: We used decision analysis, populated by data from a cluster-randomized trial, to project the costs (in 2010 USD) and effectiveness (in disability-adjusted life years averted) of t…	Univ Fed Rio de Janeiro, Rio De Janeiro, Brazil ; Johns Hopkins Univ Sch Med, Baltimore, MD USA ; Fundaco Oswaldo Cruz FIOCRUZ, Rio De Janeiro, Brazil ; Secretarias Municipais, Rio De Janeiro, Brazil	Brazil ; USA	Bishai, David ; Cohn, Silvia ; Golub, Jonathan Eric ; Saraceni, Valeria ; Azadi, M ; Pacheco, Antonio Guilherme ; Dowdy, David W ; Durovni, Betina ; Cavalacante, Solange C ; Chaisson, Richard E ; Moulton, Lawrence H	2014	Infectious Diseases ; Respiratory System
COVERAGE OF DIRECTLY OBSERVED TREATMENT (DOTS) OF TUBERCULOSIS IN THE STATE OF SAO PAULO (1998-2004)	The Supervised Treatment (ST) in the 36 priority municipalities for TB control of the State of Sao Paulo between 1998 and 2004 was analyzed with the aim of describing the coverage of the DOTS. This exploratory study used information from the State of Sao Paulo's Health Secretary's EPI-TB database. An instrument of data collection was elaborated and the coverage of the ST was calculated. The data …	Univ Sao Paulo, Sao Paulo, Brazil	Brazil	Scatena Villa, Teresa Cristina ; de Assis, Elisangela Gisele ; de Oliveira, Mayra Fernanda ; Cardozo Gonzales, Roxana Isabel ; Palha, Pedro Fredemir ; Arcencio, Ricardo Alexandre	2008	Nursing
Crystal structure and molecular dynamics studies of purine nucleoside phosphorylase from Mycobacterium tuberculosis associated with acyclovir	Consumption has been a scourge of mankind since ancient times. This illness has charged a high price to human lives. Many efforts have been made to defeat Mycobacterium tuberculosis (Mt). The M. tuberculosis purine nucleoside phosphorylase (MtPNP) is considered an interesting target to pursuit new potential inhibitors, inasmuch it belongs to the purine salvage pathway and its activity might be in…	Univ Brasilia, Brasilia DF, Brazil ; Pontificia Univ Catolica Grande Sul PUCRS, Porto Alegre RS, Brazil	Brazil	da Silva, Diego O N ; Caceres, Rafael Andrade ; de Azevedo, Walter Filgueira, Jr ; Saraiva Macedo Timmers, Luis Fernando ; Ducati, Rodrigo Gay ; Santos, Diogenes Santiago ; Basso, Luis Augusto	2012	Biochemistry & Molecular Biology
Crystal structure determination and dynamic studies of Mycobacterium tuberculosis Cytidine deaminase in complex with products	Cytidine deaminase (CDA) is a key enzyme in the pyrimidine salvage pathway. It is involved in the hydrolytic deamination of cytidine or 2'-deoxycytidine to uridine or 2'-deoxyuridine, respectively. Here we report the crystal structures of Mycobacterium tuberculosis CDA (MtCDA) in complex with uridine (2.4 angstrom resolution) and deoxyuridine (1.9 angstrom resolution). Molecular dynamics (MD) sim…	Pontificia Univ Catolica Grande Sul PUCRS, Porto Alegre RS, Brazil	Brazil	Santos, Diogenes Santiago ; Caceres, Rafael Andrade ; de Azevedo, Walter Filgueira, Jr ; Saraiva Macedo Timmers, Luis Fernando ; Basso, Luis Augusto ; Rehm, Jacqueline G ; Sanchez Quitian, Zilpa Adriana ; Thompson, Claudia E	2011	Biochemistry & Molecular Biology ; Biophysics
Crystal structures of mefloquine-oxazolidine derivatives, 4-oxazolopyridin-1-yl]2,8-bis(triflu oromethyl)quinolines	Crystal structures are reported for five racemic 4-{3-(halophenyl)hexahydrooxazolo pyridin-1- yl)-2,8-bis(triffuoromethyl)quinolines, 2, namely (2: X = 2-F, 3-Br, 4-C1 4-Br and 4-F), prepared from metloquine and XC6H5CHO. In each case, the compound crystallizes in the triclinic space group. P (1) over bar, with Z = 2. All molecules have "F" shapes with the X-phenyl and quinoline rings lying on on…	CHEMSOL, Aberdeen AB15 5NY, Scotland ; Fundaco Oswaldo Cruz FIOCRUZ, Rio De Janeiro, Brazil ; Univ Aberdeen, Old Aberdeen, Scotland	Brazil ; UK	Wardell, James L ; Borges Goncalves, Raoni Schroeder ; Wardell, Solange M S V N ; Nora de Souza, Marcus Vinicius	2013	Crystallography
Crystal structures of three 4-oxazolopyridin-1-yl]-2,8-bis(trifluoro methyl)quinolines (X=3-MeO, 4-MeO and 4-HO)	The crystal structures of three racemic 4-{3(X-phenyl)hexahydrooxazolopyridin-1-yl}-2,8-bis(trifluoromethyl)quinolines, 2, namely (2: X = 3-MeO, 4-MeO and 4-HO), prepared from mefloquine and XC6H5CHO, are reported. All three molecules were previously reported to be active in in-vitro studies against the multidrug-resistant tuberculosis strain T113. In each of the three molecules, the piperidinyl …	CHEMSOL, Aberdeen AB15 5NY, Scotland ; Fundaco Oswaldo Cruz FIOCRUZ, Rio De Janeiro, Brazil ; Univ Aberdeen, Old Aberdeen, Scotland	Brazil ; UK	Wardell, James L ; Borges Goncalves, Raoni Schroeder ; Wardell, Solange M S V N ; Nora de Souza, Marcus Vinicius	2013	Crystallography
Crystallization and preliminary X-ray diffraction analysis of prephenate dehydratase from Mycobacterium tuberculosis H37Rv	Tuberculosis remains the leading cause of mortality arising from a bacterial pathogen ( Mycobacterium tuberculosis). There is an urgent need for the development of new antimycobacterial agents. The aromatic amino-acid pathway is essential for the survival of this pathogen and represents a target for structure-based drug design. Accordingly, the M. tuberculosis prephenate dehydratase has been clon…	Univ Fed Rio Grande do Sul UFRGS, Porto Alegre RS, Brazil ; Pontificia Univ Catolica Grande Sul PUCRS, Porto Alegre RS, Brazil ; UNESP Univ Estadual Paulista, Rio Claro SP, Brazil	Brazil	Dias, MVB ; Basso, Luis Augusto ; de Azevedo, WF ; Santos, Diogenes Santiago ; Schneider, CZ ; Vivan, AL	2006	Crystallography ; Biochemistry & Molecular Biology ; Biophysics
Crystallographic and docking studies of purine nucleoside phosphorylase from Mycobacterium tuberculosis	This work describes for the first time the structure of purine nucleoside phosphorylase from Mycobacterium tuberculosis (MtPNP) in complex with sulfate and its natural substrate, 2'-deoxyguanosine, and its application to virtual screening. We report docking studies of a set of molecules against this structure. Application of polynomial empirical scoring function was able to rank docking solutions…	Pontificia Univ Catolica Grande Sul PUCRS, Porto Alegre RS, Brazil	Brazil	Santos, Diogenes Santiago ; Basso, Luis Augusto ; de Azevedo, Walter Filgueira, Jr ; Ducati, Rodrigo Gay	2010	Chemistry ; Biochemistry & Molecular Biology ; Pharmacology & Pharmacy
Crystallographic and pre-steady-state kinetics studies on binding of NADH to wild-type and isoniazid-resistant enoyl-ACP(CoA) reductase enzymes from Mycobacterium tuberculosis	An understanding of isoniazid (INH) drug resistance mechanism in Mycobacterium tuberculosis should provide significant insight for the development of newer anti-tubercular agents able to control INH-resistant tuberculosis (TB). The inhA-encoded 2-trans enoyl-acyl carrier protein reductase enzyme (InhA) has been shown through biochemical and genetic studies to be the primary target for INH. In agr…	Pontificia Univ Catolica Grande Sul PUCRS, Porto Alegre RS, Brazil ; UNESP Univ Estadual Paulista, Rio Claro SP, Brazil	Brazil	Santos, Diogenes Santiago ; Basso, Luis Augusto ; Pereira, JH ; Canduri, F ; de Azevedo, WF ; de Souza, ON ; Oliveira, JS ; Rodrigues, NC	2006	Biochemistry & Molecular Biology
Crystallographic studies on the binding of isonicotinyl-NAD adduct to wild-type and isoniazid resistant 2-trans-enoyl-ACP (CoA) reductase from Mycobacterium tuberculosis	The resumption of tuberculosis led to an increased need to understand the molecular mechanisms of drug action and drug resistance, which should provide significant insight into the development of newer compounds. Isoniazid (INH), the most prescribed drug to treat TB, inhibits an NADH-dependent enoyl-acyl carrier protein reductase (InhA) that provides precursors of mycolic acids, which are compone…	Pontificia Univ Catolica Grande Sul PUCRS, Porto Alegre RS, Brazil ; UNESP Univ Estadual Paulista, Rio Claro SP, Brazil ; Pontificia Univ Catolica Rio de Janeiro, Rio De Janeiro RJ, Brazil	Brazil	Santos, Diogenes Santiago ; Basso, Luis Augusto ; Vasconcelos, Igor Bordin ; Dias, Marcio Vinicius Bertacine ; Fadel, Valmir ; Prado, Adriane Michele Xavier ; de Azevedo, Walter Filgueira, Jr	2007	Biochemistry & Molecular Biology ; Cell Biology ; Biophysics
Cultural perspectives of tuberculosis transmission and treatment among the Xavante of Mato Grosso State, Brazil	The objective of this note is to present preliminary results of an ongoing study of Xavante perspectives regarding tuberculosis (TB) and their implications for treatment and control. Interviews conducted at the Pimentel Barbosa Indigenous Reserve, Mato Grosso State, Brazil, revealed multiple explanatory models for the illness. The Xavante emphasize sorcery (simi'o or abze) and microbes as princip…	Fundaco Oswaldo Cruz FIOCRUZ, Rio De Janeiro, Brazil	Brazil	Welch, James R ; Alvares Coimbra Junior, Carlos Everaldo	2011	Public, Environmental & Occupational Health
Current epidemiological aspects of tuberculosis and the impact of the DOTS strategy in disease control	This article aims to present the current situation of tuberculosis and how the DOTS (Directly Observed Treatment Short Course) strategy has impacted national tuberculosis control programs worldwide, in Latin America and in Brazil. Data reveal a tendency towards a slow decline in disease rates (1%) around the world in 2003. In Brazil, data indicate a constant downward tendency of approximately 3% …	Fac Med Sao Jose do Rio Preto, Sao Jose Do Rio Preto SP, Brazil ; Univ Sao Paulo, Sao Paulo, Brazil	Brazil ; Costa Rica	Gazetta, Claudia Eli ; Sperli Geraides Santos, Maria de Lourdes ; Scatena Villa, Teresa Cristina ; Figueiredo Vendramini, Silvia Helena	2007	Nursing
Current status and future prospects for new therapies for pulmonary tuberculosis	Purpose of review Nowadays tuberculosis is becoming a worldwide problem, and according to the World Health Organization, which declared tuberculosis a global health emergency in 1993, each year 8 million people worldwide develop the active disease and almost 3 million die. Recent findings Due to this problem there is an urgent need for new strategies and drugs to fight against this disease. In th…	Fundaco Oswaldo Cruz FIOCRUZ, Rio De Janeiro, Brazil	Brazil	Nora de Souza, Marcus Vinicius	2006	Respiratory System
Cutaneous manifestations of kwashiorkor: a case report of an adult man after abdominal surgery	Kwashiorkor is a type of protein-energy malnutrition where diet protein deficit is found, in spite of appropriate caloric intake. Cutaneous manifestations include xerosis, with abnormally dry skin that has a flaking enamel paint aspect, a typical red to gray-white hair color, the "flag sign" and more evident edema in lower limbs and face, giving it a full moon appearance. This article reports a c…	Univ Estado Rio De Janeiro, Rio De Janeiro, Brazil	Brazil	de Oliveira, Elisa Fontenelle ; Faco Queen, Stella Maria ; Gripp, Alexandre Carlos ; Mann, Danielle ; Presotto, Carolina	2011	Dermatology
Cutaneous tuberculosis: diagnosis, histopathology and treatment - Part II	The evolution in the knowledge of tuberculosis' physiopathology allowed not only a better understanding of the immunological factors involved in the disease process, but also the development of new laboratory tests, as well as the establishment of a histological classification that reflects the host's ability to contain the infectious agent. At the same time, the increasing bacilli resistance led…	Univ Fed Pernambuco, Recife PE, Brazil	Brazil	de Oliveira, Marcia Helena ; Figueiredo, Ana Roberta ; dos Santos, Josemir Belo ; Silveira de Medeiros, Vanessa Lucilia ; Ferraz, Claudia Elise ; da Silva, Perla Gomes	2014	Dermatology
Cutaneous tuberculosis: epidemiologic, etiopathogenic and clinical aspects - Part I	Cutaneous tuberculosis (CTB) is the result of a chronic infection by Mycobacterium tuberculosis, M. bovis and occasionally by the Calmette-Guerin bacillus. The clinical manifestations are variable and depend on the interaction of several factors including the site of infection and the host's immunity. This article revises the current knowledge about this disease's physiopathology and immunology a…	Univ Fed Pernambuco, Recife PE, Brazil	Brazil	de Oliveira, Marcia Helena ; Figueiredo, Ana Roberta ; dos Santos, Josemir Belo ; Silveira de Medeiros, Vanessa Lucilia ; Ferraz, Claudia Elise ; da Silva, Perla Gomes	2014	Dermatology
Cutaneous tuberculous gummas in a patient with polymyositis	Metastatic tuberculous abscesses or cutaneous tuberculous gummas occur mostly by reactivation of ancient cutaneous foci and is triggered mainly by pharmacological immunosuppression, diabetes mellitus, alcoholism or acquired immunodeficiency syndrome. The present case report refers to a 33-year-old male patient with polymyositis and a previous diagnosis of treated pulmonary tuberculosis. He presen…	Univ Fed Estado Rio de Janeiro UniRio, Rio De Janeiro, Brazil	Brazil	de Almeida Ferry, Fernando Raphael ; Carvalho, Ricardo de Souza ; Lupi, Omar ; Motta, Rogerio Neves ; Rosa da Silva, Guilherme Almeida ; Velho Mendes de Azevedo, Marcelo Costa	2013	Dermatology
Cytokine gene polymorphisms are associated with susceptibility to tuberculosis in an Amerindian population	SETTING : Cytokines play an important role in anti-tuberculosis immune response, combined with antigen-presenting cells and lymphocytes. Immune response gene polymorphisms have been reported to be associated with tuberculosis (TB) susceptibility in some but not all studies. OBJECTIVE: To evaluate the association of immune response genes with susceptibility to tuberculin skin test (TST) reactivity…	Hosp Clin Porto Alegre, Porto Alegre RS, Brazil ; Univ Fed Rio Grande do Sul UFRGS, Porto Alegre RS, Brazil ; Arizona State Univ, Tempe, AZ USA	Brazil ; USA	Hurtado, A M ; Lindenau, J D ; Salzano, Francisco M ; Hill, K R ; Hutz, Mara H ; Friedrich, D C ; Guimaraes, L S P	2014	Infectious Diseases ; Respiratory System
Cytokine genes are associated with tuberculin skin test response in a native Brazilian population	Tuberculosis was a major cause of population decline among Brazilian indigenous peoples and remains a leading cause of morbidity and mortality among them. Despite high BCG coverage, results of Tuberculin Skin Test (TST) reactivity have shown high rates of anergy in Amazonian Indians. Given the high prevalence of anergy in these populations and the fact that genetic host factors play an important …	Fundaco Oswaldo Cruz FIOCRUZ, Rio De Janeiro, Brazil ; Univ Fed Rio Grande do Sul UFRGS, Porto Alegre RS, Brazil	Brazil	Hutz, Mara H ; Santos, RV ; Salzano, Francisco M ; Callegari-Jacques, Sidia M ; Basta, PC ; Alvares Coimbra Junior, Carlos Everaldo ; Zembrzuski, Veronica M	2010	Immunology ; Respiratory System ; Microbiology
Cytokines and acute-phase serum proteins as markers of inflammatory regression during pulmonary tuberculosis treatment	Tuberculosis is still increasing and was declared a worldwide sanitary emergency by the World Health Organization (WHO) in 1995. Its control is difficult due to long treatment duration and lack of markers of treatment success or failure. Cytokines such as IFN-gamma and TNF-alpha, a central factor in immune response against Mycobacterium tuberculosis, are responsible for the interaction between T …	UNESP Univ Estadual Paulista, Rio Claro SP, Brazil	Brazil	Peresi, Eliana	2008	Zoology ; Tropical Medicine ; Toxicology
Cytotoxicity, antitumoral and antimycobacterial activity of tetrazole and oxadiazole derivatives	In this study, the anti mycobacterial activity of mono and di-substituted tetrazole and oxadiazole derivatives and their precursors was assayed on Mycobacterium tuberculosis H37Rv, and cytotoxicity was evaluated on J774 macrophages and on tumoral cell lines. Structure Activity Relationship (SAR) analysis was performed using Principal Component Analysis (PCA) to determine the relationship between …	Univ Sao Paulo, Sao Paulo, Brazil ; Inst Butantan, Sao Paulo, Brazil ; Univ Concepcion, Concepcion, Chile ; Univ Fed Minas Gerais, Belo Horizonte MG, Brazil	Brazil ; Chile	Cruz, AF ; de Souza, Ana O ; Alves, RB ; Alderete, JB ; Da Silva, Daniela C ; Pedrosa, MTC ; Prado, MAF	2005	Pharmacology & Pharmacy ; Chemistry
DAHP synthase from Mycobacterium tuberculosis H37Rv: cloning, expression, and purification of functional enzyme	Tuberculosis (TB), caused by Mycobacterium tuberculosis, remains the leading cause of mortality due to a bacterial pathogen. According to the 2004 Global TB Control Report of the World Health Organization, there are 300,000 new cases per year of multidrug resistant strains (MDR-TB), defined as resistant to isoniazid and rifampicin, and 79% of MDR-TB cases are now "super strains," resistant to at …	UNESP Univ Estadual Paulista, Rio Claro SP, Brazil ; Pontificia Univ Catolica Grande Sul PUCRS, Porto Alegre RS, Brazil	Brazil	da Fonseca, IO ; Basso, Luis Augusto ; Rizzi, Caroline ; Mendes, MA ; Palma, MS ; Frazzon, Jeverson ; de Souza, BM ; Ely, Fernanda ; Oliveira, JS ; Santos, Diogenes Santiago ; Gallas, M ; Weber, PG	2005	Biotechnology & Applied Microbiology ; Biochemistry & Molecular Biology
Data Mining of Docking Results. Application to 3-Dehydroquinate Dehydratase	In this article, we describe a computational methodology that analyzes the results generated in ligand docking and evaluates the correlation between simulation results and intrinsic characteristics present in the crystallographic structures used in the simulation, such as thermal parameter, resolution, and overall quality of the X-ray diffraction data. We focus our analysis on molecular docking d…	Pontificia Univ Catolica Grande Sul PUCRS, Porto Alegre RS, Brazil	Brazil	de Avila, Mauricio Boff ; de Azevedo, Walter Filgueira, Jr	2014	Mathematical & Computational Biology ; Biochemistry & Molecular Biology
DBMODELING - A database applied to the study of protein targets from genome projects	Genome sequencing efforts are providing us with complete genetic blueprints for hundreds of organisms. We are now faced with assigning, understanding, and modifying the functions of proteins encoded by these genomes. DBMODELING is a relational database of annotated comparative protein structure models and their metabolic pathway characterization, when identified. This procedure was applied to com…	Pontificia Univ Catolica Grande Sul PUCRS, Porto Alegre RS, Brazil ; UNESP Univ Estadual Paulista, Rio Claro SP, Brazil ; Univ Fed Mato Grosso do Sul, Dourados MS, Brazil	Brazil	Bonalumi, CE ; da Silveira, NJF ; Pereira, JH ; Canduri, F ; de Azevedo, WF ; Uchao, HB	2006	Biophysics ; Biochemistry & Molecular Biology ; Cell Biology
DC-SIGN (CD209) gene promoter polymorphisms in a Brazilian population and their association with human T-cell lymphotropic virus type 1 infection	This study evaluated four polymorphisms located in the DC-SIGN (CD209) gene promoter region (positions -336, -332 -201 and -139) in DNA samples from four Brazilian ethnic groups (Caucasians, Afro-Brazilian, Asians and Amerindians) to establish the population distribution of these single-nucleotide polymorphisms (SNPs) and correlated DC-SIGN polymorphisms and infection in samples from human T-cell…	Univ Sao Paulo, Sao Paulo, Brazil	Brazil	Castelli, Erick da Cruz ; Covas, Dimas Tadeu ; Azevedo, FRochele ; Kashima, Simone ; Takayanagui, Osvaldo Massaiti ; da Silva, Israel Tojal ; Mendes-Junior, Celso Teixeira ; Nascimento Yoshioka, France Keiko ; Rodrigues, Evandra Strazza	2009	Virology ; Biotechnology & Applied Microbiology
DEATHS DUE TO INFECTIOUS DISEASES IN WOMEN: OCCURRENCES IN PREGNANCY AND PUERPERIUM	OBJECTIVE. To describe deaths due to infectious diseases as an underlying or multiple cause, identifying cases of pre-existent infectious diseases or ones developed during pregnancy; death due to an indirect obstetric cause and deaths due to Aids or other infectious diseases during pregnancy or post-partum, however difficult to classify. METHODS. RAMOS methodology was adopted (by investigation in…	Univ Sao Paulo, Sao Paulo, Brazil	Brazil	Davidson Gotlieb, Sabina Lea ; Laurenti, Ruy ; Prado de Mello Jorge, Maria Helena	2009	General & Internal Medicine
Decrease in Mycobacterium tuberculosis specific immune responses in patients with untreated psoriasis living in a tuberculosis endemic area	Tuberculosis has emerged as a major concern in patients with immuno-mediated diseases, including psoriasis, undergoing treatment with biologicals. However, it is not known whether the chronically activated immune system of psoriasis patients interferes with their Mycobacterium tuberculosis (Mtb)-specific immunity, especially in tuberculosis-endemic areas like Brazil. We evaluated T-cell responses…	Univ Sao Paulo, Sao Paulo, Brazil ; Leiden Univ, Leiden, Netherlands	Brazil ; Netherlands	da Silva Duarte, Alberto Jose ; Arnone, Marcelo ; Silveira, Guilherme G ; Silva, Leia C R ; Benard, Gil ; Fonseca Takahashi, Maria Denise ; Romiti, Ricardo ; Geluk, Annemiek ; Franken, Kees C L M	2010	Dermatology
Dectin-1 interaction with mycobacterium tuberculosis leads to enhanced IL-12p40 production by splenic dendritic cells	Dectin-1 is a fungal pattern recognition receptor that binds to beta-glucans and triggers cytokine production by facilitating interaction with TLR2 or by directly activating spleen tyrosine kinase (Syk). To assess the possible role of Dectin-1 in the innate response to mycobacteria, we used an in vitro system in which IL-12p40 production is measured in splenic dendritic cells (SpDC) following exp…	National Institutes of Health NIH, Bethesda, MD USA ; E Tennessee State Univ, Johnson City, TN USA ; Univ Cape Town, Cape Town, South Africa ; Univ Santa Catarina, Florianopolis SC, Brazil	Brazil ; USA ; South Africa	Williams, Diana Lynn ; Feng, Carl G ; Brown, Gordon D ; Sher, Alan ; Rothfuchs, Antonio Gigliotti ; Egen, Jackson G ; Bafica, Andre	2007	Immunology
Deficient in vitro anti-mycobacterial immunity despite successful long-term highly active antiretroviral therapy in HIV-infected patients with past history of tuberculosis infection or disease	We evaluated the anti-Mycobacterium tuberculosis (Mtb) immune responses of HIV patients after long-term successful HAART, presenting > 500 TCD4+ cells/mu l, undetectable viral load, and past history of tuberculosis infection (HIV+ PPD+, n = 14) or disease (HIV + CTB, n = 17). Their lymphoproliferative and IFN-,gamma responses were compared with those from HIV-uninfected controls either PPD+ (HIV …	Univ Fed Minas Gerais, Belo Horizonte MG, Brazil ; Univ Sao Paulo, Sao Paulo, Brazil ; Emilio Ribas Infect Dis Inst, Sao Paulo, Brazil	Brazil	Mendonca, Marcelo ; Duarte, Alberto Jose S ; Silveira, Guilherme G ; Silva, Leia C R ; Benard, Gil ; Oliveira, Sergio Costa ; Tanji, Maury M	2007	Immunology
Dehydroepiandrosterone sulphate enhances IgG and interferon-gamma production during immunization to tuberculosis in young but not aged mice	Ageing of the endocrine system (endocrinosenescence) has been closely related to immunosenescence. Dehydroepiandrosterone sulphate (DHEAS), a steroid hormone produced by the adrenals with reported enhancing immunomodulatory properties, consistently decline during ageing in parallel to detrimental increase in peripheral glucocorticoids. We investigated here the adjuvant effects of DHEAS during int…	Pontificia Univ Catolica Grande Sul PUCRS, Porto Alegre RS, Brazil	Brazil	Ribeiro, Flavia ; Bonorino, Cristina ; Bauer, Moises Evandro ; Lopes, Rodrigo Pestana ; Mait, Fabio ; Nunes, Claudia Paiva	2007	Geriatrics & Gerontology
Delay in diagnosis of pulmonary tuberculosis at a primary health clinic in Vitoria, Brazil	SETTING: Primary health clinics in Vitoria, Espirito Santo, Brazil. OBJECTIVE: To identify risk factors associated with patient and health care delays among patients seeking care at primary health clinics. METHODS: A prospective study among tuberculosis (TB) patients diagnosed in Vitoria between 1 January 2003 and 30 December 2007. A questionnaire ascertained the date of onset and duration of TB …	Yale Univ, New Haven, CT USA ; Johns Hopkins Univ Sch Med, Baltimore, MD USA ; Univ Fed Espirito Santo, Vitoria ES, Brazil ; Secretarias Municipais do Espírito Santo, Brazil	Brazil ; USA	Hadad, David ; Peres, Renata Lyrio ; Dietze, Reynaldo ; Dettoni, Valderio do Valle ; Golub, Jonathan Eric ; Maciel, Ethel Leonor Noia ; Bae, J W ; Marques Moreira, Claudia Maria ; Vinhas, Solange Alves ; Palaci, Moises ; Favero, Juliana Lopes ; Dutra Molina, Lucilia Pereira	2010	Respiratory System ; Infectious Diseases
Delay in seeking initial care for Tuberculosis Diagnosis	Descriptive study, which aimed to analyze the time between the perception of TB symptoms onset and the first search for health services, according to TB patient characteristics in Sao Jose do Rio Preto - SP. 97 TB patients in treatment were interviewed with a structured instrument. The delay was identified by the median time between the perception of TB symptom's onset and the patients demand for…	Univ Sao Paulo, Sao Paulo, Brazil ; Fac Med Sao Jose do Rio Preto, Sao Jose Do Rio Preto SP, Brazil	Brazil	Scatolin, Beatriz Estuque ; Wysocki, Anneliese Domingues ; Netto, Antonio Ruffino ; Zanon Ponce, Maria Amelia ; Figueiredo Vendramini, Silvia Helena ; de Paula Andrade, Rubia Laine ; Scatena Villa, Teresa Cristina	2013	Nursing
DELAY IN THE DIAGNOSIS OF TUBERCULOSIS IN PRISONS: THE EXPERIENCE OF INCARCERATED PATIENTS	This study analyzed the causes of delay in the diagnosis of tuberculosis in the prison system, according to the experience of incarcerated patients. The theoretical and methodological framework of the French school of discourse analysis was used, which seeks to comprehend the processes of meaning production, in the relationship of language with ideology and the development of subjects in their po…	Univ Sao Paulo, Sao Paulo, Brazil ; Univ Fed Sao Carlos, Sao Paulo, Brazil ; Univ Fed Paraiba UFPB, Paraiba, Brazil	Brazil	Scatena Villa, Teresa Cristina ; Franca, Uthania de Mello ; Palha, Pedro Fredemir ; Jorge de Souza, Karen Mendes ; Beraldo, Aline Ale ; Protti, Simone Teresinha ; Paiva Assolini, Filomena Elaine	2012	Nursing
Delay in the search for health services for the diagnosis of tuberculosis in Ribeirao Preto, Sao Paulo	The scope of this paper is to analyze delays in locating health services for the diagnosis of tuberculosis in Ribeirao Preto in 2009. An epidemiological and cross-sectional study was conducted with 94 TB patients undergoing treatment. A structured questionnaire, based on the Primary Care Assessment Tool adapted for TB care was used. A median (15 days or more) was established to characterize delay…	Univ Sao Paulo, Sao Paulo, Brazil ; Universidade Federal do Triângulo Mineiro UFMT, Uberaba MG, Brazil ; Univ Estadual Oeste Parana, Cascavel PR, Brazil ; Univ Potiguar, Natal RN, Brazil	Brazil	Scatena Villa, Teresa Cristina ; Monroe, Aline Aparecida ; de Paula Andrade, Rubia Laine ; Galvao Pinto, Erika Simone ; Beraldo, Aline Ale ; Arakawa, Tiemi ; Scatena, Lucia Marina ; Wysocki, Anneliese Domingues ; da Silva Sobrinho, Reinaldo Antonio ; Zanon Ponce, Maria Amelia ; Orfao, Nathalia Halax ; Scatolin, Beatriz Estuque	2012	Public, Environmental & Occupational Health
Delayed culture conversion due to cigarette smoking in active pulmonary tuberculosis patients	Although many studies have assessed factors affecting culture conversion during tuberculosis treatment, few have looked into the effect of tobacco smoking. This study included 89 active pulmonary tuberculosis patients with positive sputum culture upon presentation and collected information regarding smoking history and culture conversion after 60 days of therapy. Current smokers had a higher risk…	Univ Fed Rio de Janeiro, Rio De Janeiro, Brazil ; Fed Ctr Technol Educ Celso Suckov da Fonseca, Rio De Janeiro, Brazil ; Santa Maria State Hosp, Rio De Janeiro, Brazil ; Univ Amsterdam, Amsterdam, Netherlands ; Instituto Estadual de Doenças do Tórax Ary Parreiras, Rio De Janeiro, Brazil	Brazil ; Netherlands	de Boer, Renee Nijenbandring ; Duarte Mesquita, Eliene Denites ; Oliveira, Hedi ; de Logo, Karina ; de Paula Ramalho, Daniela Maria ; Cobelens, Frank ; Kritski, Afranio Lineu ; Campino Miranda, Pryscilla Fernandes ; de Oliveira e Souza Filho, Joao Baptista ; Oliveira, Martha Maria	2014	Microbiology ; Immunology ; Respiratory System
Delayed diagnosis and associated factors among new pulmonary tuberculosis patients diagnosed at the emergency department of a tertiary care hospital in Porto Alegre, South Brazil: a prospective patient recruitment study	Background: Control of tuberculosis (TB) depends on early diagnosis and treatment at the primary health care level. However, many patients are still diagnosed late with TB at hospitals. The present study aimed to investigate the delay in diagnosis of TB patients at the emergency department. Methods: This was a prospective study in a general, tertiary care, university-affiliated hospital of a city…	Univ Fed Rio Grande do Sul UFRGS, Porto Alegre RS, Brazil	Brazil	Coelho, Ana Claudia ; Deponti, Gracieli Nadalon ; Silva, Denise Rossato ; Mueller, Alice Manica ; Roth Dalcin, Paulo de Tarso	2013	Infectious Diseases
Delayed diagnosis of sarcoidosis is common in Brazil	Objective: To determine the frequency of and the factors related to delayed diagnosis of sarcoidosis in Brazil. Methods: We evaluated patients with a biopsy-proven diagnosis of sarcoidosis, using a questionnaire that addressed the following: time since symptom onset and since the first medical visit; and the number and specialty of the physicians visited. We divided the patients by the timeliness…	Fed Univ Sao Paulo UNIFESP, Sao Paulo, Brazil	Brazil	Aparecida Martins Coletta, Ester Nei ; de Castro Pereira, Carlos Alberto ; Ferreira, Rimarcs Gomes ; Rodrigues, Mauri Monteiro	2013	Respiratory System
Delays in the diagnosis of pulmonary tuberculosis in Coahuila, Mexico	OBJECTIVE: To determine diagnostic delay in pulmonary tuberculosis (PTB) cases and analyse associated factors. METHODS: New PTB cases were studied in Coahuila, Northern Mexico, between 2008 and 2009. We obtained census data and data on residential address, symptoms and diagnosis from the national patient database; socio-demographic variables were obtained during home visits. Bivariate analyses us…	Agencia Salut Publ Barcelona, Barcelona, Spain ; Universidade Federal de Ciências da Saúde de Porto Alegre, RS, Brazil ; Grp Recerca Amer, Coahuila, Mexico ; Univ Autonoma Barcelona, Barcelona, Spain ; Secretaria Salud Coahuila, Coahuila, Mexico	Brazil ; Spain ; Mexico	Cayla, J ; Calvillo, S ; Martin, M ; Navarro, A ; Salinas, J ; Nedel, Fernanda	2012	Respiratory System ; Infectious Diseases
Delays in the diagnosis of tuberculosis in a town at the triple border of Brazil, Paraguay, and Argentina	Objective. To identify the factors linked to patients and health services in delays in the diagnosis of tuberculosis. Methods. Epidemiological study in Foz do Iguacu, Parana, Brazil, 2009. The Primary Care Assessment Tool, adapted for appraising tuberculosis treatment, was the instrument used. Descriptive statistics techniques were used, such as frequency distributions, central tendency and dispe…	Universidade Federal do Triângulo Mineiro UFMT, Uberaba MG, Brazil ; Univ Estadual Oeste Parana, Cascavel PR, Brazil ; Univ Sao Paulo, Sao Paulo, Brazil	Brazil	Scatena Villa, Teresa Cristina ; da Silva Sobrinho, Reinaldo Antonio ; de Paula Andrade, Rubia Laine ; Zanon Ponce, Maria Amelia ; Firmino Brunello, Maria Eugenia ; Netto, Antonio Ruffino ; Scatena, Lucia Marina ; Wysocki, Anneliese Domingues	2012	Public, Environmental & Occupational Health
Design of novel antituberculosis compounds using graph-theoretical and substructural approaches	The increasing resistance of Mycobacterium tuberculosis to the existing drugs has alarmed the worldwide scientific community. In an attempt to overcome this problem, two models for the design and prediction of new antituberculosis agents were obtained. The first used a mixed approach, containing descriptors based on fragments and the topological substructural molecular design approach (TOPS-MODE)…	Univ Fed Paraiba UFPB, Paraiba, Brazil ; Univ Santiago de Compostela, Santiago De Compostela, Spain ; Univ Sao Paulo, Sao Paulo, Brazil ; Univ Camaguey, Camaguey, Cuba ; Univ Oriente, Santiago De Cuba, Cuba	Brazil ; Spain ; Cuba	Emerenciano, Vicente de Paulo ; Garcia Lopez, America ; Molina Perez, Enrique ; Scotti, Marcus Tulius ; Speck Planche, Alejandro ; Uriarte, Eugenio	2009	Biochemistry & Molecular Biology ; Pharmacology & Pharmacy ; Chemistry
Design of novel iron compounds as potential therapeutic agents against tuberculosis	In the search for new therapeutic tools against tuberculosis two novel iron complexes, , with 3-aminoquinoxaline-2-carbonitrile N(1),N(4)-dioxide derivatives (L) as ligands, were synthesized, characterized by a combination of techniques, and in vitro evaluated. Results were compared with those previously reported for two analogous iron complexes of other ligands of the same family of quinoxaline …	UNESP Univ Estadual Paulista, Rio Claro SP, Brazil ; Univ Nacl La Plata, Buenos Aires, Argentina ; Univ Sao Paulo, Sao Paulo, Brazil ; Univ Navarra, Pamplona, Spain ; Univ La Republ, Montevideo, Uruguay	Brazil ; Spain ; Argentina ; Uruguay	Costa-Filho, Antonio Jose ; Parajon-Costa, Beatriz S ; Pavan, Fernando Rogerio ; Leite, Clarice Queico Fujimaro ; Helvecia Torre, Maria ; Ribeiro, Ronny R ; Belen Tarallo, M ; Gambino, Dinorah ; Monge, Antonio ; Mercader, Roberto C ; Urquiola, Carolina	2010	Biochemistry & Molecular Biology ; Chemistry
Detection of in vitro interferon-gamma and serum tumour necrosis factor-alpha in multidrug-resistant tuberculosis patients	Multidrug-resistant tuberculosis (MDR-TB) is known as having a poor prognosis with a weak response to therapy and very high death rates. The aim of this work was to assess the immune response to the RD1-encoded antigen ESAT-6 of Mycobacterium tuberculosis in MDR-TB patients and compare to non-resistant (NR) TB patients and healthy controls (HC). Evaluation of interferon (IFN)-gamma production sho…	Leiden Univ, Leiden, Netherlands ; Royal Trop Inst, Amsterdam, Netherlands ; Fundaco Oswaldo Cruz FIOCRUZ, Rio De Janeiro, Brazil ; Hosp Raphael de Paula Souza, Rio De Janeiro, Brazil ; Univ Fed Rio de Janeiro, Rio De Janeiro, Brazil ; Reference Ctr TB, Rio De Janeiro, Brazil	Brazil ; Netherlands	Geluk, Annemiek ; Ottenhoff, THM ; Sampaio, Elizabeth Pereira ; Kolk, AJ ; Dalcolmo, Margareth Pretti ; Cunha, KS ; Pereira, KC ; Antas, Paulo R Z ; Sarno, Euzenir Nunes ; Kritski, Afranio Lineu ; Fortes, A ; Franken, CLMC ; Ribeiro-Carvalho, MM ; Klatser, Paul	2005	Immunology
Detection of Mycobacterium bovis in Bovine and Bubaline Tissues Using Nested-PCR for TbD1	In the present study, a nested-PCR system, targeting the TbD1 region, involving the performance of conventional PCR followed by real-time PCR, was developed to detect Mycobacterium bovis in bovine/bubaline tissue homogenates. The sensitivity and specificity of the reactions were assessed with DNA samples extracted from tuberculous and non-tuberculous mycobacteria, as well as other actinomycetales…	Univ Fed Mato Grosso do Sul, Dourados MS, Brazil ; CICVyA Inst Nacl Tecnol Agropecuaria, Buenos Aires DF, Argentina ; Lab Nacl Agr Minas Gerais, Pedro Leopoldo MG, Brazil ; Fed Univ Para, Para, Brazil ; Inst Biol Sao Paulo, Sao Paulo, Brazil ; Univ Fed Santa Maria, Rio Grande Do Sul RS, Brazil ; EMBRAPA Food Agroind, Rio De Janeiro RJ, Brazil	Brazil ; Argentina	Silva, Marcio Roberto ; Almeida, Nalvo F ; Cerqueira, Valiria D ; Fonseca Junior, Antonio Augusto ; Araujo, Cristina P ; Araujo, Flabio R ; Filho, Antonio Francisco S ; Jorge, Klaudia S G ; Neto, Jose Diomedes B ; Nishibe, Christiane ; Osorio, Ana Luiza A R ; Ramos, Carlos Alberto N ; Roxo, Eliana ; Vidal, Carlos Eugenio S ; Zumarraga, Martin J	2014	Science & Technology - Other Topics
Detection of Mycobacterium tuberculosis complex by nested polymerase chain reaction in pulmonary and extrapulmonary specimens	Objective: To compare the performance of nested polymerase chain reaction (NPCR) with that of cultures in the detection of the Mycobacterium tuberculosis complex in pulmonary and extrapulmonary specimens. Methods: We analyzed 20 and 78 pulmonary and extrapulmonary specimens, respectively, of 67 hospitalized patients suspected of having tuberculosis. An automated microbial system was used for the …	Fac Med Sao Jose do Rio Preto, Sao Jose Do Rio Preto SP, Brazil ; Inst Evandro Chagas, Para, Brazil ; Inst Lauro de Souza Lima, Sao Paulo, Brazil ; Adolpho Lutz Inst, Sao Paulo, Brazil ; Univ Fed Fluminense, Rio De Janeiro, Brazil ; Reg Fdn, Sao Jose Do Rio Preto, Brazil ; Rio Preto Univ Ctr, Sao Jose Do Rio Preto, Brazil ; Fundaco Oswaldo Cruz FIOCRUZ, Rio De Janeiro, Brazil	Brazil	Paro Pedro, Heloisa da Silveira ; Franco, Celia ; Baptista Rossit, Andrea Regina ; Dantas Machado, Ricardo Luiz ; da Cruz Furini, Adriana Antonia ; Foschiani Dias Batista, Ida Maria ; Rodrigues, Jean Francisco ; Schindler, Haiana Charifker ; Lapa Montenegro, Lilian Maria	2013	Respiratory System
Detection of Mycobacterium tuberculosis in sputum from Surui Indian subjects, Brazilian Amazon	This investigation aimed at the detection of Mycobacterium tuberculosis (MTB) in the sputum of Surui Indian subjects from Amazonia, Brazil. Polymerase chain reaction analyses were positive for 12 samples, five of which were also culture-positive (N = 147). Four MTB genotypes were identified, one of which showed resistance to rifampicin and isoniazid. The study also highlighted one village complex…	Univ Fed Rio de Janeiro, Rio De Janeiro, Brazil ; Fundaco Oswaldo Cruz FIOCRUZ, Rio De Janeiro, Brazil	Brazil	Oelemann, Walter M R ; Fonseca, Leila de Souza ; Basta, PC ; Alvares Coimbra Junior, Carlos Everaldo ; Cardoso Oelemann, Maranibia Aparecida	2006	Parasitology ; Tropical Medicine
Detection of new arr-4 and arr-5 gene cassettes in clinical Pseudomonas aeruginosa and Klebsiella pneumoniae strains from Brazil	New arr alleles emerged in class I integrons from a clinical Pseudomonas aeruginosa strain (arr-4) and four Klebsiella pneumoniae strains (arr-5) in Brazil/American continent. arr-4 was preceded by aacA7-catB3, whereas arr-5 was the unique cassette. The putative proteins shared 75% (Arr-5) and 78% (Arr-4) identities with Arr-2.	Fundaco Oswaldo Cruz FIOCRUZ, Rio De Janeiro, Brazil ; Hosp Estadual Getulio Vargas, Rio De Janeiro, Brazil	Brazil	de Amorim, Jose Carlos ; Paulo Vicente, Ana Carolina ; da Fonseca, Erica Lourenco ; Freitas, Fernanda dos Santos	2008	Microbiology ; Pharmacology & Pharmacy
Detection of rifampin-resistant genotypes in Mycobacterium tuberculosis by reverse hybridization assay	We used a colorimetric reverse dot blot hybridization (CRDH) assay to detect the presence of mutations in a specific region of the rpoB gene, associated with rifampin (RIF) resistance, in a panel of 156 DNAs extracted from 103 RIF-sensitive and 53 RIF-resistant cultures of Mycobacterium tuberculosis. When compared with the antimicrobial susceptibility test (AST), the sensitivity and specificity o…	Fundaco Oswaldo Cruz FIOCRUZ, Rio De Janeiro, Brazil ; Universidade Luterana do Brasil ULBRA RS, Canoas RS, Brazil ; Careggi Hosp, Florence, Italy ; Univ Caxias do Sul, Caxias Do Sul RS, Brazil ; Fundacao Estadual Prod Pesquisa Saude, Porto Alegre RS, Brazil ; Univ Fed Rio Grande do Sul UFRGS, Porto Alegre RS, Brazil	Brazil ; Italy	Verza, Mirela ; Maschmann, Raquel de Abreu ; Tortoli, Enrico ; Zaha, Arnaldo ; Ribeiro, Marta Osorio ; Nunes Silva, Marcia Susana ; Marcelli, Fiorella ; Rosa Rossetti, Maria Lucia ; Sperhacke, Rosa Dea ; Gomes, Harrison Magdinier ; Suffys, Philip Noel	2011	Parasitology ; Tropical Medicine
Determination of levels of specific IgA to the HspX recombinant antigen of Mycobacterium tuberculosis for the diagnosis of pleural tuberculosis	Objective: To evaluate the accuracy of determining specific IgA to HspX recombinant antigen in pleural fluid and serum samples for the diagnosis of pleural tuberculosis in patients with pleural effusion. Methods: This was a cross-sectional study. Serum and pleural fluid samples of patients with pleural effusion and suspected of having pleural tuberculosis were tested with indirect ELISA in order …	Univ Fed Goias, Goiania Go, Brazil ; Univ Fed Rio de Janeiro, Rio De Janeiro, Brazil	Brazil	Junqueira-Kipnis, Ana Paula ; Conde, Marcus Barreto ; Olival, Liliane ; Sant' Ana Limongi, Loanda Carvalho	2011	Respiratory System
Determining the structural basis for specificity of ligands using crystallographic screening	Crystallographic screening has been used to identify new inhibitors for potential target for drug development. Here, we describe the application of the crystallographic screening to assess the structural basis of specificity of ligands against a protein target. The method is efficient and results in detailed crystallographic information. The utility of the method is demonstrated in the study of t…	Pontificia Univ Catolica Grande Sul PUCRS, Porto Alegre RS, Brazil ; UNESP Univ Estadual Paulista, Rio Claro SP, Brazil ; Univ Fed Mato Grosso do Sul, Dourados MS, Brazil	Brazil	Canduri, F ; de Azevedo, WF ; Santos, Diogenes Santiago ; Palma, MS ; Basso, Luis Augusto	2006	Cell Biology ; Biophysics ; Biochemistry & Molecular Biology
Development and validation of an electroanalytical methodology for determination of isoniazid and rifampicin content in pharmaceutical formulations	Tuberculosis remains a major public health problem, especially in developing countries. Brazil presents the largest number of cases in Latin America and is among the 22 countries considered priorities by the World Health Organization (WHO). The Rio de Janeiro state has the largest number of cases registered in the country. The treatment of patients, commonly, makes use of the drugs isoniazid and …	Fundaco Oswaldo Cruz FIOCRUZ, Rio De Janeiro, Brazil	Brazil	Giovanelli, Luiz Fernando ; Leandro, Katia Christina ; Moreira, Josino Costa ; de Carvalho, Juliana Machado	2009	Pharmacology & Pharmacy
Development of a Loop-Mediated Isothermal Amplification Method for Detection of Histoplasma capsulatum DNA in Clinical Samples	Improved methods for the detection of Histoplasma capsulatum are needed in regions with limited resources in which the organism is endemic, where delayed diagnosis of progressive disseminated histoplasmosis (PDH) results in high mortality rates. We have investigated the use of a loop-mediated isothermal amplification (LAMP) assay to facilitate rapid inexpensive molecular diagnosis of this disease…	UNESP Univ Estadual Paulista, Rio Claro SP, Brazil ; Ctr Dis Control & Prevent, Atlanta, GA USA	Brazil ; USA	Balajee, S Arunmozhi ; Theodoro, Raquel Cordeiro ; Abrams, Bethany ; Litvintseva, Anastasia P ; Scheel, Christina M ; Zhou, Yitian	2014	Microbiology
Development of bioprocess for the production of purified protein derivative with Brazilian strains of Mycobacterium tuberculosis for diagnosis use	Tuberculin, a purified protein derivative (PPD), when diluted in adequate concentration it is utilized for an early detection and to control tuberculosis. In Brazil, the PPD is imported and distributed by the Health System in all Brazilian regions. This, in addition to eventual delay in delivery caused by the legal import process, makes difficult the access of the product to poor communities from…	Inst Mol Biol Parana IBMP, Parana, Brazil ; Pontificia Univ Catolica Parana PUC PR, Parana, Brazil ; Univ Fed Parana, Parana, Brazil ; Nossa Senhora Gracas Hosp, Parana, Brazil ; Technol Inst Parana, Parana, Brazil	Brazil	Chahad-Ehlers, Sarnira ; Soccol, Vanete Thomaz ; Agottani, Jorge B ; Krieger, Marco Aurelio ; Burger, Marion ; Dall'Stella, Renato	2007	Biotechnology & Applied Microbiology
Development of multiplex assay for rapid characterization of Mycobacterium tuberculosis	We have developed a multiplex assay, based on multiplex ligation-dependent probe amplification (MLPA), that allows simultaneous detection of multiple drug resistance mutations and genotype-specific mutations at any location in the Mycobacterium tuberculosis genome. The assay was validated on a reference panel of well-characterized strains, and the results show that M. tuberculosis can be accurate…	Univ Fed Rio de Janeiro, Rio De Janeiro, Brazil ; Royal Trop Inst, Amsterdam, Netherlands ; Medical Research Council Holland, Amsterdam, Netherlands	Brazil ; Netherlands	Anthony, R M ; Oskam, Linda ; Klatser, Paul ; Bergal, I L ; Kritski, Afranio Lineu ; Dalla Costa, Elis Regina ; Schuiterna, A R J ; Vijzelaar, R N C P	2008	Microbiology
Diagnosis and treatment of latent tuberculosis in patients with chronic inflammatory diseases: use of TNF-alpha-targeting biological products	Objective: To determine the clinical and epidemiological profile of patients who are candidates for TNF-alpha inhibitor use and are classified as having latent tuberculosis (LTB), as well as to evaluate the outcomes of prophylactic treatment with isoniazid. Methods: A prospective descriptive analysis followed by an analytical, observational, cross-sectional study of the outcomes of prophylactic t…	Hosp Mil Fortaleza, Ceara, Brazil ; Univ Fed Ceara, Ceara, Brazil	Brazil	Nogueira Queiroz, Jose Ajax ; de Almeida Lopes, Diana Maria ; Ferreira Pinheiro, Valeria Goes ; de Almeida Lopes, Monica Maria ; Azul Monteiro, Helena Serra ; Madeira, Lucivaldo dos Santos	2011	Respiratory System
Diagnosis of American cutaneous leishmaniasis by enzyme immunoassay using membrane antigens of Leishmania (Viannia) braziliensis	This study evaluated the reactivity of membrane antigens of Leishmania (Viannia) braziliensis for the diagnosis of ACL by enzyme immunoassay (EIA). Promastigotes of L (V.) braziliensis were grown in medium 199 and lysed in a sonicator. Sodium dodecyl sulfate polyacrylamide gel electrophoresis (SDS-PAGE) and Western blotting showed that specific proteins of L (V.) braziliensis (apparent molecular …	Univ Estadual Maringa, Parana, Brazil	Brazil	Alessi Aristides, Sandra Mara ; Vieira Teixeira, Jorge Juarez ; Verzignassi Silveira, Thais Gomes ; Fiorini, Adriana ; Pedroso, Raissa Bocchi ; Rosado, Fabio Rogerio ; Campana Lonardoni, Maria Valdrinez ; Skraba, Cissiara Manetti	2014	Infectious Diseases ; Microbiology
DIAGNOSIS OF THE PULMONARY TUBERCULOSIS BY POLYMERASE CHAIN REACTION: A COMPARATIVE STUDY BETWEEN HIV-POSITIVE AND -NEGATIVE INDIVIDUALS	This study was performed to assess the efficiency of polymerase chain reaction (PCR) directly from sputum for the diagnosis of pulmonary tuberculosis by comparison between HIV-positive and HIV-negative individuals. Sputum samples were collected from hospitalized patients admitted with a clinical diagnosis of pulmonary tuberculosis, and subjected to smear microscopy, culture on LJ medium and detec…	Univ Santa Catarina, Florianopolis SC, Brazil ; Univ Sul Santa Catarina, Florianopolis SC, Brazil	Brazil	Bazzo, Maria Luiza ; da Silva, Rosemeri Maurici ; Machado, Tairone	2012	Microbiology
Diagnosis of tuberculosis in older people: barriers related to access to health services	This study aims to analyze the barriers to the diagnosis of tuberculosis in the elderly based on the health services available in the city of Joao Pessoa, Paraiba. A qualitative study was developed involving seven elderly patients with tuberculosis. Interviews were used to collect the information. The empirical material was organized using the Atlas.tisoftware version 6.0 and analyzed according t…	Univ Sao Paulo, Sao Paulo, Brazil ; Univ Fed Paraiba UFPB, Paraiba, Brazil	Brazil	Scatena Villa, Teresa Cristina ; Evangelista de Andrade, Sefora Luana ; Nogueira, Jordana de Almeida ; Virginio de Oliveira, Annelissa Andrade ; Palha, Pedro Fredemir ; de Sa, Lenilde Duarte	2013	Nursing
Diagnostic accuracy of respiratory diseases in primary health units	Respiratory diseases are responsible for about a fifth of all deaths worldwide and its prevalence reaches 15% of the world population. Primary health care (PHC) is the gateway to the health system, and is expected to resolve up to 85% of health problems in general. Moreover, little is known about the diagnostic ability of general practitioners (GPs) in relation to respiratory diseases in PHC. Thi…	Univ Fed Bahia, Salvador BA, Brazil ; Univ Fed Minas Gerais, Belo Horizonte MG, Brazil	Brazil	Correa, Ricardo de Amorim ; Souza da Cruz Filho, Alvaro Augusto ; de Sao Jose, Bruno Piassi ; Moreira Camargos, Paulo Augusto	2014	General & Internal Medicine
Difference in Virulence of Mycobacterium avium Isolates Sharing Indistinguishable DNA Fingerprint Determined in Murine Model of Lung Infection	Background: Opportunistic Mycobacterium avium typically causes disease in immunocompromised patients and in some groups of apparently healthy individuals. The high virulence of some bacterial lineages increases the disease risk. High-resolution molecular genotyping studies of M. avium clinical isolates demonstrated that some genotype patterns were more prevalent than others, suggesting that close…	Univ Estadual Norte Fluminense UENF, Campos RJ, Brazil ; Fed Univ Sao Paulo UNIFESP, Sao Paulo, Brazil ; Inst Butantan, Sao Paulo, Brazil	Brazil	Queiroz de Carvalho, Eulogio Carlos ; Leao, Sylvia Cardoso ; da Silva, Wilmar Dias ; Kipnis, Thereza Liberman ; Lasunskaia, Elena B ; Amaral, Eduardo Pinheiro	2011	Science & Technology - Other Topics
Differences in the Adherence to Tuberculosis Treatment in Relation to Sex in the Health District of Freguesia do O/Brasilandia - Sao Paulo	The reasons for epidemiological differences and for adherence to tuberculosis treatment in men and women are unknown. This study aims to determine differences in adherence to tuberculosis treatment in relation to sex; to identify facilitating and hindering aspects for:adherence to tuberculosis treatment in relation to sex; to analyze the beliefs that are considered important for adherence to tube…	Univ Sao Paulo, Sao Paulo, Brazil	Brazil	Nogueira, Pericles Alves ; Queiroz, Raquel	2010	Public, Environmental & Occupational Health
Different immunosuppressive mechanisms in multi-drug-resistant tuberculosis and non-tuberculous mycobacteria patients	Previous studies have demonstrated that cells from both multi-drug-resistant tuberculosis (MDR-TB) and non-tuberculous mycobacteria (NTM) patients respond poorly to mycobacterial antigens in vitro. In the prepercentage of CD4+CD25+- forkhead box protein 3 (FoxP3)+ and CD4+CD25+CD127- regulatory T (Treg) cells when compared to NR-TB. Increased numbers of Treg cells and interleukin (IL)-10 serum le…	Hosp Raphael de Paula Souza, Rio De Janeiro, Brazil ; Fundaco Oswaldo Cruz FIOCRUZ, Rio De Janeiro, Brazil ; National Institutes of Health NIH, Bethesda, MD USA	Brazil ; USA	de Oliveira, E B ; Teles, Rose O B ; de Andrade Silva, B J ; dos Santos, G ; Milagres, A ; Sampaio, Elizabeth Pereira ; Dalcolmo, Margareth Pretti ; Pinheiro, R O ; Sperandio da Silva, G M ; Sarno, Euzenir Nunes	2013	Immunology
Different phenotypes of CD8+T cells associated with bacterial load in active tuberculosis	Tuberculosis is an infectious disease that affects millions of people worldwide with an annual mortality rate of 1.3 million. The mechanisms contributing to the loss of balance of immune responses and progression to active tuberculosis disease are unknown. Although CD4+ and CD8+ T cells and the cytokines they produce are crucial for protection against tuberculosis they have different roles in tub…	Univ Fed Goias, Goiania Go, Brazil	Brazil	Trentini, Monalisa Martins ; da Costa, Adeliane Castro ; de Souza Silva, Bruna Daniella ; Kipnis, Andre ; Junqueira-Kipnis, Ana Paula	2014	Immunology
Differential gene expression analysis of Paracoccidioides brasiliensis during keratinocyte infection	Paracoccidioides brasiliensis is the agent of paracoccidioidomycosis, one of the most important systemic fungal diseases in Latin America. This initiates in lung tissue and can subsequently disseminate to other tissues. Clinical manifestations range from localized forms to disseminated disease that can progress to lethality, probably depending on the relationships among the virulence of the fungu…	UNESP Univ Estadual Paulista, Rio Claro SP, Brazil	Brazil	da Silva, Roberta Peres ; de Oliveira, Haroldo Cesar ; Soares Mendes Giannini, Maria Jose ; Braz, Jaqueline Derissi ; Matsumoto, Marcelo Teruyuki ; Soares, Christiane Pienna ; Voltan, Aline Raquel	2011	Microbiology
Differential Modulation of ATP-Induced P2X7-Associated Permeabilities to Cations and Anions of Macrophages by Infection with Leishmania amazonensis	Leishmania and other parasites display several mechanisms to subvert host immune cell function in order to achieve successful infection. The ATP receptor P2X7, an agonist-gated cation channel widely expressed in macrophages and other cells of the immune system, is also coupled to inflammasome activation, IL-1 beta secretion, production of reactive oxygen species, cell death and the induction of t…	Fundaco Oswaldo Cruz FIOCRUZ, Rio De Janeiro, Brazil ; Univ Fed Rio de Janeiro, Rio De Janeiro, Brazil	Brazil	Coutinho-Silva, Robson ; Chaves, Mariana Martins ; Marques-da-Silva, Camila ; Persechini, Pedro Muanis ; Corte-Real, Suzana ; Rodrigues, Juliany Cola	2011	Science & Technology - Other Topics
Differential sensitivity of C57BL/6 (M-1) and BALB/c (M-2) macrophages to the stimuli of IFN-gamma/LPS for the production of NO: Correlation with iNOS mRNA and protein expression	C57BL/6 and BALB/c mice are prototype hosts for the study of resistance and susceptibility to several infectious diseases. In many cases, resistance of C57BL/6 is due to the microbicidal effect of nitric oxide (NO) produced by macrophages in response to interferon-gamma (IFN-gamma) and tumor necrosis factor-alpha (TNF-alpha), mainly secreted by Th1 cells and macrophages, respectively. BALB/c, usu…	Inst Ludwig Pesquisa Sobre Canc, Sao Paulo, Brazil ; Univ Fed Minas Gerais, Belo Horizonte MG, Brazil	Brazil	Bonjardim, Claudio A ; Andrade, Anderson A ; Dias, Adriana A M ; Horta, M Fatima ; Reis, Luiz F L ; Santos, Jane L ; Teixeira, Santuza M R	2006	Cell Biology ; Immunology ; Biochemistry & Molecular Biology
Differential transcriptional profile of Corynebacterium pseudotuberculosis in response to abiotic stresses	Background: The completion of whole-genome sequencing for Corynebacterium pseudotuberculosis strain 1002 has contributed to major advances in research aimed at understanding the biology of this microorganism. This bacterium causes significant loss to goat and sheep farmers because it is the causal agent of the infectious disease caseous lymphadenitis, which may lead to outcomes ranging from skin …	Univ Fed Minas Gerais, Belo Horizonte MG, Brazil ; Fed Univ Para, Para, Brazil	Brazil	Pinto, Anne Cybelle ; de Paula Castro, Thiago Luiz ; Barbosa, Silvanira ; Caracciolo Gomes de Sa, Pablo Henrique ; Juca Ramos, Rommel Thiago ; Miyoshi, Anderson ; Azevedo, Vasco ; Rocha, Flavia Souza ; Melo Barbosa, Hivana P ; Ribeiro, Adriana Carneiro ; Silva, Wanderson Marques ; Santana, Mariana Passos ; Schneider, Maria P C ; Silva, Artur	2014	Genetics & Heredity ; Biotechnology & Applied Microbiology
Differentiating between tuberculosis-related and lymphoma-related lymphocytic pleural effusions by measuring clinical and laboratory variables: Is it possible?	Objective: To describe clinical and laboratory characteristics in patients with tuberculosis-related or lymphoma-related lymphocytic pleural effusions, in order to identify the variables that might contribute to differentiating between these diseases. Methods: This was a retrospective study involving 159 adult HIV-negative patients with tuberculosis-related or lymphoma-related lymphocytic effusio…	Univ Sao Paulo, Sao Paulo, Brazil	Brazil	Barbosa de Sales, Roberta Karla ; Antonangelo, Leila ; Vargas, Francisco Suso ; Neves de Oliveira, Caroline Mans ; Teixeira, Lisete Ribeiro ; Genofre, Eduardo Hlenrique	2012	Respiratory System
DIFFERENTIATION BETWEEN Nocardia spp. AND Mycobacterium spp.: CRITICAL ASPECTS FOR BACTERIOLOGICAL DIAGNOSIS	New methodologies were developed for the identification of Nocardia but the initial diagnosis still requires a fast and accurate method, mainly due to the similarity to Mycobacterium, both clinical and bacteriologically. Growth on Lowenstein-Jensen (LJ) medium, presence of acid-fast bacilli through Ziehl-Neelsen staining, and colony morphology can be confusing aspects between Nocardia and Mycobac…	Epidemiol Surveillance Ctr Prof Alexandre Vranjac, Sao Paulo, Brazil ; Inst Med Trop Sao Paulo, Sao Paulo, Brazil ; Adolpho Lutz Inst, Sao Paulo, Brazil	Brazil	Ferrazoli, Lucilaine ; Chimara, Erica ; Bombarda, Sidney ; Lemes, Romilda Aparecida ; Mendes Muricy, Edna Cleide	2014	Tropical Medicine
Differentiation of micobacteria by multiplex PCR	This study aimed to optimize a method based on the polymerase chain reaction - multiplex PCR - for differentiation of mycobacteria species of interest for public health. The multiplex PCR was based on simultaneous amplification of the hsp65 gene, which is present in all species of the Mycobacterium genus, the dnaJ gene, which is present only in Mycobacterium tuberculosis and Mycobacterium avium a…	Fundaco Oswaldo Cruz FIOCRUZ, Rio De Janeiro, Brazil	Brazil	Poroca, Diogo da Rocha ; Lima, Andrea Santos ; Schindler, Haiana Charifker ; Lapa Montenegro, Lilian Maria ; de Melo, Fabio Lopes ; de Araujo Lima, Juliana Falcao ; Alves da Cruz, Heidi Lacerda ; Montenegro, Rosana de Albuquerque	2009	Tropical Medicine
Differentiation of Mycobacterium tuberculosis from other mycobacteria with rho-nitrobenzoic acid using MGIT960	SETTING: Mycobacteria growth in media with the addition of inhibitory substances has been used in species identification. Growth of the Mycobacterium tuberculosis complex (MTC) is inhibited by p-nitrobenzoic acid (PNB), whereas non-tuberculous mycobacteria. (NTM) are resistant. OBJECTIVE: To develop a rapid PNB test using the automated BACTEC MGIT960 system and to evaluate its usefulness in the s…	Adolpho Lutz Inst, Sao Paulo, Brazil ; Univ Fed Rio de Janeiro, Rio De Janeiro, Brazil	Brazil	Saraiva Giampaglia, Carmen Maria ; Kritski, Afranio Lineu ; Martins, Maria Conceicao ; Fonseca, Leila de Souza ; da Silva Telles, Maria Alice ; de Queiroz Mello, Fernanda Carvalho ; Marsico, Anna Grazia ; de Oliveira Vieira, Gisele Betzler ; de Oliveira, Rosangela Siqueira ; Chimara, Erica	2007	Infectious Diseases ; Respiratory System
Difficulties in the accessibility to health services for tuberculosis diagnosis in Brazilian municipalities	OBJECTIVE: To assess difficulties in the accessibility to tuberculosis diagnoses in the health services in Brazil. METHODS: The study was carried out in 2007 and surveyed tuberculosis patients treated in the primary care services in the cities of Ribeirao Preto, Sao Jose do Rio Preto, Itabora (these three in Southeastern Brazil), Campina Grande and Feira de Santana (these two in Northeastern Braz…	Fac Med Sao Jose do Rio Preto, Sao Jose Do Rio Preto SP, Brazil ; Univ Fed Rio de Janeiro, Rio De Janeiro, Brazil ; Univ Estadual Feira de Santana, Feira De Santana BA, Brazil ; Univ Sao Paulo, Sao Paulo, Brazil ; Univ Estadual Paraiba, Campina Grande PB, Brazil	Brazil	Salvador da Motta, Maria Catarina ; Kritski, Afranio Lineu ; Figueiredo Vendramini, Silvia Helena ; de Araujo Assis, Marluce Maria ; Scatena Villa, Teresa Cristina ; Ribeiro Monteiro de Figueiredo, Tania Maria ; Scatena, Lucia Marina ; Netto, Antonio Ruffino	2009	Public, Environmental & Occupational Health
Dimensions and potentialities of the geographic information system on indigenous health	Objective To discuss the potentials of the Geographic Information System in the analysis of the epidemiological and socio-demographic profiles of indigenous peoples and of the organization of health services directed towards their care. Methods Geoprocessing analysis of tuberculosis, malaria and mortality notification of 374,123 indigenous people distributed in 36 Distritos Sanitarios Especiais I…	Univ Fed Amazonas UFAM, Manaus AM, Brazil ; Fundaco Oswaldo Cruz FIOCRUZ, Rio De Janeiro, Brazil	Brazil	Brandao, LC ; Garnelo, Maria Luiza ; Levino, Antonio	2005	Public, Environmental & Occupational Health
Discomfort and unease of the subject in the interpretation movement of a Tuberculosis questionnaire	Objective: to propose a discussion about traces of the derivation of meanings, the subjects' discomfort and resistance when they are called upon to signify a questionnaire on the transfer of the Directly Observed Treatment of Tuberculosis policy, in order to reveal the limitations of closed questionnaires in the subject's interpretation process. Method: health professionals from a Primary Health …	Univ Fed Paraiba UFPB, Paraiba, Brazil ; Univ Sao Paulo, Sao Paulo, Brazil	Brazil	Palha, Pedro Fredemir ; de Sa, Lenilde Duarte ; Peruhype, Rarianne Carvalho ; Caetano da Silva, Lais Mara ; de Assis, Elisangela Gisele ; Scarpel Moncaio, Ana Carolina	2014	Nursing
Discordance of Tuberculin Skin Test and Interferon Gamma Release Assay in Recently Exposed Household Contacts of Pulmonary TB Cases in Brazil	Interferon-gamma (IFN-gamma) release assays (IGRAs) such as the Quantiferon Gold In-tube test are in vitro assays that measure IFN-gamma release from T cells in response to M. tuberculosis (Mtb)-specific antigens. Unlike the tuberculin skin test (TST), IGRA is specific and able to distinguish Mtb-infection from BCG vaccination. In this study we evaluated the concordance between TST and IGRA and t…	Boston Med Ctr, Boston, MA USA ; Boston Univ, Boston, MA USA ; Univ Fed Espirito Santo, Vitoria ES, Brazil ; Univ Med & Dent New Jersey, Newark, NJ USA	Brazil ; USA	Kim, Soyeon ; Palaci, Moises ; Collins, Lauren ; Ribeiro-Rodrigues, Rodrigo ; Dietze, Reynaldo ; Jones-Lopez, Edward ; Ellner, Jerrold J ; Salgame, Padmini ; Coelho da Silva, Favia Dias ; Alland, David ; Uzelac, Aleksandra	2014	Science & Technology - Other Topics
Discovery of a novel Mycobacterium tuberculosis lineage that is a major cause of tuberculosis in Rio de Janeiro, Brazil	The current study evaluated Mycobacterium tuberculosis isolates from Rio de Janeiro, Brazil, for genomic deletions. One locus in our panel of PCR targets failed to amplify in similar to 30% of strains. A single novel long sequence polymorphisin (>26.3 kb) was characterized and designated RDRio. Homologous recombination between two similar protein-coding genes is proposed as the mechanism for dele…	Publ Hlth Res Inst, Newark, NJ USA ; Fundaco Oswaldo Cruz FIOCRUZ, Rio De Janeiro, Brazil ; Cornell Univ, Ithaca, NY USA ; Ctr Dis Control & Prevent, Atlanta, GA USA ; Univ Fed Rio de Janeiro, Rio De Janeiro, Brazil	Brazil ; USA	Cardoso Oelemann, Maranibia Aparecida ; Lapa e Silva, Jose Roberto ; de Queiroz Mello, Fernanda Carvalho ; Marsico, Anna Grazia ; Boechat, Neio L F ; Butler, W Ray ; Gomes, Harrison Magdinier ; Suffys, Philip Noel ; Huard, Richard C ; Kurepina, Natalia ; Kreiswirth, Barry N ; Oliveira Lazzarini, Luiz Claudio ; Gibson, Andrea L ; Ho, John L ; Shashkina, Elena ; Virginio, Milena J	2007	Microbiology
Discovery of Mycobacterium tuberculosis Protein Tyrosine Phosphatase B (PtpB) Inhibitors from Natural Products	Protein tyrosine phosphatase B (PtpB) is one of the virulence factors secreted into the host cell by Mycobacterium tuberculosis. PtpB attenuates host immune defenses by interfering with signal transduction pathways in macrophages and, therefore, it is considered a promising target for the development of novel anti-tuberculosis drugs. Here we report the discovery of natural compound inhibitors of …	Temple Univ, Philadelphia, PA USA ; Univ Roma La Sapienza, Rome, Italy ; Univ Siena, Siena, Italy ; Univ Santa Catarina, Florianopolis SC, Brazil	Brazil ; USA ; Italy	Botta, Maurizio ; Chiaradia-Delatorre, Louise Domeneghini ; Delle Monache, Franco ; Orbem Menegatti, Angela Camila ; Nunes, Ricardo Jose ; Mascarello, Alessandra ; Yunes, Rosendo Augusto ; Botta, Bruno ; Terenzi, Hernan ; Ferrari, Franco ; Mori, Mattia	2013	Science & Technology - Other Topics
Discovery of New Inhibitors of Mycobacterium tuberculosis InhA Enzyme Using Virtual Screening and a 3D-Pharmacophore-Based Approach	Mycobacterium tuberculosis InhA (MtInhA) is an attractive enzyme to drug discovery efforts due to its validation as an effective biological target for tuberculosis therapy. In this work, two different virtual-ligand-screening approaches were applied in order to identify new InhA inhibitors' candidates from a library of ligands selected from the ZINC database. First, a 3-D pharmacophore model was …	Univ Sao Paulo, Sao Paulo, Brazil ; Pontificia Univ Catolica Grande Sul PUCRS, Porto Alegre RS, Brazil	Brazil	Ducati, Rodrigo Gay ; de Souza, Osmar Norberto ; Rostirolla, Diana Carolina ; Carvalho Guido, Rafael Victorio ; Saraiva Macedo Timmers, Luis Fernando ; Andricopulo, Adriano Defini ; Borges Martinelli, Leonardo Kras ; Basso, Luis Augusto ; Pauli, Ivani ; dos Santos, Ricardo N ; Santos, Diogenes Santiago	2013	Pharmacology & Pharmacy ; Chemistry ; Computer Science
Disseminated nontuberculous mycobacterial disease in patients with acquired immune deficiency syndrome in the south of Brazil	A retrospective cohort was studied in order to evaluate mortality of patients with disseminated nontuberculous mycobacterial (NTM) disease in Brazil. This diagnosis was neglected in 44.4% of patients, and in-hospital mortality was 41.7%.	Univ Fed Rio Grande do Sul UFRGS, Porto Alegre RS, Brazil	Brazil	dos Santos, Rodrigo Pires ; Goldani, Luciano Zubaran ; Scheid, Karin L	2010	Tropical Medicine ; Public, Environmental & Occupational Health
Disseminated tuberculosis - A case report and discussion	The authors report the case of a 13 year-old boy with disseminated tuberculosis evidenced by bilateral otomastoiditis associated to abdominal pain, ascites and apical alveolar pneumonia, prior history of contact with tuberculosis (TB) patients and radiology findings at mastoiditis, abdominal tract and thorax. Diagnosis was confirmed through positive culture for Mycobaterium tuberculosis from mast…	Secretarias Municipais, Rio De Janeiro, Brazil ; Petropolis Sch Med, Rio De Janeiro, Brazil ; Hosp Cardoso Fontes, Rio De Janeiro, Brazil ; Hosp Estadual Carlos Chagas, Rio De Janeiro, Brazil ; Hosp Municipal Rocha Maia, Rio De Janeiro, Brazil	Brazil	Machado Pereira, Rosangela Ribeiro ; Barroso Pereira, Joao Claudio ; Gerecht, Salomao Assis	2008	Respiratory System
Dissolution testing of isoniazid, rifampicin, pyrazinamide and ethambutol tablets using near-infrared spectroscopy (NIRS) and multivariate calibration	This work utilized the near-infrared spectroscopy (NIRS) and multivariate calibration to measure the percentage drug dissolution of four active pharmaceutical ingredients (APIs)(isoniazid, rifampicin, pyrazinamide and ethambutol) in finished pharmaceutical products produced in the Federal University of Rio Grande do Norte (Brazil). The conventional analytical method employed in quality control te…	Univ Fed Rio Grande do Norte, Natal RN, Brazil	Brazil	de Oliveira Neves, Ana Carolina ; de Morais, Stephanie Cavalcante ; Gomes de Lima, Kassio Michell ; Lopes da Costa, Fernanda Saadna ; Porto, Dayanne Lopes ; Soares, Gustavo Mesquita	2012	Chemistry ; Pharmacology & Pharmacy
Distinct clinical and epidemiological features of tuberculosis in New York City caused by the RDRio Mycobacterium tuberculosis sublineage	Background: Genetic tracking of Mycobacterium tuberculosis is a cornerstone of tuberculosis (TB) control programs. The RDRio M. tuberculosis sublineage was previously associated with TB in Brazil. We investigated 3847 M. tuberculosis isolates and registry data from New York City (NYC) (2001-2005) to: (1) affirm the position of RDRio strains within the M. tuberculosis phylogenetic structure, (2) d…	New York State Dept Hlth, Albany, NY USA ; Univ Fed Rio de Janeiro, Rio De Janeiro, Brazil ; Columbia Univ, New York, NY USA ; New York City Dept Hlth & Mental Hyg, New York, NY USA ; Publ Hlth Res Inst, Newark, NJ USA ; Cornell Univ, Ithaca, NY USA	Brazil ; USA	Ho, John L ; Chiu, Yalin ; Bang, Heejung ; Weisenberg, Scott A ; Ahuja, Shama ; Driscoll, Jeffrey R ; Huard, Richard C ; Kurepina, Natalia ; Kreiswirth, Barry N ; Oliveira Lazzarini, Luiz Claudio ; Gibson, Andrea L ; Li, Jiehui	2012	Infectious Diseases
Distinct genotypic profiles of the two major clades of Mycobacterium africanum	Background: Mycobacterium tuberculosis is the principal etiologic agent of human tuberculosis (TB) and a member of the M. tuberculosis complex (MTC). Additional MTC species that cause TB in humans and other mammals include Mycobacterium africanum and Mycobacterium bovis. One result of studies interrogating recently identified MTC phylogenetic markers has been the recognition of at least two disti…	Natl Inst Publ Hlth & Environm, Bilthoven, Netherlands ; Cornell Univ, Ithaca, NY USA ; Columbia Univ, New York, NY USA ; Forschungszentrum, Borstel, Germany ; Fundaco Oswaldo Cruz FIOCRUZ, Rio De Janeiro, Brazil	Brazil ; USA ; Germany ; Netherlands	Ho, John L ; Huard, Richard C ; Kremer, Kristin ; Niemann, Stefan ; Goncalves Vasconcellos, Sidra Ezidio ; Suffys, Philip Noel ; Santos, Adalberto Rezende	2010	Infectious Diseases
Distribution patterns of variability for 18 immune system genes in Amerindians - relationship with history and epidemiology	Native American populations generally have a higher prevalence of infectious diseases than non-Native populations and this fact can induce different pressures in their immune system. We investigated the patterns of population differentiation (F-ST) of 32 polymorphisms related to adaptive immune response in four Native American populations (Ache, Guarani-Kaiowa, Guarani-Nandeva and Kaingang), and …	Arizona State Univ, Tempe, AZ USA ; Hosp Clin Porto Alegre, Porto Alegre RS, Brazil ; Univ Estadual Maringa, Parana, Brazil ; Univ Fed Rio Grande do Sul UFRGS, Porto Alegre RS, Brazil ; Univ Fed Parana, Parana, Brazil	Brazil ; USA	Salzano, Francisco M ; Callegari-Jacques, Sidia M ; Tsuneto, Luiza T ; Petzl-Erler, Maria Luiza ; Guimaraes, L S P ; Hurtado, A M ; Lindenau, J D ; Hutz, Mara H ; Hill, K R	2013	Immunology ; Cell Biology ; Pathology
Dithiocarbazate complexes with the (2+) (M=Pd or Pt) moiety Synthesis, characterization and anti-Tripanosoma cruzi activity	New neutral Pd(II) and Pt(II) complexes of the type (M Pd or Pt) were prepared in crystalline form in high-yield synthesis with the S-benzyldithiocarbazates and S-4-nitrobenzyldithiocarbazates derivatives from 2-hydroxyacetophenone, H2L1a and H2L1b, and benzoylacetone, H2L2a and H2L2b. The new complexes (1), (2), (3), (4), (5), (6), (7) and (8) were characterized on the basis of elemental analysi…	Univ Brasilia, Brasilia DF, Brazil ; Univ Fed Santa Maria, Rio Grande Do Sul RS, Brazil ; Free Univ Berlin, Berlin, Germany ; Univ Sao Paulo, Sao Paulo, Brazil	Brazil ; Germany	Abram, Ulrich ; Lang, Ernesto S ; Deflon, Victor M ; Andricopulo, Adriano Defini ; Lemos, Sebastiao S ; Fernandes, Andre G de A ; Maia, Pedro Ivo da S ; Silva, Jean Jerley N	2010	Biochemistry & Molecular Biology ; Chemistry
Divergence of Macrophage Phagocytic and Antimicrobial Programs in Leprosy	Effective innate immunity against many microbial pathogens requires macrophage programs that upregulate phagocytosis and direct antimicrobial pathways, two functions generally assumed to be coordinately regulated. We investigated the regulation of these key functions in human blood-derived macrophages. Interleukin-10 (IL-10) induced the phagocytic pathway, including the C-type lectin CD209 and sc…	Univ So Calif, Los Angeles, CA USA ; Fundaco Oswaldo Cruz FIOCRUZ, Rio De Janeiro, Brazil ; Univ Calif, CA USA ; Univ Miami, Miami, FL USA	Brazil ; USA	Rea, Thomas H ; Modlin, Robert L ; Krutzik, Stephan R ; Chun, Rene ; Ochoa, Maria Teresa ; Adams, John S ; Lee, Delphine J ; Cruz, Daniel ; Hewison, Martin ; Cheng, Genhong ; Montoya, Dennis ; Burdick, Anne E ; Teles, Rosane M B ; Schenk, Mirjam ; Sarno, Euzenir Nunes ; Ferguson, Benjamin G ; Zhang, Xiaoran	2009	Parasitology ; Virology ; Microbiology
Diversity of the MBL2 gene in various Brazilian populations and the case of selection at the Mannose-binding lectin locus	The mannose binding lectin (MBL2) polymorphism is responsible for a common immunodeficiency in the human species. There were suggestions that the MBL2 polymorphism has been under balancing selection, based on the high global frequency of alleles generating MBL deficiency and on the worldwide distribution of diseases negatively associated with them. To describe the distribution of MBL2 allelic hap…	Univ Fed Parana, Parana, Brazil ; Univ Tubingen, Tubingen, Germany	Brazil ; Germany	de Souza, I R ; Boldt, A B W ; Culpi, L ; Petzl-Erler, Maria Luiza ; Kun, J F J ; Tsuneto, Luiza T	2006	Immunology
DNA damage in peripheral blood mononuclear cells of patients undergoing anti-tuberculosis treatment	Tuberculosis (TB), a chronic infectious disease, is a major cause of morbidity and mortality worldwide. Expression of iNOS and consequent production of NO during the inflammatory process is an important defense mechanism against TB bacteria. We have tested whether pulmonary TB patients undergoing anti-tuberculosis treatment present DNA damage, and whether this damage is related to oxidative stres…	UNESP Univ Estadual Paulista, Rio Claro SP, Brazil	Brazil	Calvi, Sueli Aparecida ; Correa, Camila Renata ; Cardoso de Oliveira, Larissa Ragozo ; Peresi, Eliana ; Pierine, Damiana Tortolero ; Tavares, Francilene Capel	2012	Genetics & Heredity ; Biotechnology & Applied Microbiology ; Toxicology
DNA vaccine using Mycobacterium bovis Ag85B antigen induces partial protection against experimental infection in BALB/c mice	Bovine tuberculosis is a major cause of economic loss in countries where it is endemic, and in some countries, it may be a significant zoonotic disease problem. Therefore, new strategies for vaccine development are required, and among them, genetic immunization has potential value. The main goal of this study was to test the Mycobacterium bovis Ag85B gene as a DNA vaccine following challenge with…	Univ Fed Juiz De Fora UFJF, Juiz De Fora MG, Brazil ; Univ Fed Minas Gerais, Belo Horizonte MG, Brazil	Brazil	Azevedo, Vasco ; Oliveira, Sergio Costa ; Rodrigues, Michele F ; Teixeira, Henrique Couto ; Ferreira, Ana Paula ; Macedo, Gilson Costa ; Teixeira, Francisco M	2006	Immunology ; Infectious Diseases ; Microbiology
Do DNA extraction methods and Taq polimerase quality improve the double repetitive element (DRE) PCR typing method for Mycobacterium tuberculosis strains?	Double repetitive element (DRE) PCR amplification is a simple Mycobacterium tuberculosis typing method, however amplification failure or poor resolution of bands commit its efficacy. In order to verify if whether or not these features could be minimized by improving DNA extraction procedures or Taq polymerise quality, DRE-PCR was performed on 24 M. tuberculosis DNA samples extracted by heat-shock…	Univ Estado Rio De Janeiro, Rio De Janeiro, Brazil ; Fundaco Oswaldo Cruz FIOCRUZ, Rio De Janeiro, Brazil	Brazil	Cavalcanti, Hebe Rodrigues ; Fonseca, Leila de Souza ; Marques, Elizabeth Andrade ; Feres Saada, Maria Helena	2007	Microbiology
Does D-Cycloserine Enhance Exposure Therapy for Anxiety Disorders in Humans? A Meta-Analysis	The treatment of anxiety is on the edge of a new era of combinations of pharmacologic and psychosocial interventions. A new wave of translational research has focused on the use of pharmacological agents as psychotherapy adjuvants using neurobiological insights into the mechanism of the action of certain psychological treatments such as exposure therapy. Recently, d-cycloserine (DCS) an antibioti…	Univ Fed Rio de Janeiro, Rio De Janeiro, Brazil ; Fundaco Oswaldo Cruz FIOCRUZ, Rio De Janeiro, Brazil ; Univ Fed Fluminense, Rio De Janeiro, Brazil	Brazil	Coutinho, Evandro Silva Freire ; Figueira, Ivan ; Goncalves, Raquel ; Lopes, Alessandra ; Mendlowicz, Mauro Vitor ; Rodrigues, Helga ; Ventura, Paula	2014	Science & Technology - Other Topics
Does directly observed treatment ("DOTS") contribute to tuberculosis treatment compliance?	This is a qualitative study performed in the theoretical framework of the Theory of Social Determination of the Health-Disease process and the concept of Compliance. The goal was to analyze meanings of DOTS in compliance with tuberculosis treatment, according to healthcare professionals of the Technical Healthcare Supervision of Butanta (SUVIS), a region of the Sao Paulo City Healthcare Secretari…	Univ Sao Paulo, Sao Paulo, Brazil	Brazil	Bertolozzi, Maria Rita ; Terra, Maria Fernanda	2008	Nursing
DOTS in primary care units in the city of Rio de Janeiro, Southeastern Brazil	OBJECTIVE: To describe the implantation and the effects of directly-observed treatment short course (DOTS) in primary health care units. METHODS: Interviews were held with the staff of nine municipal health care units (MHU) that provided DOTS in Rio de Janeiro City, Southeastern Brazil, in 2004-2005. A dataset with records of all tuberculosis treatments beginning in 2004 in all municipal health c…	Hosp Fed Servidores Estado Rio de Janeiro, Rio De Janeiro RJ, Brazil ; Secretaria Estado Saude & Defesa Civil Rio de Jan, Rio De Janeiro, Brazil ; Fundaco Oswaldo Cruz FIOCRUZ, Rio De Janeiro, Brazil	Brazil	Lemos Lima, Sheyla Maria ; Brito, Claudia ; Escosteguy, Claudia Caminha ; Portela, Margareth Crisostomo ; Bessa Ferreira, Vanja Maria	2011	Public, Environmental & Occupational Health
Dropout from tuberculosis treatment in Nicaragua: the results of a comparative study	Objective. To identify factors related to dropping out from tuberculosis treatment in health centers in the departments of Managua and Matagalpa, in Nicaragua. Methods. This study matched cases and controls (1:1 ratio) by age and by municipality of treatment. The 251 cases were patients over 15 years of age who had dropped out of tuberculosis treatment, and the 251 controls were patients who had …	Univ Fed Bahia, Salvador BA, Brazil	Brazil	Pereira, SM ; Barreto, ML ; Pineda, NIS	2005	Public, Environmental & Occupational Health
Dropouts or Discontinuity of the Treatment of Tuberculosis in Rio Branco, Acre	This research investigates the factors related to the discontinuity of the treatment of tuberculosis in Rio Branco-Acre. To the fulfillment of this research, a contribution to ethnography has been adopted, for the successful apprehension of the reality to be studied. The research has been developed in two mapping steps: on the first, a search for information on the SINAN (System of National Injur…	Area Concentracao Saude Ciclos Vida & Soc, Sao Paulo, Brazil ; Univ Sao Paulo, Sao Paulo, Brazil ; Univ Fed Acre, Acre, Brazil	Brazil	Ferreira Adorno, Rubens de Camargo ; Rocha, Danuzia da Silva	2012	Public, Environmental & Occupational Health
Drug resistance in Mycobacterium tuberculosis clinical isolates from Brazil: Phenotypic and genotypic methods	We determined the susceptibility profile of 80 Mycobacterium tuberculosis (MTB) clinical isolates from Brazil against isoniazid (INH) and rifampicin (RIF) drugs by two phenotypic methods (Resazurin Microtiter Assay -REMA and BACTEC (TM) MGIT (TM) Mycobacterial Detection System). DNA polymorphisms were also determined by PCR-SSCP in isolates resistant to INH and RIF. BACTEC (TM) MGIT (TM) 960 dete…	Clemente Ferreira Inst, Sao Paulo, Brazil ; Univ Sao Paulo, Sao Paulo, Brazil ; Univ Estadual Maringa, Parana, Brazil ; Adolpho Lutz Inst, Sao Paulo, Brazil ; UNESP Univ Estadual Paulista, Rio Claro SP, Brazil	Brazil	Hirata, Mario Hiroyuki ; Fiuza de Melo, Fernando Augusto ; Sato, Daisy Nakamura ; Miyata, Marcelo ; Cardosa, Rosilene Fressatti ; Pavan, Fernando Rogerio ; Leite, Clarice Queico Fujimaro ; Marino, Leonardo Biancolino ; Zanelli, Cleslei Fernando	2011	Pharmacology & Pharmacy ; Research & Experimental Medicine
Drug resistance of Mycobacterium tuberculosis strains in southern Brazil	Introduction: The aim of this work was to evaluate the prevalence of Mycobacterium tuberculosis (MT) strains with mutations that could result in resistance to the main drugs used in treatment in a region with one of the highest numbers of tuberculosis (TB) cases in southern Brazil. Methods: Deoxyribonucleic acid (DNA) from 120 sputum samples from different patients suspicious of pulmonary tubercu…	Univ Santa Catarina, Florianopolis SC, Brazil ; Univ Blumenau, Blumenau SC, Brazil	Brazil	Dalmarco, Eduardo Monguilhott ; Blatt, Solange Lucia ; Mendes de Cordova, Caio Mauricio ; Grutzmacher, Laynara Katize	2012	Tropical Medicine ; Parasitology
Drug resistance profile of Mycobacterium tuberculosis in the state of Mato Grosso do Sul, Brazil, 2000-2006	Objective: To determine the drug resistance profile of Mycobacterium tuberculosis in the state of Mato Grosso do Sul, Brazil, between 2000 and 2006. Methods: Descriptive study of reported tuberculosis cases in the Brazilian Case Registry Database We included only those cases in which M. tuberculosis culture was positive and sensitivity to drugs (rifampicin, isoniazid, streptomycin and ethambutol)…	Univ Sao Paulo, Sao Paulo, Brazil ; Secretaria Estadual Saude Mato Grosso do Sul, Campo Grande MS, Brazil ; Univ Fed Mato Grosso do Sul, Dourados MS, Brazil	Brazil	Totumi Cunha, Eunice Atsuko ; Netto, Antonio Ruffino ; de Oliveira Andrade, Sonia Maria ; Marques, Marli	2010	Respiratory System
Drug-resistant tuberculosis in six hospitals in Rio de Janeiro, Brazil	SETTING: Tuberculosis (TB) drug resistance survey in six hospitals in Rio de Janeiro, Brazil. OBJECTIVE: To estimate resistance to at least one drug (DR) and multidrug resistance (MDR) and identify associated factors. DESIGN: One-year cross-sectional survey. Hospitals were included as a convenience sample. RESULTS: Of 595 patients investigated, 156 (26.2%) had previously undergone anti-tuberculos…	Univ Sao Paulo, Sao Paulo, Brazil ; Fundaco Oswaldo Cruz FIOCRUZ, Rio De Janeiro, Brazil ; Univ Fed Rio de Janeiro, Rio De Janeiro, Brazil ; Minist Saude, Rio De Janeiro, Brazil ; Secretaria Estado Saude & Defesa Civil Rio de Jan, Rio De Janeiro, Brazil ; Secretarias Municipais, Rio De Janeiro, Brazil	Brazil	Costa, Walter ; Netto, Antonio Ruffino ; de Queiroz Mello, Fernanda Carvalho ; Rolla, Valeria Cavalcanti ; de Noronha Andrade, Monica Kramer ; de Brito, Rossana Coimbra ; Kritski, Afranio Lineu ; Matos, Haroldo J ; Fonseca, Leila de Souza ; Oliveira, Hedi ; da Silva Lourenco, Maria Cristina	2010	Respiratory System ; Infectious Diseases
Drug-resistant tuberculosis in subjects included in the Second National Survey on Antituberculosis Drug Resistance in Porto Alegre, Brazil	Objective: To describe the prevalence of multidrug-resistant tuberculosis (MDR-TB) among tuberculosis patients in a major Brazilian city, evaluated via the Second National Survey on Antituberculosis Drug Resistance, as well as the social, demographic, and clinical characteristics of those patients. Methods: Clinical samples were collected from tuberculosis patients seen between 2006 to 2007 at th…	Univ Estado Rio De Janeiro, Rio De Janeiro, Brazil ; Fundaco Oswaldo Cruz FIOCRUZ, Rio De Janeiro, Brazil ; Univ Fed Rio Grande do Sul UFRGS, Porto Alegre RS, Brazil	Brazil	Moreira, Jose da Silva ; Dezoti Micheletti, Vania Celina ; Kritski, Afranio Lineu ; Ribeiro, Marta Osorio ; Braga, Jose Ueleres	2014	Respiratory System
Drugs against tuberculose: Past, present and future.	Approximately every minute, somewhere in the world four people die from tuberculosis (TB), an infection of Mycobacterium tuberculosis with about 3 million deaths per year. In spite of these problems, unfortunaly, it is about 40 years that a novel drug was last introduced on the market. Due to the rapid spread of multi-drug resistant TB strains, resistant against all major anti-tuberculosis drugs,…	Fundaco Oswaldo Cruz FIOCRUZ, Rio De Janeiro, Brazil	Brazil	Vasconcelos, Thatyana R A ; Nora de Souza, Marcus Vinicius	2005	Chemistry
Duplicates and misclassification of tuberculosis notification records in Brazil, 2001-2007	OBJECTIVE: To evaluate the change in tuberculosis (TB) notification rates due to the removal of unwanted duplicate records from the Brazilian notification system (2001-2007, data extracted in October 2008), and therefore extending the period of investigation of the previous study using the same methodology (2000-2004, data extracted in February 2006). METHODS: Repeat records were identified using…	World Hlth Org, Geneva, Switzerland ; Brazilian Minist Hlth, Dourados, Brazil	Brazil ; Switzerland	Codenotti, S ; Stevens, Antony Peter ; de Oliveira, G Pinto ; Ferreira Gomes, Adriana Bacelar ; Bierrenbach, Ana Luiza	2010	Infectious Diseases ; Respiratory System
Duration of Anti-Tuberculosis Therapy and Timing of Antiretroviral Therapy Initiation: Association with Mortality in HIV-Related Tuberculosis	Background: Antiretroviral therapy (ART) decreases mortality risk in HIV-infected tuberculosis patients, but the effect of the duration of anti-tuberculosis therapy and timing of anti-tuberculosis therapy initiation in relation to ART initiation on mortality, is unclear. Methods: We conducted a retrospective observational multi-center cohort study among HIV-infected persons concomitantly treated …	Univ Fed Rio de Janeiro, Rio De Janeiro, Brazil ; Univ Chile, Santiago, Chile ; Vanderbilt Univ, Nashville, TN USA ; Univ Peruana Cayetano Heredia, Lima, Peru ; Ctr GHESKIO, Port Au Prince, Haiti ; Inst Nacl Ciencias Med & Nutr Salvador Zubiran, Mexico City DF, Mexico ; Fdn Arriaran, Santiago, Chile ; Fdn Huesped, Buenos Aires DF, Argentina ; Hosp Escuela Tegucigalpa, Tegucigalpa, Honduras ; Inst…	Brazil ; Haiti ; Chile ; USA ; Peru ; Mexico ; Honduras ; Argentina	Cortes, Claudia P ; Pape, Jean W ; Carriquiry, Gabriela ; Sterling, Timothy R ; Cesar, Carina ; Duda, Stephany N ; Gonzalez, Elsa ; Jenkins, Cathy A ; Masys, Daniel R ; McGowan, Catherine C ; Padgett, Denis ; Shepherd, Bryan E ; Sierra Madero, Juan ; Schechter, Mauro ; Wehbe, Firas H	2013	Science & Technology - Other Topics
Dynamic study of tuberculosis mortality in Sao Paulo State, Brazil: a Bayesian approach	This study used dynamic linear models to analyze the dynamics of tuberculosis (TB) mortality in Sao Paulo State, Brazil. The study confirms previous findings of a decline in TB mortality in State in the last decade, while pointing to an increase in deaths beginning in 2005. Analysis of the two most frequent underlying causes pointed to HIV/TB co-infection. Forecasts for the next two years were pe…	Univ Fed Rio de Janeiro, Rio De Janeiro, Brazil ; Univ Fed Amazonas UFAM, Manaus AM, Brazil	Brazil	Oliveira dos Santos Junior, James Dean ; Pereira, Basilio de Braganca	2011	Public, Environmental & Occupational Health
Dynamics of glyphosate-induced conformational changes of Mycobacterium tuberculosis 5-enolpyruvylshikimate-3-phosphate synthase (EC 2.5.1.19) determined by hydrogen-deuterium exchange and electrospray mass spectrometry	The enzyme 5-enolpyruvylshikimate-3-phosphate synthase (EPSPS) catalyzes the reaction between shikimate 3-phosphate and phosphoenolpyruvate to form 5-enolpyruvylshikimate 3-phosphate, an intermediate in the shikimate pathway, which leads to the biosynthesis of aromatic amino acids. EPSPS exists in an open conformation in the absence of substrates and/or inhibitors and in a closed conformation whe…	UNESP Univ Estadual Paulista, Rio Claro SP, Brazil ; Univ Fed Rio Grande do Sul UFRGS, Porto Alegre RS, Brazil ; Pontificia Univ Catolica Grande Sul PUCRS, Porto Alegre RS, Brazil	Brazil	Palma, Mario Sergio ; Vaso, Alessandra ; Santos, Diogenes Santiago ; de Oliveira, Jaim Simoes ; Ruggiero Neto, Joao ; Basso, Luis Augusto ; Fossey, Marcelo A ; Marques, Mauricio R ; de Azevedo, Walter Filgueira, Jr	2008	Biochemistry & Molecular Biology
Early and extended early bactericidal activity of levofloxacin, gatifloxacin and moxifloxacin in pulmonary tuberculosis	OBJECTIVE: To evaluate the early bactericidal activity (EBA) of the new fluoroquinolones levofloxacin, gatifloxacin and moxifloxacin in patients with pulmonary tuberculosis (PTB). DESIGN: Randomized, open-label trial. Forty adults with newly diagnosed smear-positive PTB (10 per arm) were assigned to receive isoniazid (INH) 300 mg, levofloxacin 1000 mg, gatifloxacin 400 mg, or moxifloxacin 400 mg …	Natl Jewish Med & Res Ctr, Denver, CO USA ; Univ Calif, CA USA ; Case Western Reserve Univ, Cleveland, OH USA ; Univ Hosp Cleveland, Cleveland, OH USA ; Univ Colorado, Aurora, CO USA ; Univ Arkansas Med Sci, Little Rock, AR USA ; Univ Fed Espirito Santo, Vitoria ES, Brazil	Brazil ; USA	Daley, CL ; Debanne, Sara M ; Maciel, Ethel Leonor Noia ; Boom, W Henry ; Charlebois, ED ; Dietze, Reynaldo ; Johnson, J L ; Eisenach, KD ; Hadad, DJ ; Jankus, DD ; Peloquin, CA ; Palaci, Moises	2006	Respiratory System ; Infectious Diseases
Early and Extended Early Bactericidal Activity of Linezolid in Pulmonary Tuberculosis	Rationale: Linezolid, the first oxazolidinone approved for clinical use, has effective in vitro and promising in vivo activity against Mycobacterium tuberculosis. Objectives: To evaluate the early and extended early bactericidal activity of linezolid in patients with pulmonary tuberculosis. Methods: Randomized open label trial. Thirty patients with newly diagnosed smear-positive pulmonary tubercu…	Natl Jewish Med & Res Ctr, Denver, CO USA ; Univ Arkansas Med Sci, Little Rock, AR USA ; Case Western Reserve Univ, Cleveland, OH USA ; Univ Fed Espirito Santo, Vitoria ES, Brazil ; Univ Hosp Case Med Ctr, Cleveland, OH USA	Brazil ; USA	McGee, Bryan ; Debanne, Sara M ; Maciel, Ethel Leonor Noia ; Boom, W Henry ; Palaci, Moises ; Dietze, Reynaldo ; Jonhson, John L ; Peloquin, Charles A ; Dutra Molina, Lucilia Pereira ; Eisenach, Kathleen D ; Johnson, Denise F ; Hadad, David Jamil	2008	Respiratory System ; General & Internal Medicine
Early diagnosis of tuberculosis in the health services in different regions of Brazil	Objective: To analyze the infected person's first contact with the health services, for the early diagnosis of tuberculosis (TB) in different regions of Brazil. Method: a cross-sectional study undertaken in 6 municipalities in the South-east, South and North-east regions of Brazil. Data collection involved secondary sources and interviews with the patients. The data was analyzed using descriptive…	Fed Univ Pelotas, Pelotas RS, Brazil ; Fac Ceres, Ceres Go, Brazil ; Univ Fed Paraiba UFPB, Paraiba, Brazil ; Univ Estadual Feira de Santana, Feira De Santana BA, Brazil ; Univ Sao Paulo, Sao Paulo, Brazil ; Universidade Federal do Triângulo Mineiro UFMT, Uberaba MG, Brazil ; Univ Estadual Oeste Parana, Cascavel PR, Brazil	Brazil	de Araujo Assis, Marluce Maria ; Scatena Villa, Teresa Cristina ; de Sa, Lenilde Duarte ; Arakawa, Tiemi ; Scatena, Lucia Marina ; Monroe, Aline Aparecida ; Wysocki, Anneliese Domingues ; Scatolin, Beatriz Estuque ; Beraldo, Aline Ale ; Nogueira, Jordana de Almeida ; da Silva Sobrinho, Reinaldo Antonio ; de Paula Andrade, Rubia Laine ; Zanon Ponce, Maria Amelia ; Firmino Brunello, Maria Eugenia ;…	2013	Nursing
Early mortality and cause of deaths in patients using HAART in Brazil and the United States	Objective: To compare the early mortality pattern and causes of death among patients starting HAART in Brazil and the United States. Methods: We analyzed the combined data from two clinical cohorts followed at the Johns Hopkins AIDS Service in Baltimore, United States, and the Evandro Chagas Clinical Research Institute AIDS Clinic in Rio de Janeiro, Brazil. Participants included those who entered…	Johns Hopkins Univ Sch Med, Baltimore, MD USA ; Fundaco Oswaldo Cruz FIOCRUZ, Rio De Janeiro, Brazil	Brazil ; USA	Veloso, Valdileia Goncalves ; Grinsztejn, Beatriz ; Moore, Richard D ; Cardoso, Sandra Wagner ; Luz, Paula Mendes ; Friedman, Ruth K ; Moreira, Ronaldo Ismerio ; Campos, Dayse Pereira ; Keruly, Jeanne C ; Pilotto, Jose Henrique	2009	Immunology ; Virology ; Infectious Diseases
Ecological correlation among prevalence of asthma symptoms, rhinoconjunctivitis and atopic eczema with notifications of tuberculosis and measles in the Brazilian population	This study aims to assess the relationship among incidence of tuberculosis and measles, in the general population, within the year of birth and the prevalence of asthma, rhinoconjunctivitis and atopic eczema in teenagers from different Brazilian cities enrolled in the International Study of Asthma and Allergies in Childhood (ISAAC) phases I and III. Positive answers to the questions: 'Have you ha…	Pontificia Univ Catolica Grande Sul PUCRS, Porto Alegre RS, Brazil ; Universidade Federal de Ciências da Saúde de Porto Alegre, RS, Brazil ; Univ Fed Parana, Parana, Brazil ; Inst Materno Infantil Pernambuco, Recife PE, Brazil ; Fed Univ Sao Paulo UNIFESP, Sao Paulo, Brazil ; Univ Fed Bahia, Salvador BA, Brazil ; Univ Fed Pernambuco, Recife PE, Brazil	Brazil	Camelo-Nunes, IC ; de Britto, M ; Sole, D ; Fischer, GB ; Naspitz, CK ; Sarinho, Emanuel ; Rosario, NA ; Sarinho, S ; Souza, LSD ; Stein, R ; Wandalsen, GF	2005	Immunology ; Pediatrics ; Allergy
Effect of BCG revaccination on incidence of tuberculosis in school-aged children in Brazil: the BCG-REVAC cluster-randomised trial	Background Many countries offer a second BCG vaccination to prevent tuberculosis, although there is little evidence of whether this confers additional protection. BCG vaccination is routine in Brazil but BCG revaccination procedures vary by state. We studied revaccination efficacy in two Brazilian cities with tuberculosis prevalence representative of Brazil. Methods We did a cluster-randomised tr…	Minist Saude, Rio De Janeiro, Brazil ; Univ Fed Bahia, Salvador BA, Brazil ; Med Univ Graz, Graz, Austria ; Univ London, London, England ; Brazilian Minist Hlth, Dourados, Brazil ; Univ Fed Rio de Janeiro, Rio De Janeiro, Brazil	Brazil ; Austria ; UK	Cruz, AA ; Dourado, Ines ; Ichihara, MY ; de Brito, SC ; Genser, Bernd ; Rodrigues, LC ; Pereira, SM ; Bierrenbach, Ana Luiza ; Hijjar, Miguel Aiub ; Barreto, ML ; Sant' Anna, Clemax Couto ; Cunha, Sergio S	2005	General & Internal Medicine
Effect of continuous positive airway pressure on fluid absorption among patients with pleural effusion due to tuberculosis	Background: Tuberculosis (TB) remains as an important public health problem worldwide. The most common type is pulmonary TB, and the most prevalent form of extra-pulmonary disease among HIV-negative patients is pleural disease. Objective: The objective of the present study was to determine the effect of continuous positive airway pressure (CPAP) on fluid absorption among patients with pleural eff…	Ctr Univ Augusto Motta UNISUAM, Rio De Janeiro, Brazil ; Univ Fed Rio de Janeiro, Rio De Janeiro, Brazil	Brazil	Boechat, Ana L ; de Queiroz Mello, Fernanda Carvalho ; Conde, Marcus Barreto ; Menezes, Sara L S ; Rodrigues, Rosana Souza ; Oliveira, Juliana F	2010	Orthopedics ; Rehabilitation
Effect of improved tuberculosis screening and isoniazid preventive therapy on incidence of tuberculosis and death in patients with HIV in clinics in Rio de Janeiro, Brazil: a stepped wedge, cluster-randomised trial	Background Preventive therapy for tuberculosis in patients with HIV is effective, but it has not been widely implemented in moderate or high-burden settings. We assessed the effect of widespread use of isoniazid preventive therapy on rates of tuberculosis and death in people with HIV in Brazil. Methods We did a stepped wedge, duster-randomised trial with patients actively enrolled in 29 HIV clini…	Secretarias Municipais, Rio De Janeiro, Brazil ; Univ Fed Rio de Janeiro, Rio De Janeiro, Brazil ; Johns Hopkins Univ Sch Med, Baltimore, MD USA ; Fundaco Oswaldo Cruz FIOCRUZ, Rio De Janeiro, Brazil	Brazil ; USA	King, Bonnie S ; Durovni, Betina ; Cavalacante, Solange C ; Chaisson, Richard E ; Moulton, Lawrence H ; Cohn, Silvia ; Saraceni, Valeria ; Efron, Anne ; Pacheco, Antonio Guilherme ; Golub, Jonathan Eric	2013	Infectious Diseases
Effect of pH, mucin and bovine serum on rifampicin permeability through Caco-2 cells	Rifampicin, a poorly soluble drug, has great importance in therapeutics as it is the main drug used to treat tuberculosis. The characterization of its permeability and the factors that influence it represent an important tool for predicting its bioavailability. Caco-2 cell monolayers were used as models of the intestinal mucosa to assess the uptake and transport of rifampicin and the effects of v…	Univ Sao Paulo, Sao Paulo, Brazil ; Univ Chile, Santiago, Chile ; Univ Fed Ouro Preto, Belo Horizonte MG, Brazil	Brazil ; Chile	De Souza, Jacqueline ; Storpirtis, Silvia ; Chiann, Chang ; Fernandes, Mariane Ballerini ; Goncalves, Jose Eduardo ; Nella Gai, Maria	2012	Pharmacology & Pharmacy
Effect of the explicit flexibility of the InhA enzyme from Mycobacterium tuberculosis in molecular docking simulations	Background: Protein/receptor explicit flexibility has recently become an important feature of molecular docking simulations. Taking the flexibility into account brings the docking simulation closer to the receptors' real behaviour in its natural environment. Several approaches have been developed to address this problem. Among them, modelling the full flexibility as an ensemble of snapshots deriv…	Pontificia Univ Catolica Grande Sul PUCRS, Porto Alegre RS, Brazil	Brazil	Machado, Karina S ; Cohen, Elisangela M L ; Cohen, Marcelo ; de Souza, Osmar Norberto	2011	Biotechnology & Applied Microbiology ; Genetics & Heredity
Effectiveness and cost-effectiveness of first BCG vaccination against tuberculosis in school-age children without previous tuberculin test (BCG-REVAC trial): a cluster-randomised trial	Background Neonatal BCG vaccination is part of routine vaccination schedules in many developing countries; vaccination at school age has not been assessed in trials in low-income and middle-income countries. Catch-up BCG vaccination of school-age children who missed neonatal BCG vaccination could be indicated if it confers protection and is cost-effective. We did a cluster-randomised trial (BCG R…	Fundaco Oswaldo Cruz FIOCRUZ, Rio De Janeiro, Brazil ; Univ Fed Bahia, Salvador BA, Brazil ; Heidelberg Univ, Heidelberg, Germany ; Univ Fed Rio de Janeiro, Rio De Janeiro, Brazil ; Univ London, London, England	Brazil ; UK ; Germany	Genser, Bernd ; Pereira, Susan Martins ; Ichihara, Maria Y ; Souza da Cruz Filho, Alvaro Augusto ; Hijjar, Miguel Aiub ; Pilger, Daniel ; Sant' Anna, Clemax Couto ; Barreto, Mauricio Lima ; Rodrigues, Laura Cunha ; Santos, Andreia C	2012	Infectious Diseases
Effectiveness and safety of isoniazid chemoprophylaxis for HIV-1 infected patients from Rio de Janeiro	The clinical and epidemiological characteristics, adverse events, treatment adherence and effectiveness of isoniazid chemoprophylaxis were analyzed in a cohort of 138 tuberculosis/HIV-coinfected patients. An open, non-randomized, pragmatic prophylactic trial was conducted on adult patients with a normal chest X-ray and positive tuberculin skin test (>= 5 mm) who received isoniazid chemoprophylaxi…	Fundaco Oswaldo Cruz FIOCRUZ, Rio De Janeiro, Brazil	Brazil	Bedoya Pacheco, Sandro Javier ; Rolla, Valeria Cavalcanti ; Lambert Passos, Sonia Regina ; Marques Hoekerberg, Yara Hahr ; Vieira de Souza, Claudia Teresa	2009	Parasitology ; Tropical Medicine
EFFECTIVENESS IN THE DIAGNOSIS OF TUBERCULOSIS IN FOZ DO IGUACU, THE TRIPLE-BORDER AREA OF BRAZIL, PARAGUAY AND ARGENTINA	This study sought to assess the effectiveness of health services in the diagnosis of tuberculosis in Foz do Iguacu-PR, the triple border region of Brazil, Paraguay, and Argentina. In this epidemiologic, cross-sectional study, 101 persons with tuberculosis were interviewed in 2009 by using an instrument based on the Primary Care Assessment Tool. The analysis was based on proportions and respective…	Universidade Federal do Triângulo Mineiro UFMT, Uberaba MG, Brazil ; Univ Sao Paulo, Sao Paulo, Brazil ; Univ Fed Rio Grande do Norte, Natal RN, Brazil	Brazil	Beraldo, Aline Ale ; Galvao Pinto, Erika Simone ; da Silva Sobrinho, Reinaldo Antonio ; de Paula Andrade, Rubia Laine ; Monroe, Aline Aparecida ; Zanon Ponce, Maria Amelia ; Pinto, Regina Carvalho ; Scatena Villa, Teresa Cristina ; Scatena, Lucia Marina	2013	Nursing
Effectiveness of Highly Active Antiretroviral Therapy (HAART) Used Concomitantly With Rifampicin in Patients with Tuberculosis and AIDS	This study evaluated the effectiveness of two HAART regimens concomitant to rifampicin based tuberculosis (TB) treatment. Patients with TB/HIV diagnosis followed at the TB program between June 2000 and March 2005 were prospectively evaluated. The different HAART regimens in antiretrovirals (ARV) treatment naive and ARV experienced patients were compared. The effectiveness of HAART was defined as …	Fundaco Oswaldo Cruz FIOCRUZ, Rio De Janeiro, Brazil	Brazil	Morgado, Mariza Goncalves ; Velasque, Luciane de Souza ; da Silva Lourenco, Maria Cristina ; Costa, Marli Jane ; Sant'Anna, Flavia Marinho ; Stanis Schmaltz, Carolina Arana ; Grinsztejn, Beatriz ; Rolla, Valeria Cavalcanti	2009	Infectious Diseases
Effectiveness of tuberculosis treatment	Objective: To analyze the treatment strategies that influence the effectiveness of tuberculosis treatment at primary care clinics (PCCs) in Brazil. Methods: This was a descriptive, retrospective epidemiological survey based on the medical records of 588 tuberculosis patients enrolled in the tuberculosis control programs at two PCCs located in the city of Belem, Brazil: Centro de Saude Escola do M…	Escola Marco, Belem PA, Brazil ; Unidade Basica Saude Pedreira, Belem PA, Brazil	Brazil	Bastos, Fabiana de Arruda ; Barbagelata, Camila Melo ; de Oliveira Ohnishi, Maria Deise ; Fernandes da Paz, Leticia Nazareth ; Figueiredo de Oliveira, Joao Augusto, III ; Parente, Igor Costa	2012	Respiratory System
Effectiveness, against tuberculosis, of pseudo-ternary complexes: Peptide-DNA-cationic liposome	We report the effects of a synthetic peptide designed to act as a nuclear localization signal on the treatment of tuberculosis. The peptide contains 21 amino acid residues with the following specific domains: nuclear localization signal from SV 40T, cationic shuttle sequence, and cysteamide group at the C-terminus. The peptide was complexed with the plasmid DNAhsp65 and incorporated into cationic…	Univ Sao Paulo, Sao Paulo, Brazil ; Univ Campinas UNICAMP, Campinas SP, Brazil ; Univ Fed Sao Paulo, Sao Paulo SP, Brazil	Brazil	Silva, Celio Lopes ; de la Torre, Lucimara Gaziola ; Rosada, Rogerio Silva ; Andrade Santana, Maria Helena ; Nakaie, Clovis Ryuichi	2012	Chemistry
Effects of culture filtrates of endophytic fungi obtained from Piper aduncum L. on the growth of Mycobacterium tuberculosis	Substances that inhibit the growth of Mycobacterium tuberculosis could potentially be used as antibiotics. These substances could also be added to test culture media to improve the speed of tuberculosis diagnosis. The aim of this work was to investigate the influence of culture filtrates of endophytic fungi isolated from P. aduncum L. on the growth of M. tuberculosis. To achieve this objective, t…	Univ Fed Amazonas UFAM, Manaus AM, Brazil ; EMBRAPA Food Agroind, Rio De Janeiro RJ, Brazil ; Inst Nacl de Pesquisas da Amazonia, Amazonas, Brazil ; Ctr Biotecnol Amazonia, Amazonas, Brazil	Brazil	Maia Chaves, Francisco Celio ; da Veiga Junior, Valdir Florencio ; Salem, Julia Ignez ; Braga de Souza, Joao Vicente ; Carvalho, Clarice Maia ; de Lima, Alita Moura ; Alves Cortez, Ana Claudia	2011	Biotechnology & Applied Microbiology
[truncated: 1,229 more rows]
