# Supplementary material for: Network analysis for science and technology management: Evidence from tuberculosis research in Fiocruz, Brazil
Source: PLoS One. 2017 Aug 8;12(8):e0181870. doi: 10.1371/journal.pone.0181870 (PMC5549698; doi:10.1371/journal.pone.0181870)
Supplement: S2 File — (CSV) [file pone.0181870.s002.csv]

	FundacoOswaldoCruzFIOCRUZ_RioDeJaneiro_Brazil	UnivSaoPaulo_SaoPaulo_Brazil	UnivFedRiodeJaneiro_RioDeJaneiro_Brazil	UNESPUnivEstadualPaulista_RioClaroSP_Brazil	PontificiaUnivCatolicaGrandeSulPUCRS_PortoAlegreRS_Brazil	UnivFedRioGrandedoSulUFRGS_PortoAlegreRS_Brazil	UnivFedMinasGerais_BeloHorizonteMG_Brazil	AdolphoLutzInst_SaoPaulo_Brazil	UnivCampinasUNICAMP_CampinasSP_Brazil	JohnsHopkinsUnivSchMed_Baltimore_MDUSA	UnivFedBahia_SalvadorBA_Brazil	UnivFedEspiritoSanto_VitoriaES_Brazil	FedUnivSaoPauloUNIFESP_SaoPaulo_Brazil	UnivFedPernambuco_RecifePE_Brazil	UnivFedRioGrande_RioGrandeRS_Brazil	UnivLondon_London_England	UnivFedJuizDeForaUFJF_JuizDeForaMG_Brazil	UnivEstadoRioDeJaneiro_RioDeJaneiro_Brazil	UnivCalif_CAUSA	InstButantan_SaoPaulo_Brazil	SecretariasMunicipais_RioDeJaneiro_Brazil	UnivFedGoias_GoianiaGo_Brazil	UnivFedFluminense_RioDeJaneiro_Brazil	FundacaoEstadualProdPesquisaSaude_PortoAlegreRS_Brazil	InstTropMedPrinceLeopold_Antwerp_Belgium	CaseWesternReserveUniv_Cleveland_OHUSA	EscolaBahianaMed&SaudePublEBMSP_SalvadorBA_Brazil	FacMedSaoJosedoRioPreto_SaoJoseDoRioPretoSP_Brazil	InstPasteur_Paris_France	UnivFedCeara_Ceara_Brazil	FedUnivPelotas_PelotasRS_Brazil	UnivBrasilia_BrasiliaDF_Brazil	BrazilianMinistHlth_Dourados_Brazil	HospOctavioMangabeira_SalvadorBA_Brazil	LeidenUniv_Leiden_Netherlands	UnivGamaFilhoRJBrasil_RioDeJaneiro_Brazil	UnivSantaCatarina_FlorianopolisSC_Brazil	UniversidadeLuteranadoBrasilULBRARS_CanoasRS_Brazil	IntUnionTB&LungDis_Paris_France	UnivFedParana_Parana_Brazil	ColoradoStateUniv_FtCollins_COUSA	CornellUniv_Ithaca_NYUSA	McGillUniv_MontrealPQ_Canada	SecretariasEstadoSaoPaulo_Brazil	UnivArkansasMedSci_LittleRock_ARUSA	UnivFedSantaMaria_RioGrandeDoSulRS_Brazil	BrazilianTBResNetworkREDETB_RibeiraoPretoSP_Brazil	CtrReferenciaHelioFraga_RioDeJaneiroRJ_Brazil	RoyalTropInst_Amsterdam_Netherlands
FundacoOswaldoCruzFIOCRUZ_RioDeJaneiro_Brazil	153	5	49	2	1	5	10	2		12	3	3		12	4	13	12	10	3	1	8	3	7	4	3		4		7		1		1	3	8	2	2	4			5	4						2	3
UnivSaoPaulo_SaoPaulo_Brazil	5	149	17	13	1	2	3	11	12	4	4	1	2	1		1	2	1	3	7	1	1		2				7	3	3	1	1				5		2	6				4	5		2	6		1
UnivFedRiodeJaneiro_RioDeJaneiro_Brazil	49	17	120	1	1	7	5	4		22	4	2	2		3	3	2	7	1	2	9	1	7	5	2			2	2				1		4	8	1	5		4	2	6	3				1	4	3
UNESPUnivEstadualPaulista_RioClaroSP_Brazil	2	13	1	58	21	6		12	3				1		2					2		2						2				1					1									2		1
PontificiaUnivCatolicaGrandeSulPUCRS_PortoAlegreRS_Brazil	1	1	1	21	41	12			1		1		1	1	4					1								1		1										1						1
UnivFedRioGrandedoSulUFRGS_PortoAlegreRS_Brazil	5	2	7	6	12	39	1	3	1						3				2					10	2				1	1	1							6				1				1
UnivFedMinasGerais_BeloHorizonteMG_Brazil	10	3	5			1	37	1	1		3	1	2				4			2				2					1	1					1		1	1				3							1
AdolphoLutzInst_SaoPaulo_Brazil	2	11	4	12		3	1	34	3			1							3			1		2	5												1					1		2
UnivCampinasUNICAMP_CampinasSP_Brazil		12		3	1	1	1	3	34		1					1			1	2										1
JohnsHopkinsUnivSchMed_Baltimore_MDUSA	12	4	22							29		1	1			1					9												1			1					1		1
UnivFedBahia_SalvadorBA_Brazil	3	4	4		1		3		1		28		1	2		5			3	1			1				8						1	7			1			1		1
UnivFedEspiritoSanto_VitoriaES_Brazil	3	1	2				1	1		1		26	2					1	1					1		11							1					1							7
FedUnivSaoPauloUNIFESP_SaoPaulo_Brazil		2	2	1	1		2			1	1	2	25	1					2	1						1				1	2		1							1					1
UnivFedPernambuco_RecifePE_Brazil	12	1			1						2		1	23		7																								1
UnivFedRioGrande_RioGrandeRS_Brazil	4		3	2	4	3									22					1				1	5						2							2								1
UnivLondon_London_England	13	1	3						1	1	5			7		22		2	1			2					1		5				1		2						4								1
UnivFedJuizDeForaUFJF_JuizDeForaMG_Brazil	12	2	2				4										19						1												1														1
UnivEstadoRioDeJaneiro_RioDeJaneiro_Brazil	10	1	7									1				2		18				1	1						2		1				2	2					3						1	2	1
UnivCalif_CAUSA	3	3	1			2		3	1		3	1	2			1			15					1		1	3				1			3								1			1
InstButantan_SaoPaulo_Brazil	1	7	2	2	1		2		2		1		1		1					14										1
SecretariasMunicipais_RioDeJaneiro_Brazil	8	1	9							9											14
UnivFedGoias_GoianiaGo_Brazil	3	1	1	2				1								2		1				14							2			1			1						2								1
UnivFedFluminense_RioDeJaneiro_Brazil	7		7								1						1	1					13					1									1			2
FundacaoEstadualProdPesquisaSaude_PortoAlegreRS_Brazil	4	2	5			10	2	2				1			1				1					12														7				1							1
InstTropMedPrinceLeopold_Antwerp_Belgium	3		2			2		5							5										12				1
CaseWesternReserveUniv_Cleveland_OHUSA												11	1						1							11																			6
EscolaBahianaMed&SaudePublEBMSP_SalvadorBA_Brazil	4										8					1			3								11							8
FacMedSaoJosedoRioPreto_SaoJoseDoRioPretoSP_Brazil		7	2	2	1																		1					11												1				1			2
InstPasteur_Paris_France	7	3	2			1	1									5		2				2			1				11						2						4	1							1
UnivFedCeara_Ceara_Brazil		3			1	1	1		1				1							1										11
FedUnivPelotas_PelotasRS_Brazil	1	1				1							2		2			1	1												10							1
UnivBrasilia_BrasiliaDF_Brazil		1		1																		1										10	4										1
BrazilianMinistHlth_Dourados_Brazil	1		1							1	1	1	1			1																4	9						1					1
HospOctavioMangabeira_SalvadorBA_Brazil	3										7								3								8							9
LeidenUniv_Leiden_Netherlands	8		4				1									2	1	2				1							2						9						3								4
UnivGamaFilhoRJBrasil_RioDeJaneiro_Brazil	2	5	8							1								2																		9		1					4				1
UnivSantaCatarina_FlorianopolisSC_Brazil	2		1	1			1	1			1												1														9			1
UniversidadeLuteranadoBrasilULBRARS_CanoasRS_Brazil	4	2	5			6	1					1			2									7							1					1		9											1
IntUnionTB&LungDis_Paris_France		6																															1						8					2			1
UnivFedParana_Parana_Brazil			4		1						1		1	1									2					1									1			8
ColoradoStateUniv_FtCollins_COUSA	5		2							1						4		3				2							4						3						7								1
CornellUniv_Ithaca_NYUSA	4		6			1	3	1			1								1					1					1													7
McGillUniv_MontrealPQ_Canada		4	3							1																						1				4							7
SecretariasEstadoSaoPaulo_Brazil		5						2																				1					1						2					7			1
UnivArkansasMedSci_LittleRock_ARUSA												7	1						1							6																			7
UnivFedSantaMaria_RioGrandeDoSulRS_Brazil		2		2	1	1									1																															7
BrazilianTBResNetworkREDETB_RibeiraoPretoSP_Brazil		6	1															1										2								1			1					1			6
CtrReferenciaHelioFraga_RioDeJaneiroRJ_Brazil	2		4	1														2																														6
RoyalTropInst_Amsterdam_Netherlands	3	1	3				1									1	1	1				1		1					1						4			1			1								6
UnivFedMatoGrossodoSul_DouradosMS_Brazil				5	4	1		1							1
UnivParis_Paris_France	2	1	1													1		1											1												1		1					2
AdmPenitenciariaRiodeJaneiro_RioDeJaneiro_Brazil	3		2													1		2																														3
ClementeFerreiraInst_SaoPaulo_Brazil		2		2				2	1				2						1
CtrDisControl&Prevent_Atlanta_GAUSA	1		3				1						2																				2						1			1		1
HospSanatorioPartenon_PortoAlegreRS_Brazil	1	1	2			4									1									3														2										1
InstInfectolEmillioRibas_SaoPaulo_Brazil		3						1	1																																			2
IntCouncilNurse_Geneva_Switzerland		5																																					5
KNCVTuberculosisFoundation_TheHague_Netherlands		5																																					5
MinistHlth_Kampala_Uganda		5																																					5
MinistPublHlth_Bangkok_Thailand		5																																					5
NationalInstitutesofHealthNIH_Bethesda_MDUSA	2		1				2																														2
StateAgcyTB&LungDis_Riga_Latvia		5																																					5
UnivEstadualMaringa_Parana_Brazil		2		3				2																																								1
UnivFedParaibaUFPB_Paraiba_Brazil		4																													1
UnivFedSaoCarlos_SaoPaulo_Brazil		5		4				2														1										1
UnivHospCaseMedCtr_Cleveland_OHUSA												5	1													5																			4
AlbertEinsteinCollMed_Bronx_NYUSA	1		1			1														2
ColumbiaUniv_NewYork_NYUSA	2		4			1	2												1										1													3
FundacaoAtaulphoPaiva_RioDeJaneiro_Brazil	2		2													1		2											1																			2
HospClinPortoAlegre_PortoAlegreRS_Brazil						4
InstNatlSante&RechMed_Paris_France	2		1													1		1																														2
LIONEXDiagnost&TherapeutGmbH_Braunschweig_Germany	3		3																																	1
LouisianaStateUniv_BatonRouge_LAUSA	3		1							1						2		1											2						2						4
NatlInstPublHlth&Environm_Bilthoven_Netherlands	3	1	2			2	1	1																	2				2													1	1
NatlJewishMed&ResCtr_Denver_COUSA					1							2							1							2				1															2
SecretariaEstadoSaude&DefesaCivilRiodeJan_RioDeJaneiro_Brazil	1	1	3															1			2															1
UnivCapeTown_CapeTown_SouthAfrica		1	1			1			1										1																		1
UnivEstadualLondrina_Londrina_Brazil														1
UnivEstadualPernambuco_RecifePE_Brazil	4													4		3
UnivFedAmazonasUFAM_ManausAM_Brazil	2																	1
UnivFedLavras_LavrasMG_Brazil
UnivFedSergipe_Sergipe_Brazil		1									1								1																							1
UnivLaRepubl_Montevideo_Uruguay		2		1									2						1										1		2
UniversidadeFederaldoTrianguloMineiroUFMT_UberabaMG_Brazil
CentUnivVenezuela_Caracas_Venezuela													2						1												2
Centrenationaldelarecherchescientifique_Orleans_France		2	1
CICVyAInstNaclTecnolAgropecuaria_BuenosAiresDF_Argentina	2	1				1						1	1												1				1		1
DukeUniv_Durham_NCUSA	2						2																														1
EMBRAPAFoodAgroind_RioDeJaneiroRJ_Brazil	2		3												2		1
ForsythInst_Cambridge_MAUSA
FundacaoHospEstadoMinasGerais_BeloHorizonteMG_Brazil							3
HospGenGregorioMaranon_Madrid_Spain	2		1			1	1																		1				2													1
HospRaphaeldePaulaSouza_RioDeJaneiro_Brazil	2		2																				1												2														2
InfectDisResInst_Seattle_WAUSA	1															1		1				2							1						1						1								1
InstMedTropSaoPaulo_SaoPaulo_Brazil		3																																												2
IntCtrDiarrhoealDisRes_Dhaka_Bangladesh	2					1										2		1				2			1				3						1						2								1
MedSansFrontieres_Paris_France															3										3
MinistSaude_RioDeJaneiro_Brazil	2		2								1					1																	1
PetropolisSchMed_RioDeJaneiro_Brazil		1	1							1											2															1							1
ProgramaControleTBSMSPetropolis_RioDeJaneiro_Brazil	2	1	2							2
PublHlthResInst_Newark_NJUSA	3		2			1	1																		1				2													2
SecretariasMunicipais_SaoPaulo_Brazil		2					1									1
SouzaMarquesFdn_RioDeJaneiro_Brazil	1	2	3							1																										3							2
UnivAlabama_Birmingham_ALUSA	1		2							2							1
UnivEstadoAmazonas_Amazonas_Brazil	1
UnivEstadualParaiba_CampinaGrandePB_Brazil		3	1																									1			1
UnivFedEstadoRiodeJaneiroUniRio_RioDeJaneiro_Brazil			2															1
UnivFedRioGrandedoNorte_NatalRN_Brazil		1												1
UnivLiverpool_Merseyside_England		1							1
UnivMichiganHlthSyst_AnnArbor_MIUSA		3
WorldHlthOrg_Geneva_Switzerland									1	1						1																1											1
YonseiUniv_Seoul_SouthKorea	2		1													3		2				1							3						2						3								1
AnandabanHosp_Anandaban_Nepal	1															2		1				2							2						1						2								1
AnuarAuadInfectDisReferenceHosp_GoianiaGo_Brazil	1		1																			1													1
ArmauerHansenResInst_AddisAbaba_Ethiopia	1												1			1		1				1							1						1						1								1
AssocCombateAoCancGoias_GoianiaGo_Brazil																						2
BethIsraelDeaconessMedCtr_NewYork_NYUSA
BiomedResInst_Rockville_MDUSA	2						1
BllombergSchPublHlth_Baltimore_MDUSA			2							2
CareggiHosp_Florence_Italy	2		1			2																		1	1				1									1
CIBEREnfermedadesResp_Madrid_Spain	1		1				1																						1													1
CtrReferencia&TreinamentoDSTAids_SaoPauloSP_Brazil		1						1											1
CtrSaudeOswaldoCruzPrefeituraBeloHorizonte_BeloHorizonteMG_Brazil	2						2
EmilioRibasInfectDisInst_SaoPaulo_Brazil		1					1
FacMedRibeiraoPreto_RibeiraoPretoSP_Brazil		1		1					1
FaculdadeMultivixUNIVIX_EspiritoSanto_Brazil			1									1
FarmacoreBiotechnolLtd_SaoPaulo_Brazil		2							1
FundacaoEzequielDias_BeloHorizonteMG_Brazil			1				2																																			1
GorgasTBInitatHonduras_Tegucigalpa_Honduras			2							2
HospEduardodeMenezes_BeloHorizonteMG_Brazil	1						2
HospMunicipalJesus_RioDeJaneiro_Brazil			2
HospMunicipalNelsonEarp_RioDeJaneiro_Brazil																					1
HospMunicipalSouzaAguiar_RioDeJaneiroRJ_Brazil	2		2
HospServidorPublEstadualFranciscoMoratodeO_SaoPaulo_Brazil		1
InstBiomed_Caracas_Venezuela																2						1							2												2
InstEvandroChagas_Para_Brazil	1		1			1		1																	1
InstMedIntegralProfFernandoFigueira_RecifePE_Brazil	2													2		1
InstNaclCiencia&Tecnol_SaoPaulo_Brazil		2		1							1
InstNaclEnfermedadesInfecciosasANLISCarlosM_BuenosAiresDF_Argentina	1		1			1		2																	2
InstNaclEnfermedadesResp_MexicoCityDF_Mexico													2						1												2
InstPesquisasBiol_PortoAlegreRS_Brazil						2
InstSaludPublChile_Santiago_Chile	1		1			1		2																	2
MarylandDeptHlth&MentalHyg_Baltimore_MDUSA			2							2
NatlThoraxInst_Tegucigalpa_Honduras			2							2
NewYorkStateDeptHlth_Albany_NYUSA	2		1			1	1																		1				2													1
OrgPanAmerSaude_BrasiliaDF_Brazil																																1							1				1
PontificiaUnivCatolicaParanaPUCPR_Parana_Brazil																																								1			1
ProgramaNacionaldeControledaTuberculose_BrasiliaDF_Brazil
QuatroGPesquisa&DesenvolvimentoLTDA_PortoAlegreRS_Brazil				1	2																																									1
RioDeJanerioTBSciLeague_RioDeJaneiro_Brazil		1	2															1			1															1											1
SantaMariaStateHosp_RioDeJaneiro_Brazil	1		2																																1
SecretariaEstadoPernambuco_RecifePE_Brazil	1						1							1		1
SerraOrgaosEducFdn_RioDeJaneiro_Brazil			1															1														1	1			1
StatensSerumInst_Copenhagen_Denmark	1					1							1												1				1
UnivAberdeen_OldAberdeen_Scotland	2		1																				1
UnivAmsterdam_Amsterdam_Netherlands			1			1													1
UnivBarcelona_Barcelona_Spain			1			1													1																				1
UnivColorado_Aurora_COUSA												2							1							2																			1
UnivCopenhagen_Copenhagen_Denmark									1
UnivEduardoMondlane_Maputo_Mozambique								1	1
UnivEstadualMontesClaros_MontesClaros_Brazil							1
UnivEstadualNorteFluminenseUENF_CamposRJ_Brazil														1
UnivFedAlagoas_Alagoas_Brazil	1		2				1
UnivFedRondonia_PortoVelho_Brazil	1		1																																		1
UnivHospCleveland_Cleveland_OHUSA												2							1							2																			2
UnivIllinois_Chicago_ILUSA	1								1						1
UnivMaryland_Baltimore_MDUSA		1					1		1																												1
UnivMassachusetts_Amherst_MAUSA
UnivMogidasCruzes_MogiDasCruzesSP_Brazil									2
UnivNavarra_Pamplona_Spain			2
UnivPierre&MarieCurieSci&Med_Paris_France	1		1													1		1																														1
UnivSaskatchewan_SaskatoonSK_Canada									1																											1							1
UnivSoCalif_LosAngeles_CAUSA	1															1			1			1							1												1
UnivStellenbosch_CapeTown_SouthAfrica	2		1			1	1																		1				2													1
UnivSurrey_Surrey_England	1																														2
UnivTubingen_Tubingen_Germany		1		1																												1								1
UnivValeRioDoce_GovernadorValadaresMG_Brazil			1				1										1
UnivVirginia_Charlottesville_VAUSA																														2
VetAffairsMedCtr_Cleveland_OHUSA												2														2
AgaKhanUniv_Karachi_Pakistan	1															1		1				1							1						1						1								1
AIDSReferenceCtrSaoPaulo_SaoPaulo_Brazil								1
AlfredWegenerInstPolar&MarineRes_Bremerhaven_Germany		1	1																	1
AllIndiaInstituteOfMedicalScience_NewDelhi_India	1					1																			1				1
AreaGenom&Salud_Valencia_Spain	1									1																															1
ArmedForcesInstPathol_Washington_DCUSA								1																	1
AssociacaoEnsinoSuper&Tecnol_Piaui_Brazil													1
AssociacaoBrasileiradeEnfermagem_RioDeJaneiro_Brazil			1
AurumInstHlthRes_Johannesburg_SouthAfrica										1						1
Barts&LondonQueenMarysSchMed&Dent_LondonE12AT_England					1	1
BavarianHlth&FoodSafetyAuthor_Oberschleissheim_Germany	1					1																			1				1
BhabhaAtomResCtr_Maharashtra_India	1					1																			1				1
BiomedRes&StudyCtr_Riga_Latvia	1					1																			1				1
BiomerieuxBrasilSA_SaoPaulo_Brazil		1																																												1
BirminghamHeartlandsHosp_WMidlands_England	1					1																			1				1
BrazilianMedInformatCtr_BrasiliaDF_Brazil																						1										1
CamposSchMed_RioDeJaneiro_Brazil		1	1							1																										1							1
CardioPulmonarInst_SalvadorBA_Brazil											1																1							1
CarlosHayaHosp_Malaga_Spain
CatholicUnivChile_Santiago_Chile													1																		1
CentreHospitalierUniversitaireDupuytren_Limoges_France	1					1																			1				1
CentroNacionaldePesquisaemEnergiaeMateriais_SaoPaulo_Brazil				1	1
ChinaCtrDisControl&Prevent_Nanjing_PeoplesRChina																1						1							1												1
Ciencia&TecnolEstadoPernambuco_Pernambuco_Brazil														1
CincinnatiChildrensHospMedCtr_Cincinnati_OHUSA							1																														1
ClinSensumed_ManausAM_Brazil
CNPq_JundiaiSP_Brazil						1									1
ComissaoControleInfeccaoHosp_RioDeJaneiro_Brazil																		1
ComplexoHospMandaqui_SaoPaulo_Brazil		1						1											1
ComplexoHospSantaCasaPortoAlegre_PortoAlegreRS_Brazil						1									1
ConnaughtClin_Harare_Zimbabwe			1			1													1
ConservatoireNatlArts&Metiers_Paris_France
CorixaCorp_Seattle_WAUSA
CorpInvestBiol_Medellin_Colombia	1		1			1		1																	1
Corpogen_Bogota_Colombia															1										1
CostadelSolHosp_Malaga_Spain
CtrBiolMolEstrutural_CampinasSP_Brazil				1	1	1
CtrEmergencyPreparedness&Response_Wilts_England	1															1													1
CtrEstudosCulturaContemporanea_SaoPaulo_Brazil		1
CtrGHESKIO_PortAuPrince_Haiti	1		1				1																						1													1
CtrNaclDiagnost&Referencia_Managua_Nicaragua								1																	1
CtrNaclPesquisaCaprinos_Sobral_Brazil							1				1
CtrNatlAppuiLutteMalad_Bamako_Mali																1													1												1
CtrSaudeEscolaMarco_Para_Brazil
DemocritusUnivThrace_Alexandroupolis_Greece									1							1			1
DeptAgrNoIreland_Antrim_NorthIreland	1					1																			1				1
ETennesseeStateUniv_JohnsonCity_TNUSA																																					1
EcolePolytechFedLausanne_Lausanne_Switzerland																1						1							1												1
EmoryUniv_Atlanta_GAUSA													1																				1
EnglishHeritageCtrArchaeol_Hants_England																1						1							1												1
EscolaMedSantaCasaMisericordia_VitoriaES_Brazil			1									1
EscolaPernambucanaMed_RecifePE_Brazil	1													1
EstradaCuricJacarepagua_RioDeJaneiroRJ_Brazil
EuropeanMolBiolLab_Heidelberg_Germany	1																1
FacCienciasMed&SaudeJuizFora_JuizDeForaMG_Brazil			1														1
FacCienciasMedSantaCasaSaoPaulo_SaoPaulo_Brazil
FacEnfermagemNovaEsperanca_Paraiba_Brazil		1
FacMedCampos_CamposDosGoytacazesRJ_Brazil
FacQuimMontevideo_Montevideo_Uruguay															1
FacSantaMaria_Paraiba_Brazil		1
FdnAthaulfoPaiva_RioDeJaneiro_Brazil	1																																															1
FdnBaianaPara&DesenvolvimentoCiencias_SalvadorBA_Brazil	1										1																							1
FdnCtrHematol&HemoterapiaMinasGerais_BeloHorizonteMG_Brazil	1						1
FdnEstadualPesquisa&Prod_RioGrandedoSul_Brazil	1		1																																	1		1
FdnZoobotRioGrandeSul_PortoAlegreRS_Brazil															1
FedUnivJuizFora_BeloHorizonteMG_Brazil		1
FedUnivPara_Para_Brazil
FedUnivPiauiUFPI_Piaui_Brazil
Forschungszentrum_Borstel_Germany	1					1																			1				1
FUNASA_SalvadorBA_Brazil			1								1					1
FundacaoAlfredoMatta_Amazonas_Brazil											1					1
FundacaoJoseSilveira_SalvadorBA_Brazil											1																1							1
FundacaoMedTropAmazonas_Amazonas_Brazil
FundacaoUnivCardiol_PortoAlegreRS_Brazil																																														1
FundacaoFaculdadeRegionaldeMedicinadeRioPretoFUNFARME_SaoPaulo_Brazil																												1
FundoGlobalContraAids_RioDeJaneiroRJ_Brazil
GenHospFortaleza_Ceara_Brazil																														1
GeorgeWashingtonUniv_Washington_DCUSA																																							1
GPI_SaoPauloSP_Brazil		1
GrpEstudosRevisaoSistematRiodeJaneiro_RioDeJaneiro_Brazil
GuarusMunicipalGenHosp_CamposDosGoytacazesRJ_Brazil
HarvardUniv_Boston_MAUSA	1
HeinekenIntHlthAffairs_Amsterdam_Netherlands			1			1													1
HlthCtrCarlosRibeiro_Ceara_Brazil																														1
HoffmannLaRocheInc_Nutley_NJUSA		1											1
HopStLouis_Paris_France																1													1												1
HospACCamargoFundAntonioPrudente_LiberdadeSP_Brazil
HospBatistaMem_Ceara_Brazil																														1
HospBeneficenciaPortuguesaSaoPaulo_SaoPaulo_Brazil
HospCardosoFontes_RioDeJaneiro_Brazil																					1
HospCentMaputo_Maputo_Mozambique									1
HospClinSaoPaulo_SaoPaulo_Brazil		1
HospCorreiraPicanco_RecifePE_Brazil														1
HospDermatoVenereol_HoChiMinhCity_Vietnam																																											1
HospDoencasTropicaisAnuarAuad_GoianiaGo_Brazil																						1
HospDrAntonioCetrangolo_BuenosAires_Brazil								1																	1
HospEstadualCarlosChagas_RioDeJaneiro_Brazil																					1
HospEstadualGetulioVargas_RioDeJaneiro_Brazil	1
HospGeralDrCesarCals_Ceara_Brazil																														1
HospGeralNovaIguacu_RioDeJaneiro_Brazil	1
HospHeliopolis_SaoPaulo_Brazil
HospInfantilAlbertSabin_FortalezaCE_Brazil		1																												1
HospInfantilManoelAlmeida_RecifePE_Brazil														1
HospMariaAmeliaLins_BeloHorizonteMG_Brazil							1
HospMunicipalRochaMaia_RioDeJaneiro_Brazil																					1
HospNestorGoulartReis_SaoPaulo_Brazil	1		1																						1
HospProfEdmundoVasconcelos_SaoPaulo_Brazil													1
HospSanSebastian_RioDeJaneiro_Brazil			1
HospSaoGoncalo_SaoGoncalo_Brazil			1
HospSaoVicentedePaulo_PassoFundoRS_Brazil																																														1
HospServidoresEstado_RioDeJaneiro_Brazil			1
HospSirioLibanes_SaoPaulo_Brazil		1
HospUnivJoseEGonzalez_NuevoLeon_Mexico																1						1							1												1
HospVozandes_Quito_Ecuador	1		1			1		1																	1
HospitalEspecializadodeRibeiraoPreto_SP_Brazil		1
HospitalUniversitarioClementedeFariaHUCF_MontesClarosMG_Brazil
HvidovreUnivHosp_Copenhagen_Denmark													1
IndianInstSci_Karnataka_India	1									1																															1
InstCell&MolBiol_Oporto_Portugal								1																	1
InstCriminolICPR_Parana_Brazil			1																																					1
InstHyg&Epidemiol_Hanoi_Vietnam	1					1																			1				1
InstInfectDis_Milan_Italy	1					1																			1				1
InstInvestCienciasSalud_Asuncion_Paraguay	1		1			1		1																	1
InstLaurodeSouzaLima_SaoPaulo_Brazil																1													1												1
InstLudwigPesquisaSobreCanc_SaoPaulo_Brazil							1
InstMaternoInfantilPernambuco_RecifePE_Brazil					1						1		1	1																										1
InstMedTropPedroKouri_Havana_Cuba								1																	1
InstMolBiolParanaIBMP_Parana_Brazil																																								1
InstNaclCienciasMed&NutrSalvadorZubiran_MexicoCityDF_Mexico	1														1
InstNaclMetrolNormalizacao&QualidadeInd_XeremDuqueDeCaxiasRJ_Brazil
InstNaclSalud_Bogota_Colombia								1																	1
InstNaclSalud_Lima_Peru	1		1			1		1																	1
InstSuperSanita_Rome_Italy													1																				1
InstVenezolanoInvestCient_Caracas_Venezuela															1										1
InstitutoEstadualdeDoencasdoToraxAryParreiras_RioDeJaneiro_Brazil																													1
InstitutoNacionaldeInvestigacaoeDesenvolvimentoAgrarioINIDA_Praia_CapeVerde	1
InterUnitsProgram_SaoJoseDoRioPreto_Brazil		1																										1
IP_Lisbon_Portugal	1														1
JacarepaguaGenHosp_RioDeJaneiro_Brazil			1
KarolinskaInst_Stockholm_Sweden									1
KarolinskaUnivHosp_Stockholm_Sweden													1						1
KatholiekeUnivLeuven_Louvain_Belgium																													1
KingAbdulazizBinSaudUniv_Riyadh_SaudiArabia																																				1							1
KingFaisalSpecialistHosp&ResCtr_Riyadh_SaudiArabia	1					1																			1				1
LaJollaInstAllergy&Immunol_SanDiego_CAUSA		1											1
LabExame_NovoHamburgoRS_Brazil	1					1																		1														1
LabIntegradoMicrobiol&Imunorregulacao_SalvadorBA_Brazil	1																		1								1							1
LabMunicipalAnalClinBlumenau_BlumenauSC_Brazil
LabSaudePublNossaSenhoraO_SaoPaulo_Brazil		1						1											1
LabVirol&ExptTherapy_RecifePE_Brazil	1
LeonardWoodMemCtrLeprosyRes_Cebu_Philippines																1													1												1
MaedeDeusHosp_PortoAlegreRS_Brazil
MakerereUniv_Kampala_Uganda												1														1																			1
MedAcadWroclaw_Wroclaw_Poland
MedUnivGraz_Graz_Austria			1								1					1																	1
MedicalResearchCouncilHolland_Amsterdam_Netherlands			1																																														1
MetropolitamIntegratedFacCampinasMETROCAMP_CampinasSP_Brazil									1
MoiUniv_Eldoret_Kenya			1			1													1
MunicipalInstHyg_Prague_CzechRepublic	1					1																			1				1
MunicipalProgramSurveillanceSexuallyTransmitt_CamposDosGoytacazesRJ_Brazil
NanocoreBiotecnolLtda_RibeiraoPretoSP_Brazil							1						1
NaresuanUniv_Naresuang_Thailand									1
NationalCancerInstituteNCI_Bethesda_MDUSA	1
NatlCollNatMed_Portland_ORUSA					1
NatlInstInfectDis_Tokyo_Japan																1						1							1												1
NatlJewishHlth_Denver_COUSA												1														1
NossaSenhoraGracasHosp_Parana_Brazil																																								1
NuphebrasDirectorsBoard_RioDeJaneiro_Brazil			1
OhioStateUnivHosp_Columbus_OHUSA	1
OtolaryngolResidentStanfordVoiceCtr_Stanford_CAUSA
OttawaHosp_OttawaON_Canada													1																				1
PadjadjaranStateUniv_Bandung_Indonesia	1					1																			1				1
ParanaStateDeptHlth_Parana_Brazil			1																																					1
PelePequenoPrincipeResInst_Parana_Brazil			1																																					1
PfizerInc_Collegeville_PAUSA												1														1
PharmacoepidemiolResGrpBrasilia_BrasiliaDF_Brazil																						1										1
PontificiaUnivCatolicaChile_Santiago_Chile													1						1												1
PontificiaUnivCatolicaRiodeJaneiro_RioDeJaneiroRJ_Brazil				1	1
PrefeituraMunicipalPortoAlegre_PortoAlegreRS_Brazil					1
ProgramaAcadTB_RioDeJaneiro_Brazil	1																				1
ProtAI_Seattle_WAUSA																						1
ReferenceCtrTB_RioDeJaneiro_Brazil	1		1																																1														1
ResCtrBrazilianNursingHistNuphebras_RioDeJaneiro_Brazil			1
Rigshosp_Copenhagen_Denmark													1
RoyalFree&UnivCollMedSch_London_England			1			1													1
SangerInst_Cambridge_England	1															1
SaoJosedoRioPretoUniv_SaoJosedoRioPretoSP_Brazil				1																								1
SeattleBiomedResInst_Seattle_WAUSA		1																																									1
SecretariaEstadoSaudeDistFed_BrasiliaDF_Brazil																																1
SecretariaEstadualSaudeEspiritoSanto_VitoriaES_Brazil										1		1																					1
SecretariaSauEstadoBahia_SalvadorBA_Brazil											1
SecretariaSaudedoCabodeSantoAgostinho_CabodeSantoAgostinhoPE_Brazil	1													1		1
SecretariaSaudeEstadoGoias_GoianiaGo_Brazil																						1
SecretariaSaudeEstadoParana_Parana_Brazil
SecretariasMunicipaisdoParana_Brazil			1																																					1
SecretariasMunicipaisMG_Brazil							1
SemmelweisUniv_Budapest_Hungary	1					1																			1				1
SirGangaRamHosp_NewDelhi_India				1
SoResInst_Birmingham_ALUSA
SocialStateUnivRiodeJaneiro_RioDeJaneiro_Brazil			1							1
SorocabaPontificiaUnivCatolicaSaoPaulo_SorocabaSP_Brazil		1																																										1
StGeorgeHosp_London_England	1															1
StMichaelsHosp_TorontoON_Canada																																				1							1
StanfordUniv_Stanford_CAUSA																		1													1
StanfordVoiceCtr_Stanford_CAUSA
StatePara_Para_Brazil
StateResCtrApplMicrobiol_Obolensk_Russia	1					1																			1				1
SwedishInstInfectDisControl_Solna_Sweden															1										1
SwissCtrIntHlth_Basel_Switzerland											1					1
SwissHIVCohortStudyDataCtr_Lausanne_Switzerland			1			1													1
TaskForceNatlTuberculosisControlProgram_SaoPaulo_Brazil
TechnionIsraelInstTechnol_Haifa_Israel
TechnolInstParana_Parana_Brazil																																								1
TheCityUniversityofNewYorkCUNY_NewYork_NYUSA	1		1				1																						1													1
TohokuUniv_Miyagi_Japan		1
TribhuvanUniv_Kathmandu_Nepal
TropDisFdn_Makati_Philippines												1														1																			1
TuftsUniv_Boston_MAUSA																														1
UgandanNatlTB&LeprosyProgramme_Kampala_Uganda												1														1																			1
UnidadeBasicaAtendimentoSaudeFamiliaIrmaHer_FortalezaCE_Brazil		1																												1
UnivAlberta_EdmontonAB_Canada																																				1							1
UnivAutonomaBarcelona_Barcelona_Spain			1																				1																	1
UnivBern_Bern_Switzerland			1			1													1
UnivBirmingham_Edgbaston_England																				1
UnivBristol_Avon_England			1			1													1
UnivCaboVerde_Praia_CapeVerde	1
UnivCamaguey_Camaguey_Cuba		1
UnivCambridge_Cambridge_England									1							1			1
UnivCarolinaProject_Lilongwe_Malawi			1			1													1
UnivCatolicaDomBosco_CampoGrandeMS_Brazil
UnivCatolicaPelotas_PelotasRS_Brazil																															1
UnivCatolicaSantos_SantosSP_Brazil													1
UnivCentroccidentalLisandroAlvarado_Barquisimeto_Venezuela	1					1																			1				1
UnivCincinnati_Cincinnati_OHUSA		1
UnivConcepcion_Concepcion_Chile		1					1													1
UnivDusseldorf_Dusseldorf_Germany	1					1																			1				1
UnivEstadualCeara_Ceara_Brazil													1																	1
UnivEstadualFeiradeSantana_FeiraDeSantanaBA_Brazil		1	1																									1
UnivEstadualValeAcarau_Sobral_Brazil							1				1
UnivFedMaranhao_ImperatrizMA_Brazil		1																																												1
UnivFedMatoGrosso_MatoGrosso_Brazil		1
UnivFedPampa_BageRS_Brazil					1
UnivFedPiaui_TeresinaPI_Brazil
UnivFedReconcavoBahia_SantoAntonioDeJesusBA_Brazil	1													1		1
UnivFedUberlandia_UberlandiaMG_Brazil
UnivFedValesJequitinhonha&Mucuri_DiamantinaMG_Brazil							1
UnivFedVicosa_VicosaMG_Brazil														1
UnivFlorida_VeroBeach_FLUSA																														1
UnivFortaleza_Ceara_Brazil		1																												1
UnivFranca_FrancaSP_Brazil		1						1
UnivGhent_Ghent_Belgium															1										1
UnivInnsbruck_Innsbruck_Austria	1					1																			1				1
UnivIowa_IowaCity_IAUSA											1								1																							1
UnivKwaZuluNatal_Durban_SouthAfrica										1						1
UnivLausanne_Lausanne_Switzerland																1						1							1												1
UnivLisbon_Lisbon_Portugal	1																1
UnivLodz_Lodz_Poland	1					1																			1				1
UnivMalaya_KualaLumpur_Malaysia	1					1																			1				1
UnivManchester_Lancs_England																1						1							1												1
UnivMarburg_Marburg_Germany	1																1
UnivMed&DentNewJersey_Newark_NJUSA	1																	1
UnivMetodistaPiracicaba_PiracicabaSP_Brazil		1	1																	1
UnivMiami_Miami_FLUSA	1																		1
UnivMilan_Milan_Italy
UnivMinho_Braga_Portugal								1																	1
UnivNaclColombia_Bogota_Colombia		1
UnivNaclCuyo_Mendoza_Argentina													1
UnivNaclRosario_SantaFe_Argentina						1																																								1
UnivNewMexico_Albuquerque_NMUSA		1
UnivNewSWales_NSW_Australia
UnivNovaLisboa_Lisbon_Portugal
UnivOriente_SantiagoDeCuba_Cuba		1
UnivOtago_Dunedin_NewZealand									1
UnivOttawa_OttawaON_Canada							1
UnivPisa_Pisa_Italy	1					1																			1				1
UnivPittsburg_Pittsburg_KSUSA	1		1							1											1
UnivPorto_Oporto_Portugal								1																	1
UnivRegBlumenau_BlumenauSC_Brazil
UnivRegensburg_Regensburg_Germany	1					1																			1				1
UnivRibeiraoPreto_SaoPaulo_Brazil			1
UnivSalerno_FiscianoSA_Italy	1		1												1
UnivSantaCruzdoSul_SantaCruzDoSulRS_Brazil						1																		1
UnivSantiagodeCompostela_SantiagoDeCompostela_Spain		1
UnivSulSantaCatarina_FlorianopolisSC_Brazil																																					1
UnivTecnLisboa_Lisbon_Portugal		1
UnivTehranMedSci_Tehran_Iran																1						1							1												1
UnivTexas_Houston_TXUSA
UnivToronto_TorontoON_Canada																																				1							1
UnivUtah_SaltLakeCity_UTUSA		1		1					1
UnivValeParaiba_SaoJoseDosCamposSP_Brazil				1	1																							1
UnivValeRioVerde_TresCoracoesMG_Brazil									1
UnivVictorSegalenBordeaux_Bordeaux_France			1			1													1
UnivWashington_Seattle_WAUSA
UnivZaragoza_Zaragoza_Spain	1					1																			1				1
UniversidadAutonomadeAsuncionUAA_Asuncion_Paraguay	1
UniversidadPontificiaBolivarianaUPB_Medellin_Colombia															1
UniversidadeFederaldeAlfenasUNIFAL_AlfenasMG_Brazil		1		1				1
UniversidadeFederaldeCienciasdaSaudedePortoAlegre_RS_Brazil					1						1		1	1																										1
UniversityofMedicineandDentistryofNewJerseyUMDNJ_Newark_NJUSA												1														1
USEPA_Cincinnati_OHUSA		1																																									1
VAMedCtr_Washington_DCUSA	1						1
VanderbiltUniv_Nashville_TNUSA			1
WorldBank_Washington_DCUSA			1																		1
[truncated: 433 more columns]
