# Supplementary material for: Network analysis for science and technology management: Evidence from tuberculosis research in Fiocruz, Brazil
Source: PLoS One. 2017 Aug 8;12(8):e0181870. doi: 10.1371/journal.pone.0181870 (PMC5549698; doi:10.1371/journal.pone.0181870)
Supplement: S3 File — (CSV) [file pone.0181870.s003.csv]

	FundacoOswaldoCruzFIOCRUZ_RioDeJaneiro_Brazil	UnivSaoPaulo_SaoPaulo_Brazil	UnivFedRiodeJaneiro_RioDeJaneiro_Brazil	UNESPUnivEstadualPaulista_RioClaroSP_Brazil	UnivFedMinasGerais_BeloHorizonteMG_Brazil	UnivFedRioGrandedoSulUFRGS_PortoAlegreRS_Brazil	PontificiaUnivCatolicaGrandeSulPUCRS_PortoAlegreRS_Brazil	UnivFedEspiritoSanto_VitoriaES_Brazil	UnivCampinasUNICAMP_CampinasSP_Brazil	UnivFedBahia_SalvadorBA_Brazil	UnivFedGoias_GoianiaGo_Brazil	FedUnivSaoPauloUNIFESP_SaoPaulo_Brazil	JohnsHopkinsUnivSchMed_Baltimore_MDUSA	UnivSantaCatarina_FlorianopolisSC_Brazil	UnivFedJuizDeForaUFJF_JuizDeForaMG_Brazil	UnivFedPernambuco_RecifePE_Brazil	UnivEstadoRioDeJaneiro_RioDeJaneiro_Brazil	AdolphoLutzInst_SaoPaulo_Brazil	UnivFedFluminense_RioDeJaneiro_Brazil	UnivEstadualMaringa_Parana_Brazil	UnivFedRioGrande_RioGrandeRS_Brazil	McGillUniv_MontrealPQ_Canada	UnivCalif_CAUSA	UnivLondon_London_England	UnivFedParaibaUFPB_Paraiba_Brazil	UnivGamaFilhoRJBrasil_RioDeJaneiro_Brazil	FedUnivPara_Para_Brazil	UnivFedCeara_Ceara_Brazil	FundacaoEstadualProdPesquisaSaude_PortoAlegreRS_Brazil	UniversidadeFederaldoTrianguloMineiroUFMT_UberabaMG_Brazil	SecretariasMunicipais_RioDeJaneiro_Brazil	UnivBrasilia_BrasiliaDF_Brazil	CHEMSOL_AberdeenAB155NY_Scotland	UnivFedParana_Parana_Brazil	FedUnivPelotas_PelotasRS_Brazil	UniversidadeLuteranadoBrasilULBRARS_CanoasRS_Brazil	UnivFedMatoGrossodoSul_DouradosMS_Brazil	UnivFedSaoCarlos_SaoPaulo_Brazil	InstPasteur_Paris_France	EMBRAPAFoodAgroind_RioDeJaneiroRJ_Brazil	EscolaBahianaMed&SaudePublEBMSP_SalvadorBA_Brazil	UnivFedAmazonasUFAM_ManausAM_Brazil	UnivWitwatersrand_Johannesburg_SouthAfrica	BrazilianMinistHlth_Dourados_Brazil	FacMedSaoJosedoRioPreto_SaoJoseDoRioPretoSP_Brazil	HarvardUniv_Boston_MAUSA	HospClinPortoAlegre_PortoAlegreRS_Brazil	UnivFedRioGrandedoNorte_NatalRN_Brazil	UnivParis_Paris_France
FundacoOswaldoCruzFIOCRUZ_RioDeJaneiro_Brazil	259	13	82	4	9	9		1	3	14	9	2	16	3	13	20	16	4	12		5	13	12	15	1	10	3	2	7		13		17		4	6	3		7	3	8	7	7	2	1	9			8
UnivSaoPaulo_SaoPaulo_Brazil	13	239	15	34	8	1	4	3	15	2	3	7	1	3	3	4	5	8	3	8	3	3		2	18			2		17	2	4			4		3	11	3	1		1			8			3	1
UnivFedRiodeJaneiro_RioDeJaneiro_Brazil	82	15	173	3	5	10	2	2		10	2	2	16	3	1	3	10	1	13		7	14	3	6		11	1	2	5		12	3	8	2	1	5		2	4	3	1	1	2	1	1		1		1
UNESPUnivEstadualPaulista_RioClaroSP_Brazil	4	34	3	91	1	1	5		4		1	1			8		2	9	1	8		1						1		3		2		2	1		4	8	1
UnivFedMinasGerais_BeloHorizonteMG_Brazil	9	8	5	1	56	1			1	2	1			4	8		2				2		1				9	2						1					1	2									1
UnivFedRioGrandedoSulUFRGS_PortoAlegreRS_Brazil	9	1	10	1	1	54	5					1	2	1	1		3		1	2	6			1			1	1	13			2		2		10			1								7
PontificiaUnivCatolicaGrandeSulPUCRS_PortoAlegreRS_Brazil		4	2	5		5	48		1					1							2							3				3						1		1
UnivFedEspiritoSanto_VitoriaES_Brazil	1	3	2					39			1		8				3	1					8								1	3			3									1
UnivCampinasUNICAMP_CampinasSP_Brazil	3	15		4	1		1		38			1		1	4																			1				1		1
UnivFedBahia_SalvadorBA_Brazil	14	2	10		2					37	2					2		1	2	1	1		1	5			1	1				1						1			9			1					1
UnivFedGoias_GoianiaGo_Brazil	9	3	2	1	1			1		2	36							1	1	1											1	1		1	1			1				3
FedUnivSaoPauloUNIFESP_SaoPaulo_Brazil	2	7	2	1		1			1			33	1		1		1	2	1								1	1											1		1		1				1		1
JohnsHopkinsUnivSchMed_Baltimore_MDUSA	16	1	16			2		8				1	33				1		1			1	5								11	1											4			4
UnivSantaCatarina_FlorianopolisSC_Brazil	3	3	3		4	1	1		1					32	3													2						2					1	1
UnivFedJuizDeForaUFJF_JuizDeForaMG_Brazil	13	3	1	8	8	1			4			1		3	31			1										1					1							1						1
UnivFedPernambuco_RecifePE_Brazil	20	4	3							2						29	1							9					1							1	1											1
UnivEstadoRioDeJaneiro_RioDeJaneiro_Brazil	16	5	10	2	2	3		3				1	1			1	28		1			3	2	2	1	3	1					1			1				1										1
AdolphoLutzInst_SaoPaulo_Brazil	4	8	1	9				1		1	1	2			1			27	2	3			1			1			1								1	2	2				1	2	1	1
UnivFedFluminense_RioDeJaneiro_Brazil	12	3	13	1		1				2	1	1	1				1	2	26			1				1							1												1
UnivEstadualMaringa_Parana_Brazil		8		8		2				1	1							3		25														3				1									2
UnivFedRioGrande_RioGrandeRS_Brazil	5	3	7		2	6	2			1											25							1	5					1		3
McGillUniv_MontrealPQ_Canada	13	3	14	1									1				3		1			24		2		13					1	1																	2
UnivCalif_CAUSA	12		3		1			8		1			5				2	1					24								1	2		1	3		1				1		5	1		7
UnivLondon_London_England	15	2	6			1				5						9	2					2		24																			2						1
UnivFedParaibaUFPB_Paraiba_Brazil	1	18															1								21					4					1			1							1
UnivGamaFilhoRJBrasil_RioDeJaneiro_Brazil	10		11														3	1	1			13				21
FedUnivPara_Para_Brazil	3		1		9	1				1		1					1										20										1		1	1		2							1
UnivFedCeara_Ceara_Brazil	2	2	2	1	2	1	3			1		1		2	1						1							20													1
FundacaoEstadualProdPesquisaSaude_PortoAlegreRS_Brazil	7		5			13										1		1			5								19							14			1
UniversidadeFederaldoTrianguloMineiroUFMT_UberabaMG_Brazil		17		3																					4					19					3			3							4			1
SecretariasMunicipais_RioDeJaneiro_Brazil	13	2	12					1			1		11									1	1								18								1										1
UnivBrasilia_BrasiliaDF_Brazil		4	3	2		2	3	3		1	1		1				1					1	2									18		1	2			1						1
CHEMSOL_AberdeenAB155NY_Scotland	17		8												1				1														17
UnivFedParana_Parana_Brazil			2	2	1	2			1		1			2						3	1		1									1		17													2
FedUnivPelotas_PelotasRS_Brazil	4	4	1	1				3			1						1						3		1					3		2			16			1							1
UniversidadeLuteranadoBrasilULBRARS_CanoasRS_Brazil	6		5			10										1					3								14							16
UnivFedMatoGrossodoSul_DouradosMS_Brazil	3	3		4												1		1					1				1										15			3				1
UnivFedSaoCarlos_SaoPaulo_Brazil		11	2	8			1		1	1	1							2		1					1					3		1			1			15
InstPasteur_Paris_France	7	3	4	1	1	1						1		1			1	2									1		1		1								12				1						3
EMBRAPAFoodAgroind_RioDeJaneiroRJ_Brazil	3	1	3		2		1		1					1	1												1										3			11		1
EscolaBahianaMed&SaudePublEBMSP_SalvadorBA_Brazil	8		1							9		1											1					1													11
UnivFedAmazonasUFAM_ManausAM_Brazil	7	1	1								3																2													1		11
UnivWitwatersrand_Johannesburg_SouthAfrica	7		2									1	4					1					5	2															1				11			5	1
BrazilianMinistHlth_Dourados_Brazil	2		1					1		1								2					1									1					1							10
FacMedSaoJosedoRioPreto_SaoJoseDoRioPretoSP_Brazil	1	8	1															1	1						1					4					1										10
HarvardUniv_Boston_MAUSA	9												4		1			1					7																				5			10
HospClinPortoAlegre_PortoAlegreRS_Brazil			1			7						1								2														2									1				10		1
UnivFedRioGrandedoNorte_NatalRN_Brazil		3														1														1																		10
UnivParis_Paris_France	8	1	1		1					1		1					1					2		1			1				1								3								1		10
CaseWesternReserveUniv_Cleveland_OHUSA		1						9					1										2
CtrDisControl&Prevent_Atlanta_GAUSA	3		3	1									3									1	2	1								1											1			2
HospSanatorioPartenon_PortoAlegreRS_Brazil	3		2			5				1											2								5							4													1
UnivAberdeen_OldAberdeen_Scotland	9		4																1														8
UnivEstadoAmazonas_Amazonas_Brazil	8		1					1			6								1			1					1				2											4
FedUnivGrandeDourados_DouradosMS_Brazil	1	1		2																												1		1			2							2
InstButantan_SaoPaulo_Brazil	1	5							2			3
NationalInstitutesofHealthNIH_Bethesda_MDUSA	6	1	1										1	1									1	1																			1			1
SecretariasEstadoSaoPaulo_Brazil	2	2							2														1																					1
UnivFedEstadoRiodeJaneiroUniRio_RioDeJaneiro_Brazil	5	2	2										1			1	1								1						1
UnivLaRepubl_Montevideo_Uruguay		4	1	6								1																										1
WorldHlthOrg_Geneva_Switzerland	1		4							1												1	1	4							1												1	2
ClementeFerreiraInst_SaoPaulo_Brazil	1	5	1	3														1		3		1				1
HospNossaSenhoraConceicao_PortoAlegreRS_Brazil	5	1								1			3										3																				3			4			1
InstNatlSante&RechMed_Paris_France	4	1	1																			2		1					1										1				1				1		3
InstTropMedPrinceLeopold_Antwerp_Belgium	1					1															5			1					1										1										1
IntUnionTB&LungDis_Paris_France	2	1	3																			1		4								1											1	1
SecretariaEstadualSaudeMatoGrossodoSul_CampoGrandeMS_Brazil	2	3		1				1										2					1														4			1				2
UnivEstadualPernambuco_RecifePE_Brazil	6	1														6								5
UnivFedLavras_LavrasMG_Brazil	1				1				1						1
UnivFedUberlandia_UberlandiaMG_Brazil		3		3	3				1																		1							1				2
UnivMalaya_KualaLumpur_Malaysia	5		1																														5
BrazilianTBResNetworkREDETB_RibeiraoPretoSP_Brazil	1	3	3																					2		1				2					1								1
ColoradoStateUniv_FtCollins_COUSA	2		1						1		1						2	1						1								1														1
SecretariaEstadoSaude&DefesaCivilRiodeJan_RioDeJaneiro_Brazil	5	1	3														1		1							2					1
UnivBarcelona_Barcelona_Spain	3	2		1							3	1							1			1		1														1				2					1		2
UnivEstadualNorteFluminenseUENF_CamposRJ_Brazil	2	1	1								1	2						1																1
UnivFedAlagoas_Alagoas_Brazil	1	4	4	1	2																2							2										1
UnivFedSantaMaria_RioGrandeDoSulRS_Brazil		3		1		1	1							1							1						1					2					1	1		1
UnivIllinois_Chicago_ILUSA		3		5		1					1			1				3																				4
UniversidadeFederaldeCienciasdaSaudedePortoAlegre_RS_Brazil		1																																													1
VanderbiltUniv_Nashville_TNUSA	2	1	2										1									1										1
BostonUniv_Boston_MAUSA			2					3					2									1																					1				1
CNPq_JundiaiSP_Brazil		2								2				1									1																		1
ColumbiaUniv_NewYork_NYUSA	1		3							1														1															1				1
CornellUniv_Ithaca_NYUSA	2		4																																				1
FundacaoAtaulphoPaiva_RioDeJaneiro_Brazil	3																																						1
FundacaoVigilanciaSaudeAmazonas_Amazonas_Brazil	5										5								1																							3
InstEvandroChagas_Para_Brazil	3		1															1	1								2		1		1								2						1				1
InstLaurodeSouzaLima_SaoPaulo_Brazil	5		2	2														1	2			1																							1
InstNacldePesquisasdaAmazonia_Amazonas_Brazil	1			1							1										1													1						1		3
LeidenUniv_Leiden_Netherlands	2	2			1										1		2							1
MinistSaude_RioDeJaneiro_Brazil	4	1	4	2		2											2												1		1					1			1	1
PontificiaUnivCatolicaRiodeJaneiro_RioDeJaneiroRJ_Brazil		2	1		2										2							1
UnivBuenosAires_BuenosAiresDF_Argentina	2	2			1											1											1								1
UnivCapeTown_CapeTown_SouthAfrica	2		1																			1		4
UnivEstadualOesteParana_CascavelPR_Brazil		4		2																2					1					3					1
UnivFedMatoGrosso_MatoGrosso_Brazil	1	2		1	1																																1
UnivMichiganHlthSyst_AnnArbor_MIUSA		5		1
UnivNaclLaPlata_BuenosAires_Argentina		2		3	1
UnivNebraska_Omaha_NEUSA	5												3										5																				4			5
UnivNovaLisboa_Lisbon_Portugal	1	1		1						1	1													1																			1					1
UnivPorto_Oporto_Portugal	2		1	1	1					2												1		1
UnivSulSantaCatarina_FlorianopolisSC_Brazil														3
UniversidadeFederaldeAlfenasUNIFAL_AlfenasMG_Brazil		1		4			1																							1
YRGaitonadeCtrAIDSRes&Educ_TamilNadu_India	4		1										3										3																				4			4	1
FacPernambucanaSaude_RecifePE_Brazil																2
FundMedTropHeitorVieiraDourado_Amazonas_Brazil	3		2					1			2								1			1									3
FundacaoMedTropAmazonas_Amazonas_Brazil								1		1
HeidelbergUniv_Heidelberg_Germany	2		3			1	1			3						2								3								1
HelmholtzCtrInfectRes_Braunschweig_Germany	1		2									1									1
HospDoencasTropicaisAnuarAuad_GoianiaGo_Brazil	3										4
InfectDisResInst_Seattle_WAUSA											4
InstIntegratOm&ApplBiotechnol_WBengal_India					4												1										4
InstMedIntegralProfFernandoFigueira_RecifePE_Brazil	2	1														2								1
InstNaclCienciasMed&NutrSalvadorZubiran_MexicoCityDF_Mexico			2																		1	1
PontificiaUnivCatolicaParanaPUCPR_Parana_Brazil	1		1	1	1					1	1								1			1												2
RioDeJanerioTBSciLeague_RioDeJaneiro_Brazil	2		3																			3				3
SecretariasMunicipais_Amazonas_Brazil	3							1			3						1		1				1																			1
SouzaMarquesFdn_RioDeJaneiro_Brazil	2		3																			2				4
StanfordUniv_Stanford_CAUSA	2				1								1										3																							2
UnivFedPiaui_TeresinaPI_Brazil		1			1																																1
UnivFedSergipe_Sergipe_Brazil	1	1	1	1	1	2				1							1															1							1
UnivFortaleza_Ceara_Brazil						1						1																4
UnivPittsburg_Pittsburg_KSUSA	1	1	1														1	1
UnivZimbabwe_Harare_Zimbabwe	4												3										2																				3			3
AdmPenitenciariaRiodeJaneiro_RioDeJaneiro_Brazil	3																																																1
AmsterdamInstGlobalHlth&Dev_Amsterdam_Netherlands	3		2																			2		1							2
ArizonaStateUniv_Tempe_AZUSA						3														2														2													3
AsociacCivilImpactaSalud&EducBarranco_Lima_Peru	3												1										1																				2			2
BostonMedCtr_Boston_MAUSA								3					1
BotswanaHarvardAidsInstCRS_Gaborone_Botswana	3												3										3																				3			3
Centrenationaldelarecherchescientifique_Orleans_France	2			1											2																																		1
ComplexoHospSantaCasaPortoAlegre_PortoAlegreRS_Brazil			1			1																																							1
ConsiglioNazionaledelleRicerche_Naples_Italy	1		3
CtrGHESKIO_PortAuPrince_Haiti	2		1										2										1																				2			1
FacCienciasMedSantaCasaSaoPaulo_SaoPaulo_Brazil	1								1														1
FamilyHlthInt_Washington_DCUSA	1		1										2									1	1	1																			1			1
ForsythInst_Cambridge_MAUSA					2													1																												1
FundacaoJoseSilveira_SalvadorBA_Brazil	1									1
GlobalHlthStrategies_RioDeJaneiro_Brazil	3		3																			2				1					2
HospCorreiraPicanco_RecifePE_Brazil	2															3								2
HospGeralFortalezaCeara_Ceara_Brazil																												1
HospGeralOtaviodeFreitas_RecifePE_Brazil	1
HospOctavioMangabeira_SalvadorBA_Brazil					1					2				1	1								1					1													2
InstGulbenkianCiencias_Oeiras_Portugal	2		1							2														1																			1
InstNaclCanc_RioDeJaneiro_Brazil	3		2								1					2	1							1											1
InstNaclSaudeDrRicardoJorgeINSA_Lisbon_Portugal	1		1	2						1
InstitutoEstadualdeDoencasdoToraxAryParreiras_RioDeJaneiro_Brazil	1	1	3			1						1	1				2		1			1
KNCVTuberculosisFoundation_TheHague_Netherlands	3		2																			2		1							2
LabNaclAgrMinasGerais_PedroLeopoldoMG_Brazil					2																						1										1			3
MontgomeryCtyHlthDept_SilverSpring_MDUSA	3												2										3																				2			3
NatlAIDSResInst_Maharashtra_India	3												3										3																				2			3
NatlInstPublHlth&Environm_Bilthoven_Netherlands	2											1						1																					2				1						1
OrgPanAmerSaude_BrasiliaDF_Brazil		2						1					1																			1
PoliclinCardosoFontes_Amazonas_Brazil	3										3																															3
SecretariaEstadoPernambuco_RecifePE_Brazil	1															2												1	1							1
SecretariasMunicipais_SaoPaulo_Brazil		2										1
StPetersburgPasteurInst_StPetersburg_Russia	3	1	1															1
TampereUnivHosp_Tampere_Finland	1		3
UNCProject_Lilongwe_Malawi	3												3										3																				3			3
UnivAmsterdam_Amsterdam_Netherlands	2		2																			2		1							1
UnivAutonomaMadrid_Madrid_Spain	1		1							1		1						1				1
UnivBordeaux_Bordeaux_France	1		1			1				1											1																						1				1		1
UnivCambridge_Cambridge_England		1							1	1																						1
UnivColorado_Aurora_COUSA	2												1																														1			1
UnivEstadualFeiradeSantana_FeiraDeSantanaBA_Brazil		2								1															2					2					1										1
UnivEstadualMatoGrossodoSul_DouradosMS_Brazil				2																																	3
UnivFedAbc_SantoAndreSP_Brazil	1	1	1						1
UnivFedVicosa_VicosaMG_Brazil	2				2										2
UnivFlorence_Florence_Italy	1		3
UnivFlorida_VeroBeach_FLUSA					1			1																			2
UnivFreiburg_Freiburg_Germany	1		1									1						1				1	1	1															1				1
UnivKwaZuluNatal_Durban_SouthAfrica	2												2										2																				1			2
UnivLisbon_Lisbon_Portugal				2																	1
UnivMinho_Braga_Portugal		2							1
UnivNCarolina_ChapelHill_NCUSA	2	1											2										2																				2			2
UnivNaclColombia_Bogota_Colombia		1												2
UnivSherbrooke_SherbrookePQ_Canada		2		1			1		2
UnivSoCalif_LosAngeles_CAUSA	3												1										3																				1			2
UnivStellenbosch_CapeTown_SouthAfrica		1	2																					2																			1
UnivTexas_Houston_TXUSA			1		1								1									1						1
UnivToronto_TorontoON_Canada												1						1				1				1													1				1
UnivValeParaiba_SaoJoseDosCamposSP_Brazil
UnivWarwick_WMidlands_England	1				1		1			1												1		1			1	1
UnivWashington_Seattle_WAUSA	1		1										1									1	1	1																			1			1
YaleUniv_NewHaven_CTUSA			1					1					1																															1
AlbertEinsteinCollMed_Bronx_NYUSA	1										1		1										1																							1
AurumInstHlthRes_Johannesburg_SouthAfrica			1									1						1						1															1				2
BristolMyersSquibbCo_Hopewell_NJUSA				1								1																																			1		1
CareggiHosp_Florence_Italy	2					1																							1							1			1										1
CentUnivVenezuela_Caracas_Venezuela	1											1
CentroNacionaldePesquisaemEnergiaeMateriais_SaoPaulo_Brazil		1
ChiangMaiUniv_ChaingMai_Thailand	2												2										2																				2			2
CICVyAInstNaclTecnolAgropecuaria_BuenosAiresDF_Argentina																											1								1		1			1
ClevelandClinFdn_Cleveland_OHUSA		1							1
ConsejoNaclInvestCient&Tecn_BuenosAires_Argentina		1		1	1
CorpInvestBiol_Medellin_Colombia	1																	1											1
CtrAIDSProgrammeResSAfricaCAPRISAeThekwini_Durban_SouthAfrica	2												2										2																				1			2
CtrHospVilaNovadeGaiaEspinho_VilaNovaDeGaia_Portugal	1		1							2
CtrUnivAugustoMottaUNISUAM_RioDeJaneiro_Brazil	1		2																1
DeviAhilyaUniv_IndoreMP_India					2																						2
EmoryUniv_Atlanta_GAUSA																																											1
FarmacoreBiotechnolLtd_SaoPaulo_Brazil		2	1							1																												1
FdnEducSerraOrgaos_TeresopolisRJ_Brazil	1		1														1									2
FdnInnovatNewDiagnost_Geneva_Switzerland	1		1		1																	1
FedCtrTechnolEducCelsoSuckovdaFonseca_RioDeJaneiro_Brazil			2																			1				1
FredHutchinsonCancResCtr_Seattle_WAUSA	2												2										2																				2			2
FundacaoHematol&HemoterapiaAmazonas_Amazonas_Brazil	2										2																															2
FundacaoHospEstadoMinasGerais_BeloHorizonteMG_Brazil					1
GlobalFundFightAIDSTB&Malaria_Geneva_Switzerland			1																					2																			1
HospCarlosIII_Madrid_Spain			1															1											1
HospFedServidoresEstadoRiodeJaneiro_RioDeJaneiroRJ_Brazil	2
HospFernandoFonseca_Amadora_Portugal				2
HospGenGregorioMaranon_Madrid_Spain	1											1						1																					2				1						1
HospGeralNovaIguacu_RioDeJaneiro_Brazil	2									1			1										1																				1			1			1
HospRaphaeldePaulaSouza_RioDeJaneiro_Brazil	1		1																1
HospSantaIzabel_SalvadorBA_Brazil	2									2																															2
HospSirioLibanes_SaoPaulo_Brazil		2									1
HospUnivMutuaTerrassa_Catalunya_Spain	2										2																															2
InstInfectolEmillioRibas_SaoPaulo_Brazil		1							1
InstInvestBiomedAugustPiiSunyer_Catalunya_Spain	2										2																															2
InstInvestImunol_SaoPaulo_Brazil	1	1								1		1																				1									1
InstMaternal&ChildHlthIRCCSBurloGarofolo_Trieste_Italy	2															2
InstNaclEnfermedadesInfecciosasANLISCarlosM_BuenosAiresDF_Argentina	1																	1											1										1										1
InstNationalRechercheAgronomique_Nouzilly_France	2													1	1		1																							1
IrmandadeSantaCasaMisericordiaSaoPaulo_SaoPaulo_Brazil																																											1
IstSciSanRaffaele_Milan_Italy	1											1						1				1		1															1				1
JointClinResCtr_Kampala_Uganda	1							1					1										1																				1			1
JointUnitedNationsProgrammeHIVAIDSUNAIDS_Geneva_Switzerland			1																					2
LabCentEstadoSantaCatarina_FlorianopolisSC_Brazil	1				1									2
LabNaclCiencia&TecnolBioetanolCTBE_SaoPaulo_Brazil		2			1
LIONEXDiagnost&TherapeutGmbH_Braunschweig_Germany	2		2
LouisianaStateUniv_BatonRouge_LAUSA	2
MakerereUniv_Kampala_Uganda								2					1
MaxPlanckInst_Saarbrucken_Germany			1		1																			1			1																1
MoiUniv_Eldoret_Kenya	1		1										1										1																				2			1	1
NatlInstInfectDis_Tokyo_Japan											1
NatlInstResTB_TamilNadu_India	1	1																						1
NatlInstSci&TechnolComplexSyst_SaoPaulo_Brazil		2																	2
NatlTaiwanUniv_Taipei_Taiwan	1											1						1																					1				1
NovartisCorp_Cambridge_MAUSA																		1																									1			1
OncovirInc_Washington_DCUSA		1												1
ParceriaBrasileiraTBStopTBBrazil_RioDeJaneiro_Brazil																								2
PontificiaUnivCatolicaChile_Santiago_Chile		1										1										1		1																									1
PrefeituraMunicipalRioGrande_RioGrandeRS_Brazil																					2
RadboudUnivNijmegen_Nijmegen_Netherlands	1											1						1																					2				1						1
ResCtrBorstel_Borstel_Germany	1		1																			1		2
ResInstPhthisiopulmonol_StPetersburg_Russia	2		1															1
RockefellerUniv_NewYork_NYUSA	1	1																				2		1																									2
RutgersStateUniv_Newark_NJUSA								2					1
SAfricanCtrEpidemiolModelling&Anal_Stellenbosch_SouthAfrica																								2
SangerInst_Cambridge_England	2
SantaCasadaMisericordiaGenHosp_RioDeJaneiro_Brazil	1		2														1					1				2
SaoLeopoldoMandInst_CampinasSP_Brazil				1																															1
SciInstPublHlth_Brussels_Belgium	1											1						1																					2				1						1
SecretariaSauEstadoBahia_SalvadorBA_Brazil	1		2							1																															1
SecretariaSaudeEstadoCeara_FortalezaCE_Brazil																												1
SecretariasMunicipaisdoEspiritoSanto_Brazil								2					1
SecretariasMunicipaisMG_Brazil					1																				1					1
SoMaineMedCtr_Biddeford_MEUSA			2																																				1
Social&SciSystInc_SilverSpring_MDUSA	2												1										2																				2			2
StGeorgesUnivLondon_London_England	1																																						1
ThaiRedCrossAIDSResCtr_Bangkok_Thailand	1		1																																								1				1
TreatmentActGrp_NewYork_NYUSA			1																					2																			1
UgandanNatlTB&LeprosyProgramme_Kampala_Uganda								2
UKHlthProtectAgcy_London_England												1						1																					2				1
UnivACoruna_LaCoruna_Spain				2
UnivAlberta_EdmontonAB_Canada																						2				2
UnivAnhangueraUniderp_CampoGrandeMS_Brazil		1														1																					2
UnivBielefeld_Bielefeld_Germany	1		1		2												1										1												1										1
UnivBrescia_Brescia_Italy	1		1										1									1		1
UnivCaxiasdoSul_CaxiasDoSulRS_Brazil	1		1			2																							2							2
UnivChile_Santiago_Chile		1	1
UnivEduardoMondlane_Maputo_Mozambique		2																2
UnivEstadualCeara_Ceara_Brazil					2												1										2
UnivEstadualLondrina_Londrina_Brazil		1					1
UnivEstadualPontaGrossa_Parana_Brazil																				1														1
UnivEvora_Evora_Portugal				2
UnivFedCampinaGrande_CuitePB_Brazil		2																							1
UnivFedItajubaUNIFEI_ItajubaMG_Brazil	2				2										2
UnivFedMaranhao_ImperatrizMA_Brazil
UnivFedPampa_BageRS_Brazil						2	2																									2
UnivFedSaoJoaoDelRei_SaoJoaoDelReiMG_Brazil	1				1										1
UnivFedSaoPaulo_SaoPauloSP_Brazil		2					1		1												1
UnivGhent_Ghent_Belgium						1															2								1
UnivGroningen_Groningen_Netherlands	1		1																			2		1
UnivGuelph_GuelphON_Canada		2																	2
UnivHongKong_HongKong_PeoplesRChina	1		1																			2		1
UnivHospCaseMedCtr_Cleveland_OHUSA								2
UnivLilleNordFrance_Lille_France	1																												1										1
UnivLiverpool_Merseyside_England	1												1																														1
UnivMed&DentNewJersey_Newark_NJUSA								2
UnivNewMexico_Albuquerque_NMUSA		2
UnivOestePaulista_SaoPaulo_Brazil		1		1
UnivOtago_Dunedin_NewZealand																																							1
UnivOxford_Oxford_England	1	1		1
UnivPeruanaCayetanoHeredia_Lima_Peru			2
UnivPierre&MarieCurieSci&Med_Paris_France	2
UnivSantaCruzdoSul_SantaCruzDoSulRS_Brazil						1																							1
UnivSantiagodeCompostela_SantiagoDeCompostela_Spain																																		2
UnivSouthernDenmark_OdenseM_Denmark					2																						2
USAgcyIntDev_Washington_DCUSA			2																							2
WalterReedArmyInstRes_SilverSpring_MDUSA	1	1											1										1																				1			1
AddenbrookesHosp_Cambridge_England		1																				1		1																									1
AdmRegSaudeLisboa&ValeTejo_Lisbon_Portugal												1						1																					1				1
AgcySciTechnol&Res_Singapore_Singapore		1																				1		1																									1
AgenceFrancaiseSecuriteSanitProdSante_Lyon_France
AgenceNationaledeRecherchesurleSidaetles..._Dakar_Senegal			1																																								1				1
AgenciaSalutPublBarcelona_Barcelona_Spain
AgResearch_PalmerstonNorth_NewZealand																																			1
AIDSClinTrialsGrpOperatCtr_SilverSpring_MDUSA	1												1										1																							1
AIDSReferenceCtrSaoPaulo_SaoPaulo_Brazil		1																1
AlQudsUniv_Jerusalem_Israel									1
AltoonaArthrit&OsteoporosisCtr_Duncansville_PAUSA				1
AmaralCarvalhoFdn_SaoPaulo_Brazil		1
AmerMuseumNatHist_NewYork_NYUSA			1																																				1
AmiensTeachingHosp_Amiens_France												1						1																					1				1
AmpligenixBiotech_BeloHorizonteMG_Brazil			1			1																							1							1
AnhangueraEducCtrUNIDERP_CampoGrandeMS_Brazil	1																																				1			1
AnnArborVetAffairsHlthSyst_AnnArbor_MIUSA		1
ARCHIVE_NewYork_NYUSA						1																		1
AreaConcentracaoSaudeCiclosVida&Soc_SaoPaulo_Brazil		1
ArmauerHansenResInst_AddisAbaba_Ethiopia	1																1							1
AsklepiosFacbkliniken_Gauting_Germany												1						1																					1				1
AustrianAgcyHlth&FoodSafety_Vienna_Austria												1						1																					1				1
Barts&LondonQueenMarysSchMed&Dent_LondonE12AT_England	1																							1
BaylorInstImmunolRes_Dallas_TXUSA		1																				1		1																									1
BaylorResInst_Dallas_TXUSA		1																				1		1																									1
BaylorUniv_Waco_TXUSA		1																				1		1																									1
BethIsraelDeaconessMedCtr_NewYork_NYUSA					1
BichatClaudeBernardHosp_Paris_France	1																																						1										1
Bill&MelindaGatesFdn_Seattle_WAUSA																								1
BluePeterResCtr_AndhraPradesh_India	1
BragaPortugal_Braga_Portugal		1
BrazilianCenterofResearchPhysics_BrasiliaDF_Brazil				1
BrazilianNavy_RioDeJaneiro_Brazil			1																1							1
Brigham&WomensHosp_Boston_MAUSA			1																			1
BrownMedSch_Providence_RIUSA	1																																													1
BrusselsOperatCtr_Luxembourg_Luxembourg																								1
CapitalMedUniv_Beijing_PeoplesRChina	1
CatholicReliefServices_Lima_Peru	1												1										1																				1			1
CatholicUnivBrasiliaUCB_TaguatingaDF_Brazil			1																			1										1
CCTLaPlata_LaPlata_Argentina				1
CentPublHlthClin_JuizDeFora_Brazil					1										1
CentUnivJharkhand_JharkhandState_India					1																						1
CentUnivKerala_Kasaragod_India					1																						1
CentreHospitalierUniversitaireNantes_Nantes_France												1						1																					1				1
CentreHospitalierUniversitaireRangueil_Toulouse_France												1																																			1		1
Charite_Berlin_Germany				1
Chem21GrpInc_LakeForest_ILUSA		1
ChengduInstBiolProd_Chengdu_PeoplesRChina
ChrisHaniBaragwanathHosp_Soweta_SouthAfrica	1												1										1																				1			1
ChulalongkornUniv_Bangkok_Thailand	1
CincinnatiChildrensHospMedCtr_Cincinnati_OHUSA				1
CINVESTAV_Guanajuato_Mexico		1
ClinAlergiaPara_Para_Brazil																1
ColegioAnchieta_PortoAlegreRS_Brazil							1														1
ColgateUniv_Hamilton_NYUSA	1
ComissaoNaclEnergiaNucl_SaoPaulo_Brazil
ComplexoHospMandaqui_SaoPaulo_Brazil
ConselhoEnsinoSecretariaMunicipalSaudeSaoPa_SaoPaulo_Brazil
CtrBiotecnolAmazonia_Amazonas_Brazil																																								1		1
CtrColaboradorDesenvolvimentoPesquisaEnfermag_RibeiraoPretoSP_Brazil		1																												1								1
CtrDermatolDonaLibania_FortalezaCE_Brazil												1																1
CtrEstudiosEstado&Soc_BuenosAiresDF_Argentina	1																1
CtrInfectDisResZambia_Lusaka_Zambia	1												1										1																				1			1
CtrInvestBioMedRedEnfermedadesResp_Zaragoza_Spain																		1											1
CtrMedNaclSigloXXI_MexicoCityDF_Mexico		1
CtrMicroorganismsInvest_SaoPaulo_Brazil																		1	1
CtrMultisiteRomandRhumatolPediat_Lausanne_Switzerland				1
CtrMuraz_BoboDioulasso_BurkinaFaso	1																																																1
CtrPluridisciplinarPesquisasQuimBiol&Agr_CampinasSP_Brazil										1	1									1
CtrReferencia&TreinamentoDSTAids_SaoPauloSP_Brazil	1									1																																							1
CtrUnivAraraquaraUNIARA_AraraquaraSP_Brazil		1		1					1
CtrUnivCamposAndrade_Ceara_Brazil
CtrUnivEstadualZonaOeste_RioDeJaneiroRJ_Brazil			1		1												1
CtrUnivJoaoPessoaUNIPE_JoaoPessoaPB_Brazil		1																							1
CumuraHosp_Cumura_GuineaBissau				1
DalhousieUniv_HalifaxNS_Canada				1
DeptAnalClin_SaoPaulo_Brazil				1
DeptEnfermagem_FlorianopolisSC_Brazil														1
DeptHlthCoronelSapucaia_CoronelSapucaiaMS_Brazil	1
DeptHlth_HongKong_PeoplesRChina			1																			1
DeptIntDev_London_England			1																					1																			1
DeptInternal&TropMed_VilleneuveStGeorges_France	1									1																																							1
DetectoGenInc_Grafton_MAUSA					1
DireccaoGeralSaude_Lisbon_Portugal	1		1							1
DominDiagnostLLC_NorthKingstown_RIUSA					1																						1
DSTAIDSSpecializedAttendanceServSaoJoseRio_SaoPaulo_Brazil																		1	1
DukeUniv_Durham_NCUSA			1										1									1
DurbanUnivTechnol_Durban_SouthAfrica	1												1																														1
EducFdnJaymeAltavilaFEJALCESMAC_MaceioAL_Brazil			1																1							1
EmilioRibasInfectDisInst_SaoPaulo_Brazil		1
Epicentre_Paris_France	1																																																1
EpidemiolSurveillanceCtrProfAlexandreVranjac_SaoPaulo_Brazil																		1
EscolaMarco_BelemPA_Brazil
EscolaNaclCienciasEstat_RioDeJaneiroRJ_Brazil	1
EscolaSuperCienciasSantaCasadeMisericordia_VitoriaES_Brazil								1
EscolaTecnEnfermagemOmega_Paraiba_Brazil		1																							1
EscolaUniversitariaVascodaGama_Coimbra_Portugal		1
EscuelaNaclCienciasBiolIPN_MexicoCityDF_Mexico		1
EuniceKennedyShriverNatlInstChildHlth&Hum_Bethesda_MDUSA		1
EuropeanCtrDisPrevent&ControlECDC_Stockholm_Sweden	1																					1		1
EuropeanRes&ProjectOffGmbHEurice_Saarbrucken_Germany			1																					1
FacCeres_CeresGo_Brazil		1																							1					1					1
FacChristus_Ceara_Brazil																												1
FacCienciasLisboa_Lisbon_Portugal	1																							1																			1
FacEnfermagemNovaEsperanca_Paraiba_Brazil		1																							1
FacInformat_PortoAlegreRS_Brazil
FacIntegradasPitagoras_MontesClarosMG_Brazil				1
FacIntegradasTapajos_SantaremPA_Brazil	1																																									1
FacMedCampos_CamposDosGoytacazesRJ_Brazil																																		1
FacMedJuazeiroNorte_JuazeiroDoNorteCE_Brazil
FacMedJundiaiFMJ_JundiaiSP_Brazil		1
FacMedSciMinasGerais_BeloHorizonteMG_Brazil					1
FacSci_Oujda_Morocco				1											1			1
FairportLtda_SaoPaulo_Brazil				1																1
FakirMohanUniv_Orissa_India					1																						1
FarmabrasilisR&DDiv_CampinasSP_Brazil									1
FdnArriaran_Santiago_Chile			1
FdnHuesped_BuenosAiresDF_Argentina			1
FedRuralUnivAmazoniaUFRA_Para_Brazil				1																								1
FedServDataProcSERPRO_BeloHorizonteMG_Brazil					1
FenwayHlth_Boston_MAUSA	1												1										1																				1			1
FenwayInst_Boston_MAUSA	1												1										1																				1			1
FHI_Washington_DCUSA	1												1										1																				1			1
FimlabLabsLtd_Tampere_Finland	1		1
FonteMedDiagnost_RioDeJaneiro_Brazil	1	1
Forschungszentrum_Borstel_Germany	1
FreeUnivBerlin_Berlin_Germany		1																														1
FrontierSci&TechnolResFdnInc_Amherst_NYUSA	1																																													1
FukujujiHosp_Tokyo_Japan												1						1																					1				1
FundacaoHerminioOmetto_ArarasSP_Brazil												1
Fundecitrus_SaoPaulo_Brazil				1
FuturesInst_Glastonbury_CTUSA																								1
GallieraHosp_Genoa_Italy								1
GenDirectorateHlthLisbon_Amadora_Portugal												1						1																					1				1
GeorgeWashingtonUniv_Washington_DCUSA			1										1									1
GermanCtrInfectRes_Borstel_Germany	1																					1		1
GileadSciInc_FosterCity_CAUSA	1												1										1																				1			1
GlaxoSmithKline_RioDeJaneiro_Brazil	1		1														1
GranCanariaDrNegrinUnivHosp_LasPalmasGranCanaria_Spain	1																					1		1
GreenslopesPrivateHosp_Qld_Australia												1						1																					1				1
GrpEstudosEpidemiolOperacionaisRedeBrasileir_RibeiraoPretoSP_Brazil		1
GrpRecercaAmer_Coahuila_Mexico
GugulethuARTProgramme_CapeTown_SouthAfrica			1																																								1				1
Guys&StThomasNHSFdnTrust_London_England												1						1																					1				1
HamburgerZentrumKinder&Jugendrheumatol_Hamburg_Germany				1
HannoverMedSch_Hannover_Germany												1																																			1		1
HarborHosp_Baltimore_MDUSA		1	1														1
HeartEnglandFdnTrust_WMidlands_England	1																					1		1
HenanChestHosp_Zhengzhou_PeoplesRChina		1
HenanPublHlthCtr_Zhengzhou_PeoplesRChina		1
HomertonUnivHosp_London_England	1																					1		1
HopNeckerEnfantsMalad_Paris_France				1
HopPurpan_Toulouse_France												1						1																					1				1
HopStLouis_Paris_France	1									1																																							1
HopStVincentdePaul_Paris_France				1
HopUnivParisSud_Paris_France	1																																																1
Hosp&MaternidadeBrasil_SantoAndreSP_Brazil
HospACCamargoFundAntonioPrudente_LiberdadeSP_Brazil			1																																										1
HospBaraodeLucena_RecifePE_Brazil	1
HospBase_SaoPaulo_Brazil																		1	1
HospCentDrIgnacioMoronesPrieto_SanLuisPotosi_Mexico				1
HospCetrangolo_VicenteLopez_Argentina																		1											1
HospClinPernambuco_RecifePE_Brazil
HospClinSanCarlos_Madrid_Spain												1						1																					1				1
HospClinSaoPaulo_SaoPaulo_Brazil				1
HospConceicao_PortoAlegreRS_Brazil																			1
HospCriancaSantoAntonioBrazil_PortoAlegreRS_Brazil																																															1
HospDermatoVenereol_HoChiMinhCity_Vietnam	1																					1																											1
HospDomVicenteScherer_PortoAlegreRS_Brazil												1																																			1		1
HospDrAntonioCetrangolo_BuenosAires_Brazil												1						1																					1				1
HospEduardodeMenezes_BeloHorizonteMG_Brazil					1
HospEscuelaTegucigalpa_Tegucigalpa_Honduras			1
HospGenMexicoCity_MexicoCityDF_Mexico				1
HospInfantilJoaoPauloII_BeloHorizonteMG_Brazil					1
HospIsraelitaAlbertEinstein_SaoPaulo_Brazil
HospJulho_SaoPaulo_Brazil
HospJuliaKubitschek_BeloHorizonteMG_Brazil					1
HospMessejana_Ceara_Brazil	1																											1
HospMilFortaleza_Ceara_Brazil																												1
HospNaclEdgardoRebagliati_Lima_Peru				1
HospNereuRamos_FlorianopolisSC_Brazil														1
HospNinoPoblano_Puebla_Mexico				1
HospOctubre_Madrid_Spain												1						1																					1				1
HospPrivadoCtrMedCordoba_Cordoba_Argentina												1																																			1		1
HospRamon&Cajal_Madrid_Spain												1						1																					1				1
HospRegTaguatinga_TaguatingaDF_Brazil			1											1																				1
HospRim_SaoPaulo_Brazil
HospSantaCruz_SantaCruzDoSulRS_Brazil
HospSantaMarcelina_SaoPaulo_Brazil		1
HospSantaMariaRiodeJaneiroStateSecretaryH_RioDeJaneiro_Brazil		1	1														1					1
HospSantoAntonio_Oporto_Portugal
HospServeisClin_Barcelona_Spain	1																					1		1
HospServidorPublEstadualFranciscoMoratodeO_SaoPaulo_Brazil
HospServidoresEstado_RioDeJaneiro_Brazil		1
HospSeveroOchoa_Madrid_Spain												1						1																					1				1
HospUnivDrJEGonzalez_Monterrey_Mexico				1
HospUnivEvangelCuritiba_Parana_Brazil		1
HospUnivMiguelServet_Zaragoza_Spain																		1											1
HospUnivPrincesa_Madrid_Spain												1						1																					1				1
HospUnivPrincipeAsturias_Madrid_Spain												1						1																					1				1
HospUnivPuertadeHierro_Madrid_Spain												1						1																					1				1
HospValdHebron_Barcelona_Spain												1						1																					1				1
HumboldtUniv_Berlin_Germany
IISFdnJimenezDiaz_Madrid_Spain												1						1																					1				1
ImeldaClinResCtr_Bonheiden_Belgium
ImmuneSuppressSyndromeClin_Mbarara_Uganda			1																																								1				1
INCTTBInstNaclCiencia&TecnolTB_PortoAlegreRS_Brazil							1
IndependentSurg_Gaborone_Botswana			1																																								1				1
IndiaLtd_Maharashtra_India
IndianInstTechnol_UttarPradesh_India				1
InfectolCtrLatvia_Upeslejas_Latvia			1																			1
InstArqueolBrasileira_BelfordRoxo_Brazil	1
InstBiolSaoPaulo_SaoPaulo_Brazil																											1										1			1
InstBiomed_Caracas_Venezuela																		1											1
InstCancEstadoSaoPaulo_SaoPaulo_Brazil		1
InstCell&MolBiol_Oporto_Portugal		1
InstClin&ExptMed_Prague_CzechRepublic												1																																			1		1
InstCriminolICPR_Parana_Brazil			1																															1
InstDOrPesquisa&Ensino_RioDeJaneiro_Brazil			1																																										1
InstFedPiauiIFPI_TeresinaPI_Brazil																																				1
InstFedRiodeJaneiro_RioDeJaneiroRJ_Brazil			1		1												1
InstHondurenoSeguroSocial_Tegucigalpa_Honduras			1
InstMedTropSaoPaulo_SaoPaulo_Brazil																		1
InstMineiroNefrol_BeloHorizonteMG_Brazil					1
InstMolBiolParanaIBMP_Parana_Brazil			1																															1
InstNaclCiencia&TecnolCelulasTronco&Terap_SaoPaulo_Brazil	1	1
InstNaclCiencia&TecnolDoencasTropCNPqMCT_SalvadorBA_Brazil										1
InstNaclCiencia&TecnolInvestImunolIiiINCT_SalvadorBA_Brazil	1									1
InstNaclCiencia&TecnolTB_RioDeJaneiro_Brazil	1
InstNaclEnfermedadesResp_MexicoCityDF_Mexico												1
InstNaclSaludPubl_Morelos_Mexico			1																			1
InstNatlCiencia&TecnolPesquisaTranslacSaud_RioDeJaneiro_Brazil		1	1									1
InstNefrol_BuenosAiresDF_Argentina												1																																			1		1
InstOscarFreire_SaoPaulo_Brazil									1
InstPedroKhouri_Havana_Cuba																		1											1
InstPesquisasBiol_PortoAlegreRS_Brazil								1										1																										1
InstPortuguesReumatol_Lisbon_Portugal				1
InstSaludMusculoesquelet_Madrid_Spain																																		1
InstSaludNino_Lima_Peru				1
InstSaludPublChile_Santiago_Chile																		1											1
InstTecnol&Nucl_Sacavem_Portugal				1
InstVenezolanoInvestCient_Caracas_Venezuela	1
InstitutoFederaldeEducacaoCienciaeTecnologiadeSaoPaulo_SuzanoSP_Brazil	1		1
IntCtrDiarrhoealDisRes_Dhaka_Bangladesh	1																1							1
IntCtrExcellenceRes_TamilNadu_India		1
IntTreatmentPreparednessCoalit_NewYork_NYUSA																								1
InteractRes&Dev_Karachi_Pakistan			1																			1
ISFCollPharm_Punjab_India														1
IstGaetanoPini_Milan_Italy				1
JapanBCGLab_Tokyo_Japan
JohannesGutenbergUnivMainz_Mainz_Germany														1
JohnWayneCancInst_SantaMonica_CAUSA	1																						1																							1
KaiserPermanenteCtrHlthRes_Portland_ORUSA													1																		1
KamuzuCentHosp_Lilongwe_Malawi	1																																													1
KarolinskaInst_Stockholm_Sweden												1						1																					1				1
KeioUniv_Tokyo_Japan
KeizoAsamiLabImmunopathol_RecifePE_Brazil																1
KEMRICDC_Kisumu_Kenya	1												1										1																				1			1
KenyaGovtMedResCtr_Kericho_Kenya	1												1										1																				1			1
KhayelitshaARTProgramme_CapeTown_SouthAfrica			1																																								1				1
KhonKaenUniv_KhonKaen_Thailand	1
KingAbdulazizBinSaudUniv_Riyadh_SaudiArabia																						1				1
KingFahdUnivPetr&Minerals_Dhahran_SaudiArabia				1											1			1
KingFaisalSpecialistHosp&ResCtr_Riyadh_SaudiArabia	1																																						1										1
KingSaudUniv_Riyadh_SaudiArabia		1																				1		1																									1
KonkukUniv_Seoul_SouthKorea	1																						1
KoranyiNatlInstTB&Pulmonol_Budapest_Hungary												1						1																					1				1
LSpallanzaniNatlInstInfectDisINMI_Rome_Italy	1																					1		1
LabBioinformat_PetropolisRJ_Brazil	1		1			1
LabCentSaudePublAmazonas_Amazonas_Brazil	1										1
LabCentSaudePublRondonia_PortoVelhoRO_Brazil	1
LabEspectrometriaMassas_BrasiliaDF_Brazil						1	1
LabMarceloMagalhaes_RecifePE_Brazil																1
LabNaclCompCient_Petropolis_Brazil												1						1
LabNaclEnergia&Geol_Amadora_Portugal																					1
LabReferenciaRegSaludPubl_Chiclayo_Peru
LandeskrankenhausBregenz_Bregenz_Austria				1
LeibnizCtrMed&Biosci_Borstel_Germany			1
LeibnizInstDSMZGermanCollectMicroorganisms&_Braunschweig_Germany			1
LighthouseClin_Lilongwe_Malawi			1																																								1				1
LiuerpoolSchTropMed_Merseyside_England	1	1	1
LiverpoolHeart&ChestHosp_Merseyside_England	1																					1		1
LOrmeMerisiers_GifSurYvette_France		1		1					1
LungDisCtrVendaNova_Amadora_Portugal												1						1																					1				1
MahidolUniv_Bangkok_Thailand	1
MalawiLiverpoolWellcomeTrustClinResProgramm_Blantyre_Malawi																								1
ManagementSciHlth_Accra_Ghana																								1
MariusNastaInstPulmonology_Bucharest_Romania	1																					1		1
MassachusettsGenHosp_Boston_MAUSA
MayoClin_Rochester_MNUSA							1
MedUnivGraz_Graz_Austria								1
MedUnivInnsbruck_Innsbruck_Austria
MedUnivWarsaw_Warsaw_Poland												1						1																					1				1
MedUniv_Vienna_Austria
MedicalResearchCouncilMRCUnit_Serrekunda_Gambia	1																					1		1
MedicalResearchCouncilMRC_Tygerberg_SouthAfrica																																											1
MedicalResearchCouncil_Cambridge_England	1																							1
MetabolDiscoveriesGmbH_Potsdam_Germany			1
MetrohlthMedCtr_Cleveland_OHUSA								1
MetroplexClinResCtr_Dallas_TXUSA																																		1
MicrocareLab_Gujarat_India														1
MinistEducBrazil_BrasiliaDF_Brazil
MinistHlth_Maputo_Mozambique																																1
MinistSaludPubl_Asuncion_Paraguay	1																1
MinistSaude_Maputo_Mozambique	1																																																1
MissionIRD_Lima_Peru			1
MolOncolResCtr_SaoPaulo_Brazil		1
MontrealChestInst_MontrealPQ_Canada			1																			1
MontrealGenHosp_MontrealPQ_Canada	1																					1																											1
MtSinaiHosp_TorontoON_Canada
MtSinaiMedCtr_NewYork_NYUSA												1																																			1		1
MultidrugResistantTBUnit_Paris_France	1																					1		1
NagasakiUniv_Nagasaki_Japan											1
NationalCancerInstituteNCI_Bethesda_MDUSA		1
NationalInstituteofStandardsandTechnology_SaoPaulo_Brazil		1															1
NatlAIDSProgramme_BrasiliaDF_Brazil																								1
NatlChengKungUniv_Tainan_Taiwan	1
NatlHlthLabServ_Braamfontein_SouthAfrica												1						1																					1				1
NatlInstBiolStand&Controls_Herts_England
NatlInstControlPharmaceut&BiolProd_Beijing_PeoplesRChina
NatlInstDent&CraniofacialRes_Bethesda_MDUSA	1
NatlInstHlth&Welf_Helsinki_Finland												1						1																					1				1
NatlInstIndPropertyINPI_RioDeJaneiroRJ_Brazil	1
NatlInstMedRes_MillHill_England	1																							1
NatlInstMedRes_Mwanza_Tanzania	1		1							1						1								1
NatlInstTBRespDis&ChestSurg_VysneHagy_Slovakia												1						1																					1				1
NatlJewishHlth_Denver_COUSA												1						1																					1				1
NatlReferenceCtrMycobacteria_Borstel_Germany												1						1																					1				1
NatlResCtr_Cairo_Egypt				1
NatlTBProgramme_DarEsSalaam_Tanzania																								1
NatlUnivIreland_Cork_Ireland
NelsonRMandelaSchMed_Durban_SouthAfrica	1																																													1
NewYorkCityDeptHlth&MentalHyg_NewYork_NYUSA			1
NewYorkStateDeptHlth_Albany_NYUSA			1
NewcastleUniv_Tyne&Wear_England		1																				1		1																									1
NewcastleUponTyneHospNHSFdnTrust_Tyne&Wear_England		1																				1		1																									1
NewlandsClin_Harare_Zimbabwe			1																																								1				1
NormandaleCommunityColl_Bloomington_MNUSA								1
NorthWestLondonHospNHSTrust_London_England	1																					1		1
NorthwickPkHosp&ClinResCtr_Middx_England	1																							1
NorwegianInstPublHlth_Oslo_Norway												1						1																					1				1
NossaSenhoraGloriaStateChildrensHosp_VitoriaES_Brazil								1
OffUSGlobalAIDSCoordinator_Washington_DCUSA																								1
OntarioMinistHlth&LongTermCare_TorontoON_Canada												1						1																					1				1
OregonHlth&SciUniv_Portland_ORUSA												1						1																					1				1
OregonStateUniv_Corvallis_ORUSA	1																1
OspedNiguardaCaGranda_Milan_Italy	1																					1		1
OtsukaPharmaceutDev&Commercializat_Rockville_MDUSA
OurLadysChildrensHosp_Dublin_Ireland		1																				1		1																									1
ParanaStateDeptHlth_Parana_Brazil					1						1																							1
ParirenyatwaCRS_Harare_Zimbabwe	1												1										1																				1			1
PartnerSiteHannoverBraunschweig_Braunschweig_Germany			1
PaschoalGranatoLab_RioDeJaneiroRJ_Brazil	1																					1				1
PelePequenoPrincipeResInst_Parana_Brazil																							1											1
PenitenciariaEstadualJacui_CharqueadasRS_Brazil						1																							1							1
PerinatalHIVResUnit_Soweto_SouthAfrica			1																																								1				1
PetropolisSchMed_RioDeJaneiro_Brazil																			1
PfizerInc_Collegeville_PAUSA																																		1
PhthisiopneumolInst_Kishinev_Moldova	1																					1		1
PindamonhangabaDentSchFAPI_SaoPaulo_Brazil		1		1
PoliclinGeralRiodeJaneiro_RioDeJaneiro_Brazil
PoloUnivRiodasOstras_RioDasOstrasRJ_Brazil
PontificiaUnivCatolicaCampinas_Campinas_Brazil
PortugueseNorthernHlthAdm_Oporto_Portugal	1																					1		1
PrefeituraMunicipalCampinas_CampinasSP_Brazil									1
PrefeituraMunicipalPortoAlegre_PortoAlegreRS_Brazil		1
PrefeituraMunicipalUberlandia_UberlandiaMG_Brazil
PrincessMarinaHosp_Gaborone_Botswana	1												1										1																							1
ProfHessKinderklin_Bremen_Germany				1
ProgramaEnfermagemFundamental_SaoJoseDoRioPretoSP_Brazil		1																												1															1
ProgramaNacionaldeControledaTuberculose_BrasiliaDF_Brazil	1		1																			1
ProgramaSaudeFamiliaJoaoPessoa_Paraiba_Brazil		1																							1
ProjetoMSH_RioDeJaneiro_Brazil	1		1																			1				1
PublHlthEnglandNatlMycobacterialReferenceLa_London_England	1																					1		1
PublHlthFac_SaoPaulo_Brazil		1
PublHlthResInst_Newark_NJUSA			1
RajendraInstTechnol&Sci_Haryana_India														1
RefikSaydamNatlPublHlthAgcy_Ankara_Turkey												1						1																					1				1
RegFdn_SaoJoseDoRioPreto_Brazil	1																	1	1																										1
RegionIIIHlthDeptStateSaoPaulo_SaoCarlosSP_Brazil
RepublicanRes&PractCtrPulmonol&TB_Minsk_Byelarus	1																					1		1
ResCtr_CampinasSP_Brazil				1																															1
ResInstHlthSci_ChiangMai_Thailand	1												1																														1
RibeiraoPretoMunicipalHlthDept_RibeiraoPretoSP_Brazil		1																												1					1
RigaEastUnivHosp_Riga_Latvia	1																					1		1
RightCare_Johannesburg_SouthAfrica	1																						1																				1			1
RioPretoUnivCtr_SaoJoseDoRioPreto_Brazil	1																	1	1																										1
RobertoSantosGenHosp_SalvadorBA_Brazil										1																															1
RoyalChildrensHosp_Vic_Australia			1																					1																			1
RoyalLiverpool&BroadgreenUnivHospNHS_Merseyside_England			1											1																				1
STexasConsortium_Harlingen_TXUSA			1										1									1
STexasVetHlthCareSyst_SanAntonio_TXUSA			1										1									1
SanasEpidemiol&Res_SaoPaulo_Brazil		1									1
SantaCasaMisericordiaRecife_RecifePE_Brazil
SantaCasaSaoPaulo_SaoPaulo_Brazil
SantaMariaStateHosp_RioDeJaneiro_Brazil			1
SantaRosaLimaCityHall_SantaRosaDeLima_Brazil
SaoRafaelHosp_SalvadorBA_Brazil										1
SAPRAAssessoriaSSItda_SaoCarlosSP_Brazil		1																	1
ScottishLivingstoneHosp_Molepole_Botswana	1												1										1																							1
SecretariaEstadoSaudeDistFed_BrasiliaDF_Brazil			1
SecretariaEstadualSaudeEspiritoSanto_VitoriaES_Brazil								1										1																										1
SecretariaSaludCoahuila_Coahuila_Mexico
SecretariaSaludTamaulipas_Matamoros_Mexico					1
SecretariaSaudeEstadoGoias_GoianiaGo_Brazil											1
SecretariaSaudeEstadoParana_Parana_Brazil																																		1
SecretariasMunicipaisdoRioGrandedoSul_Brazil																																			1
SecretariasMunicipaisMatoGrossodoSul_Brazil	1
SerraOrgaosEducFdn_RioDeJaneiro_Brazil			1																							1
ServEspecializadosReumatolBahia_SalvadorBA_Brazil	1									1																															1
ServTerrSanidadJuntaCastilla&Leon_Segovia_Spain																									1
SexuallyTransmittedDisCtrReferenciaTreinamen_SaoPaulo_Brazil
SHA_TaguatingaDF_Brazil			1																			1										1
SindhInstUrol&Transplantat_Karachi_Pakistan
SinoUSIntResCtrTB_Zhengzhou_PeoplesRChina		1
SocArgentinaReumatol_BuenosAiresDF_Argentina																																		1
SotiriaChestDisHosp_Athens_Greece												1						1																					1				1
SouthAfricanMedResCouncil_Pretoria_SouthAfrica			1																			1
StJamesHosp_Dublin_Ireland												1						1																					1				1
StLouisUniv_StLouis_MOUSA												1																																			1		1
StatePara_Para_Brazil			1											1
StateUnivPara_Para_Brazil			1											1
StatensSerumInst_Copenhagen_Denmark												1						1																					1				1
STERISLtd_Hants_England			1
StrategHlthProgrammes_Johannesburg_SouthAfrica																								1
SunBioMedTechnolInc_Ridgecrest_CAUSA		1
SungkyunkwanUnivSchMed_Seoul_SouthKorea												1						1																					1				1
SwissLungAssoc_Bern_Switzerland	1																					1		1
Systex_Rockville_MDUSA	1
TAG_NewYork_NYUSA			1																					1
TakeThatTB_Hamburg_Germany	1																					1		1
TB&ChestServ_HongKong_PeoplesRChina	1																					1		1
TBRegReferenceCtr_Campos_Brazil	1		1																																					1
TelAvivSouraskyMedCtr_TelAviv_Israel
TempleUniv_Philadelphia_PAUSA														1
TennesseeDeptHlth_Nashville_TNUSA
TexasBiomedResInst_SanAntonio_TXUSA	1
TexasScottishRiteHospCrippledChildren_Dallas_TXUSA				1
thRegHlthMaringa_MaringaPR_Brazil																				1
TropDisFdn_Makati_Philippines								1
TuftsUniv_Boston_MAUSA	1												1																														1
UgandaVirusResInst_Entebbe_Uganda																								1
UltraX_SaoJoseDoRioPretoSP_Brazil			1																																										1
UNICEF_NewYork_NYUSA																								1
UnidadeBasicaSaudePedreira_BelemPA_Brazil
UNIFAE_SaoJoaoDaBoaVistaSP_Brazil		1							1
UNITAID_Geneva_Switzerland	1		1																			1
UnitedHosp_Ancona_Italy												1						1																					1				1
UnivAntioquia_Medellin_Colombia	1
UnivArkansasMedSci_LittleRock_ARUSA								1
UnivAutonomaBarcelona_Barcelona_Spain
UnivAutonomaSinaloaCedros&Sauces_CuliacanSinalo_Mexico					1																						1
UnivAveiro_Aveiro_Portugal				1
UnivBern_Bern_Switzerland			1																																								1				1
UnivBirmingham_WMidlands_England												1
UnivBlumenau_BlumenauSC_Brazil														1
UnivBritishColumbia_VancouverBC_Canada		1	1											1																									1
UnivCalgary_CalgaryAB_Canada												1						1																					1				1
UnivCamiloCasteloBranco_SaoJoseDosCamposSP_Brazil
UnivCasteloBranco_RioDeJaneiroRJ_Brazil
UnivCatolicaDomBosco_CampoGrandeMS_Brazil	1																	1					1														1							1
UnivCatolicaPernambuco_RecifePE_Brazil			1																																					1
UnivCeara_Ceara_Brazil		1			1
UnivCentroccidentalLisandroAlvarado_Barquisimeto_Venezuela																		1											1
UnivCoimbra_Coimbra_Portugal	1																																1
UnivConcepcion_Concepcion_Chile		1							1
UnivDublinTrinityColl_Dublin_Ireland												1						1																					1				1
UnivEngn&Technol_Lahore_Pakistan				1											1			1
UnivErlangenNurnberg_Erlangen_Germany	1				1																						1												1										1
UnivEstacioSa_RioDeJaneiro_Brazil			1																1							1
UnivEstadoMatoGrosso_CaceresMT_Brazil		1							1
UnivEstadoRioGrandedoNorte_MossoroRN_Brazil																1																																1
UnivEstadoSantaCatarina_LagesSC_Brazil														1
UnivEstadualNorteFluminense_RioDeJaneiro_Brazil		1	1									1
UnivEstadualParaiba_CampinaGrandePB_Brazil		1																																														1
UnivEstadualPiaui_Teresina_Brazil
UnivEstadualSantaCruz_Ilheus_Brazil					1
UnivExtremoSulCatarinense_CriciumaSC_Brazil
UnivFedAcre_Acre_Brazil		1
UnivFedOuroPreto_BeloHorizonteMG_Brazil		1
UnivFedReconcavoBahia_SantoAntonioDeJesusBA_Brazil	1	1														1								1
UnivFedRondonia_PortoVelho_Brazil	1
UnivFedRuralPernambuco_RecifePE_Brazil	1	1
UnivFedRuralSemiArido_MossoroRN_Brazil																		1
UnivFeevale_NovoHamburgoRS_Brazil																													1							1
UnivFernandoPessoa_Oporto_Portugal									1
UnivGenoa_Genoa_Italy				1
UnivGothenburg_Gothenburg_Sweden	1		1								1																								1
UnivGreenwichMedway_Maritime_England						1	1																									1
UnivHospBellvitge_Barcelona_Spain												1																																			1		1
UnivHospCleveland_Cleveland_OHUSA								1
UnivHospGetafe_Getafe_Spain												1						1																					1				1
UnivHospLeuven_Louvain_Belgium												1																																			1		1
UnivHospUlm_Ulm_Germany	1																						1																							1
UnivHouston_Houston_TXUSA		1
UnivInsubria_Como_Italy				1											1
UnivIowa_IowaCity_IAUSA		1								1																						1
UnivJosedoRosarioVellano_AlfenasMG_Brazil
UnivKentucky_Lexington_KYUSA							1
UnivLethbridge_LethbridgeAB_Canada		1							1
UnivLorraine_Nancy_France
UnivMadeira_Funchal_Portugal																					1
UnivMalawi_Blantyre_Malawi	1																																													1
UnivManitoba_WinnipegMB_Canada
UnivMaryland_Baltimore_MDUSA														1
UnivMedCtrHamburg_Hamburg_Germany	1																					1		1
UnivMelbourne_Vic_Australia			1																					1																			1
UnivMichoacana_Michoacan_Mexico		1
UnivNTexas_Denton_TXUSA			1										1									1
UnivNaclAutonomaMexico_MexicoCityDF_Mexico				1
UnivNaclPedroRuizGallo_Lambayeque_Peru
UnivNaclQuilmes_BuenosAiresDF_Argentina			1
UnivNaclRosario_SantaFe_Argentina							1
UnivNamibia_Windhoek_Namibia	1																					1		1
UnivNavarra_Pamplona_Spain		1		1
UnivNeuchatel_Neuchatel_Switzerland				1											1			1
UnivNiltonLins_Amazonas_Brazil	1										1
UnivNorthCarolinaLilongwe_Lilongwe_Malawi	1												1																														1
UnivNotreDame_NotreDame_INUSA						1								1
UnivOslo_Oslo_Norway
UnivParisDiderot_Paris_France	1																																						1										1
UnivParisEst_Creteil_France												1																																			1		1
UnivPenn_Philadelphia_PAUSA	1												1										1																							1
UnivPerugia_Perugia_Italy		1
UnivPisa_Pisa_Italy	1																																						1										1
UnivPoitiers_Poitiers_France
UnivPompeuFabra_Barcelona_Spain			1																					1
UnivPotiguar_NatalRN_Brazil		1																												1
UnivQueensland_Qld_Australia								1
UnivReims_Reims_France														1
UnivRennes_Rennes_France	1				1																						1												1										1
UnivRomaLaSapienza_Rome_Italy														1
UnivSaarland_Homburg_Germany			1																					1
UnivSalamanca_Salamanca_Spain																									1
UnivSantoAmaro_SaoPaulo_Brazil
UnivSantoTomas_Manila_Philippines
UnivSaoCarlos_SaoPaulo_Brazil		1
UnivSheffield_SYorkshire_England		1							1
UnivSiena_Siena_Italy														1
UnivSorocaba_SaoPaulo_Brazil									1
UnivSurrey_Surrey_England																																			1
UnivTaubate_TaubateSP_Brazil				1
UnivTeachingHosp_Lusaka_Zambia			1																					1																			1
UnivTecnLisboa_Lisbon_Portugal																					1
UnivTecnolFedParana_Parana_Brazil
UnivToulouse_Toulouse_France			1
UnivTrieste_Trieste_Italy	1															1
UnivTurin_Turin_Italy		1							1
UnivUberaba_UberabaMG_Brazil																									1					1
UnivValeRiodosSinos_PortoAlegreRS_Brazil																																			1
UnivValleGuatemala_GuatemalaCity_Guatemala																																		1
UnivVermont_Burlington_VTUSA					1																						1
UnivVetMedHannover_Hannover_Germany			1
UnivVictorSegalenBordeaux_Bordeaux_France												1						1																					1				1
UnivWaterloo_WaterlooON_Canada		1																	1
UnivWesternAustralia_SubiacoWA_Australia		1								1																						1
UnivZagrebMedSch_Zagreb_Croatia												1						1																					1				1
UnivZambia_Lusaka_Zambia																								1
UnivZaragoza_Zaragoza_Spain																		1											1
UniversidadPontificiaBolivarianaUPB_Medellin_Colombia	1
UniversidadeFederaldeSantaCatarinaUFSC_FlorianopolisSC_Brazil
UniversidadeNacionalMaiordeSaoMarcos_Lima_Peru		1
USDeptHlth&HumanServ_BrasiliaDF_Brazil
USFDA_Bethesda_MDUSA		1
USMilHIVResProgram_Kericho_Kenya	1												1										1																				1			1
VAMedCtr_Washington_DCUSA		1								1																						1
VetAffairsPaloAltoHlthCareSyst_PaloAlto_CAUSA	1																						1																							1
VirginiaCommonwealthUniv_Richmond_VAUSA					1																						1
VirginiaMasonMedCtr_Seattle_WAUSA
VirginiaPolytechInst&StateUniv_Blacksburg_VAUSA																											1
VladimirRegTBDispensary_Vladimir_Russia	1																					1		1
VPOKathog_HimachalPrades_India														1
VrijeUnivAmsterdamMedCtr_Amsterdam_Netherlands		1
WashingtonDCVetAffairsMedCtr_Washington_DCUSA			1										1									1
WeillCornellMedColl_NewYork_NYUSA										1
WestatCorp_Rockville_MDUSA		1
WorldBank_Washington_DCUSA																								1
YamaguchiUniv_Yamaguchi_Japan						1	1
YeshivaUnivAlbertEinsteinCollMed_Bronx_NYUSA																																1
YonseiUniv_Seoul_SouthKorea	1																1							1
ZentrumAllgemeinePaediat&Nenatol_StAugustin_Germany				1
ZoolParqueMunicipalEstoril_SaoPaulo_Brazil		1
[truncated: 836 more columns]
