# Supplementary material for: Network analysis for science and technology management: Evidence from tuberculosis research in Fiocruz, Brazil
Source: PLoS One. 2017 Aug 8;12(8):e0181870. doi: 10.1371/journal.pone.0181870 (PMC5549698; doi:10.1371/journal.pone.0181870)
Supplement: S4 File — (CSV) [file pone.0181870.s004.csv]

	Kritski_AfranioLineu	Leite_ClariceQueicoFujimaro	Basso_LuisAugusto	Santos_DiogenesSantiago	ScatenaVilla_TeresaCristina	daSilvaLourenco_MariaCristina	NoradeSouza_MarcusVinicius	Netto_AntonioRuffino	Pavan_FernandoRogerio	Silva_CelioLopes	Maciel_EthelLeonorNoia	Dietze_Reynaldo	Trajman_Anete	AlmeidadaSilva_PedroEduardo	Golub_JonathanEric	RosaRossetti_MariaLucia	Suffys_PhilipNoel	Chaisson_RichardE	deQueirozMello_FernandaCarvalho	Palaci_Moises	Palha_PedroFredemir	Sato_DaisyNakamura	Wardell_SolangeMSVN	Wardell_JamesL	Cavalacante_SolangeC	Pacheco_AntonioGuilherme	Scatena_LuciaMarina	Conde_MarcusBarreto	Durovni_Betina	FerreiraBispo_MarcelledeLima	Rolla_ValeriaCavalcanti	Fonseca_LeiladeSouza	JunqueiraKipnis_AnaPaula	PessoaMilitaodeAlbuquerque_MariadeFatima	Cardosa_RosileneFressatti	deAzevedo_WalterFilgueira_Jr	deSa_LenildeDuarte	FeresSaada_MariaHelena	Kaiser_CarlosRoland	Ribeiro_MartaOsorio	deAlmeida_MauroVieira	Gomes_HarrisonMagdinier	LapaeSilva_JoseRoberto	Nogueira_JordanadeAlmeida	Ramos_SimoneGusmao	Rodrigues_LauraCunha	Saraceni_Valeria	Zaha_Arnaldo	Arcencio_RicardoAlexandre
Kritski_AfranioLineu	72		1	1	4	2		22			1		11	1	2	10	11	5	12	2						2	2	2			2	8						2		5		5	11					2
Leite_ClariceQueicoFujimaro		70							47													22										1			10			1
Basso_LuisAugusto	1		66	65																																13
Santos_DiogenesSantiago	1		65	66																																13
ScatenaVilla_TeresaCristina	4				66			24			1		2		1						19						22										15						1	16					11
daSilvaLourenco_MariaCristina	2					63	33	1					1	2	1			1	3				10	9	1	1			1	16	6	1							14	1	9						1
NoradeSouza_MarcusVinicius						33	61																22	22						21									18		6
Netto_AntonioRuffino	22				24	1		56		1	3	1	6		4	2		1	7	1	6						11	3			1	2		1			3			2			3	4					6
Pavan_FernandoRogerio		47							50													12													3
Silva_CelioLopes								1		49																								1											16
Maciel_EthelLeonorNoia	1				1			3			44	27			9		1			14																						1
Dietze_Reynaldo								1			27	40			7		1			23																				1		1					1
Trajman_Anete	11				2	1		6					35			1			1						2				2		1							3					3				2
AlmeidadaSilva_PedroEduardo	1					2								34		8	4			1												1								7		2						4
Golub_JonathanEric	2				1	1		4			9	7			34		1	21	3	4					17	13	1	5	17		1	1										1					15
RosaRossetti_MariaLucia	10							2					1	8		34	11			1												1		1				2		14		7						16
Suffys_PhilipNoel	11										1	1		4	1	11	32		2	2												2		1				3		5		17	3			1		3
Chaisson_RichardE	5					1		1							21			31	4						19	14		6	18		1	3															15
deQueirozMello_FernandaCarvalho	12					3		7					1		3		2	4	28	1					1	5		7	1		3	9						4		1		1	3
Palaci_Moises	2							1			14	23		1	4	1	2		1	27												2								2		2					1
Palha_PedroFredemir					19			6													24						6										12							10					5
Sato_DaisyNakamura		22							12													24													6
Wardell_SolangeMSVN						10	22																24	23						6									9
Wardell_JamesL						9	22																23	23						6									9
Cavalacante_SolangeC						1							2		17			19	1						22	14			21																		16
Pacheco_AntonioGuilherme	2					1									13			14	5						14	22			14		1												1				11
Scatena_LuciaMarina	2				22			11							1						6						22										3							4					5
Conde_MarcusBarreto	2							3							5			6	7									21				1	2										2
Durovni_Betina						1							2		17			18	1						21	14			21																		16
FerreiraBispo_MarcelledeLima						16	21																6	6						21									8		1
Rolla_ValeriaCavalcanti	2					6		1					1		1			1	3							1					21	1
Fonseca_LeiladeSouza	8	1				1		2						1	1	1	2	3	9	2								1			1	20						6		1
JunqueiraKipnis_AnaPaula																												2					20
PessoaMilitaodeAlbuquerque_MariadeFatima								1		1						1	1																	20												12
Cardosa_RosileneFressatti		10							3													6													19
deAzevedo_WalterFilgueira_Jr			13	13																																19
deSa_LenildeDuarte					15			3													12						3										19							16					1
FeresSaada_MariaHelena	2	1											3			2	3		4													6						19				2
Kaiser_CarlosRoland						14	18																9	9						8									19
Ribeiro_MartaOsorio	5					1		2				1		7		14	5		1	2												1								19		3						10
deAlmeida_MauroVieira						9	6																							1											18
Gomes_HarrisonMagdinier	5										1	1		2	1	7	17		1	2																		2		3		18	2					2
LapaeSilva_JoseRoberto	11				1			3					3				3		3							1		2														2	18
Nogueira_JordanadeAlmeida					16			4													10						4										16							18					1
Ramos_SimoneGusmao										16																																			18
Rodrigues_LauraCunha																	1																	12												18
Saraceni_Valeria						1						1	2		15			15		1					16	11			16																		18
Zaha_Arnaldo	2													4		16	3																							10		2						18
Arcencio_RicardoAlexandre					11			6													5						5										1							1					17
deAlencarXimenes_RicardoArraes																1	1																	16												12
Ramos_DanielaFernandes						4								11		3	1																							4								2
Sant'Anna_ClemaxCouto	1										1																																1			3
Faccioli_LuciaHelena										12																																			9
Ferrazoli_Lucilaine	2	1														2	2															1						1				1
Kipnis_Andre																																	16
Riley_LeeWood											8	1			1	1	1			2																				1		1						1
DallaCosta_ElisRegina	4													5		13	6			2												1								5		4						5
deMiranda_SilvanaSpindola	5													1		1	3			1												1								1			1
Sarno_EuzenirNunes	1																									2						2
Schindler_HaianaCharifker																																						1
vonGroll_Andrea														12		2																								2								1
deSouza_OsmarNorberto			5	5
DeperonBonato_VaniaLuiza										13																																			7
FigueiredoVendramini_SilviaHelena	1				14			8													3						6										1							1					1
Grinsztejn_Beatriz						3													1							2					1
Martin_Anandi														7		2						1																		2								2
Menzies_Dick	3							3					11					1										1															1
Oliveira_SergioCosta										1																																			1
Pereira_SusanMartins																																														5
Peres_RenataLyrio					1			2			12	11			4		1			12																				1		1
Vinhas_SolangeAlves	1										7	11			3		1		1	13												1								1		1
Barreto_MauricioLima																																														5
Basta_PC																																1
Cafrune_PatriciaIzquierdo	6							2						1		11	4		1	2												1						1		7		3						6
daFonseca_DeniseMorais										12																																			6
Hirata_MarioHiroyuki		9							2													6													10
Ho_JohnL	7													1		1	5		1	1												1								1		2	8
MuellerdeOliveiraHenriques_MariadasGracas						11	13																1	1						8									9
Palomino_JuanCarlos	1													7		3	1					1																		2								2
Rosado_LeonardoAstolfi			12	12
Azevedo_Vasco
Bafica_Andre																																									1
CardozoGonzales_RoxanaIsabel					12			7													6						6										1							2					5
deAndradeLeite_SergioRoberto		12							11													7
dePaulaAndrade_RubiaLaine					12			5													4						10										2							2					2
doPrado_ThiagoNascimento											12	8			4					2
Ducati_RodrigoGay			12	12																																4
LapaMontenegro_LilianMaria
Moulton_LawrenceH															12			12							12	10			12																		10
Palma_MarioSergio			11	11																																3
Sampaio_ElizabethPereira	1																		1							1					1	1
Antonangelo_Leila
Batista_AlzirAzevedo		11							10													3
BorgesGoncalves_RaoniSchroeder						9	11																4	4						7									3
Coelho_TatianeSilveira						3								9
daSilvaTelles_MariaAlice	4												1	1		2	2		2	2		1										3								1
Duarte_RafaelDaSilva	1					1											1		3												1	1						1				1	1
Hadad_DavidJamil											7	11								8
Marsico_AnnaGrazia	6															1	3	3	6	1												9						3				2	1
Monroe_AlineAparecida					11			5													6						7										2							2					3
Oliveira_MarthaMaria	10					1		2					1			2	3		1							1																2	1					1
Ribeiro_AndrezzaWolowski	1													4		11	2																							5		2						9
BarretoSantos_AdolfoCarlos		10							3													3													3
Bertolozzi_MariaRita					1
CrespoHirata_RosarioDominguez		7																				4													8
daCunha_ElaineFF
daSilvaLima_CamiloHenrique						4	10																5	5						5									6
Efron_Anne	1							1							6			9	2						4	4		6	4																		4
Ferreira_VitorF						8	3																3	2						2									1
Jonhson_JohnL								1			10	8			1					7
Luiz_RonirRaggio	2							2					6			1		1										2										2					1
Masson_AnaPaula										10																																			5
Miyoshi_Anderson
Moraes_MiltonOzorio																										3
OliveiraLazzarini_LuizClaudio	6													1		1	4		1																							3	7					1
PeixotoCandea_AndreLuis						8	10																							7									8
Pessolani_MCV																																2
Portaels_Francoise														4		1	1																									1
Ramalho_TeodoricoC
Vargas_FranciscoSuso
Veloso_ValdileiaGoncalves						2													1							2					1
ZanonPonce_MariaAmelia					10			4													2						6										1							1
ZarateBlades_CarlosRodrigo								1		10																								1											5
AlvaresCoimbraJunior_CarlosEveraldo																																1
Bierrenbach_AnaLuiza
Boechat_NeioLF	1																3	1	1									1				1										2	3
CoelhoCastelo_ArleteAparecidaMartins										9																																			5
deOliveira_RosangelaSiqueira	1																		1													1
deSouza_WaynerVieira								1		1																								7												3
Dellagostin_OdirAntonio														1		1
Dorman_SusanE	2					1						1			1			4	3	1					1			5	1			2															1
Ellena_Javier		8					1		6													2	1	1						1
Frantz_FabianiGai										8																																			5
Geluk_Annemiek	1																															1
King_BonnieS						1									9			9							9	7			9																		9
LacerdadeMelo_HeloisaRamos																																		7												6
OliveiraePaula_Marina										8																																			6
Possuelo_LiaGoncalves	1															6	2			1																		1		3		3						5
Rastogi_Nalin	3															2	6																					1				4	2
Rosada_RogerioSilva										9																																			5
RothDalcin_PaulodeTarso															1													1
Sartori_Alexandrina										7
Seiscento_Marcia
Silva_Artur
Spies_FernandaSa						1								7		8	2																							5		2						5
Vicente_FelipeRodriguesC						9	6																							3											5
Wysocki_AnnelieseDomingues					9			3													2						7										2							2
Andricopulo_AdrianoDefini			1	1
BastosCamacho_LuizAntonio																																						1
Bezerra_FlavioAugustoFM						8	5																2	2						4									6		1
Braga_JoseUeleres	3				1			1			1		3																											1			1
BuehrerSekula_Samira												1								1																											1
CorreaRibeiro_FabiolaKarla											5	6			1					8																						1
daSilva_RosemeriMaurici
deAraujoFilho_JoaoAlves																																	5
deAzevedo_WF			7	7
deSouza_AnaO										5
Deflon_VictorM		7							7													3
Ferreira_ElizabethIgne		2																				2
Gembre_AnaFlavia										7																																			5
Hino_Paula					6			1																			1
Larouze_Bernard																	1																					2				1
Leitao_SuzanaGuimaraes						5								3
LucenaSilva_Norma	1															2	2																	5				1				1				3
MesquitaPasqualoto_KerlyFernanda
MirandaFilho_DemocritodeBarros																																		8												6
Montenegro_RosanadeAlbuquerque
Pinto_ReginaCarvalho					6			1													2						2																						5
Rabahi_MarceloFouad	1																		1							1		2					5										1
RibeiroRodrigues_Rodrigo											3	5			1					3
RodriguesJunior_ValnesdaSilva	1		5	6
Sanchez_AlexandraRoma																	1																					2				1
Santos_AdalbertoRezende	3													1		2	4		2							2																1	2					1
SaraivaMacedoTimmers_LuisFernando			8	8																																5
Scatolin_BeatrizEstuque					7			3													3						6										1							1					2
Schneider_CristopherZandona			8	8																																2
Sher_Alan
Silva_DeniseRossato															1													1
Terenzi_Hernan
Vasconcelos_ThatyanaRA						5	8																5	5						4
Zandonade_Eliana					1			1			7	2			1					2
Arruda_Sergio																																											1
BarbosadeSales_RobertaKarla
Bazzo_MariaLuiza
Benard_Gil
Boom_WHenry											6	7								5
Breda_Ardala			7	7
CailleauxCesar_Michelle	2							2							2			3	4									7															1
Canduri_F			6	6
Carlesso_GeisaFregona											5	5								2
Carvalho_WaniadaSilva	2																1
CastelloBranco_LuizRoberto
Chimara_Erica	1																		1													1
Croda_Julio									1
Dalcolmo_MargarethPretti	1												1						1												2
deSaGaletti_FabioCicero										7																																			2
DiasSiqueira_VeraLucia		2							1																										7
Duarte_AlbertoJoseS
DutraMolina_LuciliaPereira											6	7			1					5
Eisenach_KathleenD											4	7								6
Ferreira_AnaPaula						1																																			2
FiuzadeMelo_FernandoAugusto		4							2													3													4
Franken_KeesCLM
Franzblau_ScottG		5				1			5					1								3																		1
Goldani_LucianoZubaran
Hijjar_MiguelAiub																																														2
Horn_Cynthia										4																					2														3
Huard_RichardC	3																3		1																							1	4
Hutz_MaraH																2																																2
Johnson_JL											4	7								6
Leao_SylviaCardoso						1				1		1							1	1
Marchiori_PauloE
Martins_MariaConceicao	2																		2	1		1										2
Maruza_Magda																1																		7												6
Morgado_MarizaGoncalves						4																									6
NunesSilva_MarciaSusana	3													2		6	5			2												1								3		3						3
ReisSantos_Barbara											7									1
Ruiz_DuncanDA
SaraivaGiampaglia_CarmenMaria	2																		2	1		1										2
Soares_EdsonGarcia										7																																			1
Sola_Christophe	2															2	7																					2				6	1
Sperhacke_RosaDea	6							3					1			6	1		1																			1		3		1						3
SperliGeraidesSantos_MariadeLourdes					7			2													1						1
Stefani_MarianeMA
Teixeira_HenriqueCouto																																									1
Teixeira_LiseteRibeiro
Vernal_Javier
Vilegas_Wagner		7							6													5
Wowk_PryscillaFanini										6																																			5
Alarcon_EA					5			1
AndradeSantana_MariaHelena										6																																			2
Andrade_CarolinaHorta
Antas_PauloRZ	1												1
Arakawa_Tiemi					6			4													2						6										2							2					3
AvaresedeFigueiredo_Andre
Barbosa_Theolis
Barreto_ML
BatistaLima_KarlaValeria	2															2	4																					1				3
BatistaPereira_GeraldoMoura																																2
Beraldo_AlineAle					6																3						5										1							1
Boechat_Nubia	3					2											1						2	1																		1	3
BoneciniAlmeida_MariadaGloria						1																									3
Bonorino_Cristina				1
Borsuk_Sibele														1		1
Bozza_PatriciaT
Brandao_IzairaTincani										6																																			4
CamposNeto_Antonio
CardosoOelemann_MaranibiaAparecida	2															1	5		1													1						1				4	1
Carvalho_EdgarM
Castellano_EduardoErnesto		5							4													1
Cohn_Silvia															6			6							6	5			6																		6
Coimbra_Isabella																																		6												5
CoutinhoSilva_Robson				1
Cuin_Alexandre		6							5													2
DaSilva_DanielaC
deSouzaSilva_BrunaDaniella																																	6
FirminoBrunello_MariaEugenia					6			2													2						4										2							2					4
Gazetta_ClaudiaEli					6			2													1
GoncalvesZorzellaPezavento_SofiaFernanda										4
Guerra_RenataLeborato															2			1	1									6
Kalil_Jorge										2
Kashino_SuelyS
Kremer_Kristin	3													1		3	6			1												1								1		2	1
leHyaric_Mireille						4																																			6
LealdeOliveira_MarconeAugusto							4
Lemos_AntonioCarlosMoreira
Lucon_AntonioMarmo
LyraBatista_JoannaD'Arc																																		6												5
Machado_KarinaS
Maia_PedroIvodaS		5							5													1
Matos_ElianaDias
Mauro_AntonioE		6							6
MendoncaNogueira_ThaisCristina						5	6																1	1						4									2
Miyata_Marcelo		6							3													3													3
Montarroyos_UlissesRamos																																		6												5
Netto_AdelinoVG		6							6
Ottenhoff_TomHM	1																		1							1																	1
Palma_MS			6	6
Picon_PedroDornelles																2																																1
Pinheiro_AlessandraCampbell						4	6																2	2						2									3		2
Pinto_MariadoCarmoFR						1								4
RochaVilelaMoura_LibiaCristina																																		6												4
Rodrigues_LC																																		2
Rostirolla_DianaCarolina	1		5	5										1		1	1			1												1								1
Sanne_IanM	1					1
Sant'Anna_FlaviaMarinho						2																									5
Selig_Lia	3							1					6																														1
Silva_PedroEduardoA						4
Singh_GitanjaliM													1	1					1													2						4
Srougi_Miguel
StanisSchmaltz_CarolinaArana						3							1																		5
Swindells_Susan						1
Tortoli_Enrico																3	4																							2		3						2
Unis_Gisela														2		4	2																							2		2						2
vanSoolingem_Dick	2															2	4																									2	1
AcciolydeLimaeMoura_TulioFlavio
Acencio_MilenaMP
AlvesdaCruz_HeidiLacerda
Berga_E					5
Bombarda_Sidney
Caceres_RafaelAndrade			5	5																																5
CaetanodaSilva_LaisMara					2			1													5						1										3							1					1
Caetano_MelissaSoares
Campos_MariaMartha			4	5
CarvalhoGuido_RafaelVictorio			1	1
ChiaradiaDelatorre_LouiseDomeneghini
Cunha_SergioS																																														3
D'Avila_Heloisa
daCostaLima_JulianaFigueiredo
daSilvaJunior_EufranioN														3
daSilvaPereira_MarciaAparecida	2													1		2	5																					1				4						1
daSilva_AdilsonD		4				1	1		4														1	1															1
deAssis_ElisangelaGisele					4			1													5						2										1												1
deAssis_JoaoVitor						2	2																																		5
deBrito_RossanaCoimbra	4					1		2					1			1	2		1												1	1						1				1
deCastro_Liane																															4
deFariaCardoso_LauraNogueira						5	5																1	1						5									3
delaTorre_LucimaraGaziola										5																																			2
deNoronhaAndrade_MonicaKramer	3					1		1										2	3												1	3						1
deOliveiraVieira_GiseleBetzler	2																		3	1												5						2
deOliveira_GPinto
deOliveira_MayraFernanda					5			3													2						2																						4
deSousa_EduardoMartins																																	5
deSouzaAlves_CaioCesar																																									1
Degrave_WimM	1																1
Dorella_FernandaAlves
dosSantos_ClaudiaBenedita					4
dosSantos_RodrigoPires
Dourado_Ines																																														1
Dowdy_DavidW						1									5			5							4	2			4																		5
Duthie_MalcolmS
FavaroTrombone_AnaPaula										5																																			2
Favero_JulianaLopes						1					3	3			1					1																					2
FulcoSantos_FabianaCristina
Gambino_Dinorah		5							5
Garrido_MarluciadaSilva
Genser_Bernd																																														3
Gerhardt_Germano
Gibson_AndreaL	3																2		1																							1	3
Gomes_ClaudiaRB						4	5																2	2															1
Gomes_Teresa											5									1
Guidoni_LeticiaMolino											5	5			1					2
Hadad_David	1										2	3			1				1	4											1	1
Havlir_DianeV						1
Higuchi_CelioTakashi		5							4													3
Honda_NeliKika		5							5													1
Horta_BernardoLessa											4
Jittimanee_S					5
JorgedeSouza_KarenMendes					3																5																4							3
Junior_IvanNeves						5	2							1									2	1																1
Klatser_Paul	3							1								1
Leitao_GildaGuimaraes						3								2
Mamizuka_ElsaMassae		3																1				2						1							3
Marchal_Gilles										3																																	1		3
Marinho_JamocyrMoura																																														1
Marques_ElizabethAndrade						1											1		1													1						1				1
MartinezEspinosa_FlorErnestina
Massabni_AntonioCarlos		5							2													2
MattosGuaraldi_AnaLuiza
Medeiros_AlexandraI										3																																			2
Mira_MarceloTavora																										1
Miranda_AngelicaEspinosa											4	2			4
Moore_RichardD															3			3							3	3			3																		2
Nunes_RicardoJose
Ottenhoff_THM	1																															1
Peralta_MonicaAmado						5	5																							5									1
Pereira_JH			4	4
PetzlErler_MariaLuiza																																			1
Pilotto_JoseHenrique
Pinto_AntonioV						1								2
Raffin_FernandaNervo
Reed_StevenG
Reis_MitermayerGalvao
RibeiroAlves_Marcelo																										2
Ritacco_Viviana	2													1		3	3			1												1								1		1
Sanchez_MauroN	1										3				1
Santos_RV
Scaini_CarlosJames														5		1																								1
Schechter_Mauro															1			1							1	2			1																		1
Scherer_LucieneCardoso	3							3								4			1																					2
Sebek_M					5
Soares_ElizabethCristinaC													1		2			3							4	2			4														1				2
Soccol_CarlosRicardo	1					3																	1
Soccol_VaneteThomaz	2
SouzadaCruzFilho_AlvaroAugusto																																														3
Souza_PatriciaRM										5																																			4
Spencer_JohnS																																1
Steffen_RicardoEwbank	2							1					4			1																											1
Teixeira_ElenyGuimaraes	1							2					5																														1
Tiekink_EdwardRT							5																5	5						2
TotumiCunha_EuniceAtsuko		1						1				1								1																				1
Tsuneto_LuizaT																																			1
Tuon_FelipeFrancisco
Turato_WalterMiguel										3																																			4
Vasconcelos_IgorBordin			5	5																																3
Walusimbi_M					5
Williams_G					5
Yunes_RosendoAugusto
AlvesMartins_PriscilaGraziela
AmericanodoBrasil_PedroEmmanuel													1																		4
Araujo_DeboraP						2	1																																		4
Armstrong_DerekT						1						1							1	1								2
Bammann_RicardoHelbert
Barh_Debmalya
BarralNetto_Manoel
Barreira_Draurio	1												1
Barreto_AngelaMariaWerneck																	1																					1				1
Barreto_MiriamMenna																																						1
Bastos_MayaraLisboa	1					1							3
Bizzo_HumbertoRibeiro						2
Borges_ThiagoJ				1
Caldas_PauloCezar	1															1	4															1						1				3
Cantos_JessicaB														4
Capelozzi_VeraLuiza
Cardoso_SandraWagner
Carlos_Daniela										4																																			3
Carlos_IracildaZeppone		4							3
Carneiro_PaulaF														3
Carvalho_GuilhermeSL						3																																			2
Carvalho_NataliaBarbosa
Castro_BernardoGalvao	1
Castro_HelenaC						3																	1
Cesconi_Vanderci																	1																					2				1
Chaisson_RE	2							2					1						1						1	1			1
Cheever_AllenW
CoelhoFilho_JoaoCarlos																															1
Coelho_RobertaGomes		4							4													1
Coelho_Veronica										4																																			1
Crovella_Sergio
DaCosta_CristianeF						3	2																																		4
daCunha_RivaldoVenancio								1
daSilvaSobrinho_ReinaldoAntonio					4			1													1						4										1							1
daSilva_MarleiGomes	1					1											1		1																							1	1
Daher_ElizabethDeFrancesco
deAlmeidaMachado_SilviaMaria		1															1		1													1						4				1
deCarvalho_GustavoSenraG		3					1		3																																1
deLimaFerreira_LuisCarlos
deMeloGuedesdeOliveira_HediMarinho	4							4
deMouraValim_AndreiaRosane																3																								2								3
deMoura_KellyCG														4
dePaulaRamalho_DanielaMaria	4							2
deSiqueiraLira_LaisAriane
deSouza_PaulaC		3							4
deViedma_DarioGarcia	1															1	3																									2	1
Debanne_SaraM											3	4								3
doValleLeonedeOliveira_SandraMaria								1
dosSantosJunior_Andre			3	4
DuarteMesquita_ElieneDenites	4							2
Dupont_Jairton			4	4
Duran_Nelson										1
Elias_AtinaRibeiro	2															1	4															1						1				3	1
Espinola_AnaBeatriz
Facanha_MonicaCardoso	1
FalciJunior_Renato
Faria_AdrianaF							4
FerreiraGomes_AdrianaBacelar
FerreiraGoncalves_MariaJacirema
FerreiraPinheiro_ValeriaGoes	1
FonsecaTakahashi_MariaDenise
Fontes_AnaPaulaS		1				1			1																																2
Freire_FatimaDuarte
Gir_Elucir					1																						1
Gomes_LiaLima	1																4																									2
GoncalvesVasconcellos_SidraEzidio														1		1	4																					1				2
Harries_AnthonyD	2
HelveciaTorre_Maria		4							3
Holland_StevenM	1																		1												1												1
Hosseinipour_MinaC
Howie_RAlan							4																4	4															3
Huf_Gisele	3					1		1																							1	1
Ichihara_MariaY																																														4
Jarczewski_CarlaAdriane	2							2								3			1																					3								2
Kreiswirth_BarryN	1															1	3		1																							2	2
Kumarasamy_Nagalingeswaran
Lapis_AlexandreAM			4	4
Lasunskaia_ElenaB	1																2																									1
LedoAlvesCunha_AntonioJose								1					1																									1
Leite_LucianaCC										1
Lima_AndreaSantos
Lopes_GuilhermeSantoro						2																									2
Lopes_MariaLuiza	2													1		2	2			1												1						1		1		1
Loredo_CarlaS	1														1			2	2							1		3															1
Loureiro_RafaelaBorges					1			2			4	2			1					2
Luz_PaulaMendes																										1
Macedo_GilsonCosta
Marino_LeonardoBiancolino		4							4													2													2
Marques_Marli								3
MartinsFilho_OlindoAssis
Mascarello_Alessandra
Maschmann_RaqueldeAbreu	1															4	3																							2		2						3
Massari_Veronique																	1																					2				1
Melo_RossanaCN
Menezes_Alexandre													4												2				2																		2
Mokrousov_Igor	1															1	4																									2
Mueller_AliceManica															1													1
MunhozLeite_OlavoHenrique
Nascimento_OtaciroR		4							3
Neto_BrennoAD			4	4
Nogueira_PericlesAlves
Oliveira_JS			4	4
Peloquin_CharlesA											2	2								2
PeresBuzalaf_Camila										4																																			2
PerezPorcuna_TomaSM
Pinheiro_RejaneSobrino
PomboMarch_MariadeFatimaB
Popolin_MarcelaPaschoal					1																1																												4
Protti_SimoneTeresinha					4			1													4						2										1							1
Rea_ThomasH
Reis_ElaineFC						2																																			2
RibeiroMonteirodeFigueiredo_TaniaMaria	1				4			2																			2										2							3
Ribeiro_SamanthaBrum	1																1	1										1														1	2
Ribeiro_SimoneCM	1					1											2		1							1																1
RiosGrassi_MariaFernanda	1
Rocha_FlaviaSouza
Rodrigues_RosanaSouza																			1									1										1
SalvadordaMotta_MariaCatarina	2				3			2							1												2
Salzano_FranciscoM
Sampaio_LucasH
SanchezQuitian_ZilpaAdriana			4	4																																3
SantosJunior_RR										3
Santos_BrenoR
Saraiva_MauricioFrota						1	3																							1											4
Sardella_IsabelaGama	1												1			1			1																			4
Scheid_KarinL
SilvaSousa_EduardoHenrique			3	3
Silva_EduardoPedrolo																	1
Silva_LeiaCR
Silva_MarcioRoberto																	1															1
Silva_RaphaelSF						1								1	1			1							1				1
SoaresAragao_CiceroFlavio
SoaresNetto_LuisEduardo
Sorgi_CarlosArterio										1
Sousa_AnaLuciaM
Sterling_TimothyR	1																	1										1															1
Takahashi_RenataFerreira					1
Takayanagui_OsvaldoMassaiti										2
Talhari_Sinesio
Teles_RosaneMB
Teles_SheilaAraujo
Telles_MA																1																								1								1
Trentini_MonalisaMartins																																	4
Vasconcelos_ArioldoCarvalho_Jr																																	4
Velasque_LucianedeSouza						3																									3
Vermelho_AlaneBeatriz		1							1
Verza_Mirela	1															4	2																	1						2		1						3
Vidal_JoseE
VieiraMorais_CarlosGustavo											1	4								4																				1
VirginiodeOliveira_AnnelissaAndrade					3																2																4							4
VonPoelhsitz_Gustavo		4							4													2
Waldman_EliseuAlves																																														1
Williams_DianaLynn
Winck_AnaT
Yamamura_Mellina					1																1																												4
Yang_HyunMo
Zanetti_Glaucia	1							1					1
Abel_Laurent
Abramo_Clarice
AdrianCataldi_Angel																1	1																									1
Aguiar_FabioSilva	2					1		1										1	2													1
Albano_RodolphoMattos																	1																									1
Aliberti_Julio
Alland_David												3								3
Almeida_LucianaP										2																																			1
Almeida_Sintia
Alter_Andrea																										1
AndresFelli_VeniMaria		1							1
Antonelli_LisRV
Antunes_IrineideAssumpcao
AraujoVierira_RafaeldaCruz											3	3
Arcuri_HelenAndrade			1	1																																3
Armoa_GeraldoRG
Augusto_ClaudioJose	1
Baldan_HelenMariana
Bang_Heejung	2																																										1
BanksFerreiraLopes_MaxIgor
Banu_Sayera
BaptistaMenezes_AnaMaria
Barboza_Renato										1																																			2
Barrera_Lucia	1															2	1
Barreto_AMW																																						1
BarrosdeLorena_VirginiaMaria
BarrosoPereira_JoaoClaudio
Barroso_ElizabethClara																	1
Bartholomay_Patricia	1
Bastos_GiseleMedeiros		1													1			1										1							1
BatistaJunior_EraldoLuiz	1		3	3
Bauch_ChrisT
BellissimoRodrigues_Fernando																																												1
Belo_MTCT	2							2					3																														1
Berlinck_RobertoGS										2
Bishai_David						1									2			3							3	1			2																		2
Bittencourt_CarolinaNunes
BorgesMartinelli_LeonardoKras			3	3
Borges_JulioCesar			3	3																																3
Braga_MariaCynthia																1																		3												2
Brennan_PatrickJ																																1
Brennan_PJ																																1
BringelMartins_ReginaMaria
Brioschi_AnaPaula											3	3								2
BritoJardim_JoseRoberto
Brunetti_IguatemyLourenco
CaleffiFerracioli_KatianyRizzieri																																			3
CallegariJacques_SidiaM
CampanaLonardoni_MariaValdrinez																																			2
CampinoMiranda_PryscillaFernandes	3							2
CamposMarques_AnaMaria								1
Campos_DaysePereira
Campos_LiviaWeijenborg										2																																			2
Capasso_Clemente
Cardoso_CynthiaChester																										2
Cardoso_SilviaH						2	3																																1		2
CarreiraTeixeiraBelo_MarciaTeresa													3
CarvalhodeAbreu_ViniciusAugusto
Carvalho_AnnaCristinaC	2																1
Carvalho_MariliaSa																																		1
Carvalho_SamirAquino						3	3																																1
CastroFerreira_MarciaMiguel
CastroGomes_AnnaLuiza					2																1																3							2
Castro_AntonioGil
CastroFariaNeto_HugoC
CaterinodeAraujo_Adele
Cavalcanti_HebeRodrigues	1	1														1	1															2						3				1
Cheng_Genhong
ChiaravallotiNeto_Francisco					3			2																																									1
ChiusoMinicucci_Fernanda										2
Churchyard_GavinJ	1																	1
Clemente_WanessaTrindade																				1																						1
Cobelens_Frank	1												2												2				2																		2
CordeiroSantos_Marcelo												1	2							1					2				2																		3
CorreaAlves_LuizCarlos
CorreaOliveira_R
Costa_MariliadosS						3																	1
Costa_MarliJane						1																									2
Costa_Walter	1					1		1											2							1					1	1
CoutinhoAbath_FredericoGuilherme																																						1
Crispim_JulianedeAlmeida					2																2																												3
Croda_MarianaGarcia
Cuevas_LuisEduardo
CunhaNeto_Edecio
Cunico_Wilson						3	3
daCosta_AdelianeCastro																																	3
daCunha_CristinaWetzel
daCunha_TarcisioNeves					3
daSilvaJunior_GeraldoBezerra
daSilva_EdsonFerreira						3	3																																1
daSilva_FernandodeCarvalho						3																	1																1
daSilva_JoasLucas		1																																	1
daSilva_PatriciaBento		3							3
daSilva_PerlaGomes
daSilveira_NJF			2	2
deAlmeidaSoares_CeliaMaria																																	1
deAlmeida_AlexandreSilva	3																																										3
deAlmeida_EduardoTonon		3							3
deAndrade_MarcelleRM	1																2																									1
deAraujoAssis_MarluceMaria	1				3			2													2						3										2							2					1
deEspindola_AquinoL
deFigueiredoAntunes_CarlosMauricio
deFrancaLopes_LuizGonzaga			3	3
deFreitas_IsabelaMoreira					2																1																												3
deLimaScodro_RegianeBertin																																			3
deMelo_FabioLopes
deMendonca_JordanaDutra			3	3
deOca_MariaMontes
deOliveira_AugustoCPenalva
deOliveira_FabioMuniz																																	3
deOliveira_HeleniceBosco
dePaulaCastro_ThiagoLuiz
dePaula_Lucia										3																																			1
dePauloCoelhoPeixotodeToledo_Vicente
deSimone_CarlosA														2
deSiqueira_HelioRibeiro																	1																									1
deSouzaJunior_DevandirAntonio								1		2					1			1	1									1																	2
deSouza_AnaPaulaD
deSouza_ON			3	2
deSouza_SabrinadaSilva
Delogo_KarinaNeves	3							3
Dettoni_ValderiodoValle											3	2			1					3
Dias_MarcioViniciusBertacine			2	2																																2
Dias_MVB			3	3
DiasBaruffi_Marcelo										1																																			3
Diniz_Renata		1					1		1																																1
Dion_MarieJosee													3
Donadi_EduardoAntonio										1																								1											1	1
DonegaFranca_ThaisGraziela										2
dosSantosFilho_EzioTavora
dosSantos_AndersonJAB			3	3
dosSantos_JosemirBelo
Driscoll_JeffreyR	1															1	2																									1	1
Duarte_Raquel
DutradeFreitas_FlaviaAlvim																	1																									1
Ecco_Gabriela
Egry_EmikoYoshikawa					1
ElJaick_KeniaB																															2
Ellner_JerroldJ												3								3
Ely_Fernanda			3	3
Escuissato_DanteLuiz
FauvilleDufaux_Maryse																1	2																									2
Fedatto_PaolaFernanda										3																																			2
Feng_CarlG
Fernandes_JoaoPaulodosSantos		1							1
FerreiradosSantos_SilvanaSoleo
Ferreira_AntonioWalter
Ferreira_MariadeLourdesG						2	1																1	1
Figueiredo_AnaRoberta
Finkmoore_Brooke
Fissette_Krista														1
Forestiero_FranciscoJose																																			1
Franco_Celia
Franco_LuisHenrique										3																																			2
Franken_KLMC
Frazzon_Jeverson			3	3
Frem_ReginaCG		3							3
Frota_CristianeCunha																	1
GarciaCortez_DiogenesAparicio																																			3
Garnelo_MariaLuiza
Gazzana_MarceloBasso
Genofre_EduardoHlenrique
GeraldesMarindosSantos_NataliaSperli					3			1													1
GhiraldiLopes_LucianaDias		2																				2													3
Giampaglia_CMS
Gicquel_Brigitte	2																2																										1
GiraldoRios_DianaPatricia
Gomes_YaradeMiranda
Gomgnimbou_MichelK																	3																					1				3
GuerreirodosReis_MichelleCristina																												1					3
GuerreiroVieiradaSilva_DeniseMaria
Guimaraes_LSP
Guimaraes_LuisCarlos
Hacker_MarianaAndrea																	1															1
Hajdu_Eduardo										2
Halpern_Marcia
Hanson_Christy													3
Harrison_LeeH															1			1							1	2			1																		1
Hassan_SyedShah
Hill_KR
Hochhegger_Bruno
Honore_Nadine
Honscha_Gunther														3																										1
Hopfinger_AntonJ
Horter_Libby											2	3								2
Hurtado_AM
InacioRamos_CarlosHenrique			3	3																																2
Jacobs_WilliamR_Jr																																	1
Jamal_LedaFatima
Josa_Daniela
JucaRamos_RommelThiago
Junior_CelsoOR						1																																			3
Kallas_EsperG
Kanunfre_KellyAparecida
Kipnis_TherezaLiberman	1																1																1									1
Krutzik_StephanR
Kuhleis_Daniele	1															3																								1								2
Kumwenda_Johnstone
Kurepina_Natalia	1																2		1																							1	2
Lacerda_ThamyCarvalho											3
Lago_PatriciaM	3																																										3
Lalloo_UmeshG
Lambertucci_JoseRoberto
Latrilha_FabioOliveira
Lee_DelphineJ
Lemos_SebastiaoS		2							2
Levino_Antonio
Lewis_DavidJM
LimaCardoso_ClaudiaAndrea		3							3													1
Lima_LidiaM
Lindenau_JD
Litvoc_MarceloNobrega
Long_Richard													3
LopesdaFonseca_BeneditoAntonio		1
Lopes_JoaoSollari
LopezVarela_MariaVictorina
Lorenzini_DanielMacedo			3	3
Lourenco_CristinaS													1												1				1		1										1						1
Luetkemeyer_AnneF						1
LyraCabral_MartaMaciel																																						1
Macedo_MairaBidart														3
MagalhaesLaurindo_IedaMaria
Magalhaes_Vera
Magri_MarianaCavalheiro
MarcondesMachado_Jeanne										1																										1									1
MarinhodeSouza_MariadeFatima
MarquesMoreira_ClaudiaMaria											2	1			1					1
MarquesdaSilva_Camila
MarquesRodrigues_Patricia											2	3								1
Martinez_AlejandraNobrega
Martinez_AlexandreSouto
Martinez_EdsonZangiacomi								2
Martins_DouglasRodrigues										3
McFadden_Johnjoe
MedeirosLeung_JanainaAparecida	1																1		2													1						2				1	1
MedinaPestana_JoseOsmar
MendoncaLima_Leila
Menegotto_DiegoMillan
Meyer_Roberto
MirandaGomes_MariaGabriela
Modlin_RobertL
Mondelli_MelinaA		3							2
Monge_Antonio		1							1
MonteiroCallado_MariaRoseli
Monteiro_ThaisP																															3
MontesD'Oca_MarceloGoncalves														3
Morcillo_Nora																1
Moreira_JosedaSilva	1																																							1
Moreira_LilianOliveira
Moreira_RonaldoIsmerio																										1
Moreira_TiagoRicardo											3	2
Moreth_Marcele						3	3																1	1															1
Muino_Adriana
Nery_JoseAugustoC																										1
NogueiraDiogenes_IzauraCirino			3	3
Noronha_ElzaFerreira
NunesDiniz_GeorgeTadeu																																		3												3
Oelemann_WalterMR																												1				1	1
Okwera_Alphonse											1	3								1
Olauarria_VivianaNilla
Oliveira_RegianeM
OnofreMontes_FatimaFandinho	1															1	3																					1				3
Pacheco_LuisGC
Pais_KarlaC						3	3																1	1						2									2
Pan_Peiwen
Pape_JeanW	1																1																										1
Parkkila_Seppo
Pedrosa_Jorge
Pereira_AnaCarla									1													1				2
Pereira_KC	1
Pereira_SM
Peresi_Eliana
PerezPadilla_Rogelio
PerezSweeney_BeatrizM	3																	2	2													2											1
Perizzolo_PauloFernado														2		2	2																							1		2						1
PetersGolden_Marc										2
Pilger_Daniel																																														3
PintoDabesGuimaraes_TaniaMara
Pinto_AngeloC						2																	1	1															1
Pinto_Marcia													3
Pires_Janete
Piro_OscarE		2							2
Pollock_NiraR
PuccioniSohler_Marzia																																						1
Qasba_SarojiniS						1
Quinco_Patricia												1								1																											1
Rabinovitch_Michel
RafaelManuel_RolandaCarmen
Raimundo_SilviaMartorano
Ramasawmy_Rajendranath
RasolofoRazanamparany_Voahangy																1	2																									2
Razzera_Guilherme
RegaziMinarini_PauloRoberto										3
Rey_NicolasA
Ribeiro_SandraAparecida
Rigouts_Leen		1														1	2															1						1				2
Rios_WendyM										3																																			2
Rizzi_Caroline			1	1
Robledo_Jaime	1													1		2	1
Rocha_MarcusVJ
Rodrigues_DeniseS
Roth_VR	1
RuggieroNeto_Joao			3	3																																3
Russo_Momtchilo																																													1
Sacramento_LuisVitorS		2							2													2
Salgado_JorgeLuis																			2							1						2						2
SalistredeAraujo_HeloisaS		3							3													1
Santos_AndersonR
SantosNeto_Marcelino																																																	3
Sassaki_CinthiaMidori					3			2													1						1
Schechter_MelissaE
Schenk_Mirjam
Schmid_KarenBarros	1															3																								1								2
Schmidt_ChristianneMello
Schulz_LuisFernando
Schurr_Erwin																										1
SchuwartzTannusSilva_DanielaGraner																																	3
SechiniCordeiro_MarlonNorberto
Seixas_FabianaKoemmling
Senna_SimoneGoncalves	1															1	1																							1		1
Serezani_CarlosHenrique																																													1
Sergio_CassiaAlves										3																																			2
Shikama_MariadeLourdes		1																				2													1
Silva_JoaoSantana															1			1							1	1			1																		1
Silva_LourivalAlmeida
Silva_RafaelG			3	3
Silva_ReginaRuivoFerroE												1								1		1																		1
Simonsen_Vera																1
SoaresMendesGiannini_MariaJose
Soares_LuanaSilva										3																																			3
Soares_SiomardeCastro
Sobral_LucianaFonseca																	1															3						1
Souto_AndreArigony			3	3
SouzaDantas_OdimarilesMaria																																		2												2
Souza_JoelmaRodrigues																																						1
Souza_ThaisCS
SouzaSantos_Reinaldo
Spencer_JS																																1
Supuran_ClaudiuT
Takenami_Iukary
Talamo_Carlos
Taylor_GMichael
Teixeira_AntonioLucio
Teles_RoseOB
Terra_RicardoMingarini
Tiwari_Sandeep
TrocaCabella_BrennoC
Valdivia_Gonzalo
Valenca_MarianaSoares														3																										1
Vallinoto_AntonioCR
Vellozo_Vitoria															3			3							3	2			3																		3
Vianna_PaulaVilhenaCarnevale
VieiraCoelho_AndreaGobetti
Vieira_MariaArmanda	3							1										1														2
Vieira_WalberPinto
Villela_AnneDrumond	1		3	3
WatanabeIshikawa_LarissaLumi										2
Welch_JamesR
Williams_DL																																1
Winter_Nathalie																																									1
Zamarioli_LilianaAparecida
ZanettiCampanerut_PaulaAline		3																				3													3
Zozio_Thierry	3															1	3																					1				1	1
Abdala_Edson
Abdallah_KA										2
Abellana_Rosa
Abreu_LisandraF						1								1
Abreu_PaulaA						1
Achcar_JorgeAlberto								2
Acosta_ChyntiaCarolina														1		1	2																									2						1
Adams_JohnS
AgostinhoPires_ClaudiaTerencio																																			2
Aily_DCG
AlHajoj_SahalA																1	2																									2
Alban_SilvanaMaria
Alborz_Roya																												2
Alcais_Alexandre
Aldana_Ignacio
AlessiAristides_SandraMara																																			1
Ali_Amjad
AllixBeguec_Caroline																1	2																									2
Almeida_CarolinedeSouza
Almeida_FabricioM																	1
Almeida_OP
Almeida_PatriciaE
Almeida_RoqueP
Almeida_SandroRogerio
AlvaradoGalvez_Carlos	2																	2	2													2
Alvarez_JoseM
AlvesdeOliveira_CeciliaMaria
AlvesdoNascimento_AndreLuiz
AlvesRosaSantos_MarcosAndre
Alves_ClaudioNahum
Alves_LCC
Alves_LiviaL						1																																			2
Alves_RicardoJustino																																									1
Alves_Rosana											1	1
Amaral_EduardoPinheiro																																	1
Amin_Amol
Amoah_SolomonKS
Andersen_Janet
Andrade_BrunoB
Andreotti_Renato								1
ArakakiSanchez_Denise	1										1				1
Araujo_MauroS
Arias_MayraS	2																	2	2													2
Aristimuno_Liselotte																2	1																									1
Arnone_Marcelo
Aronoff_DavidMichael										1																																			1
Ascaso_Carlos
Aseffa_Abraham
Asmelash_Aida
AtaideRodrigues_IvaneideLeal
Atomiya_AngelaNaomi
Atta_A
Atun_Rifat	1
Azevedo_VaniaN
Ba_NguyenNgoc
Badaro_Roberto
Badell_Edgar
BaimaColares_JeovaKeny
Baker_JamesF																												2
Baliza_Marcilio																	1																	2												2
BandeiraRodrigues_LudmilaBarbosa					1																1																												2
Bangsberg_DavidR
BaptistaRossit_AndreaRegina
Barber_DanielL
Barbosa_Eudes
Barbosa_L
Barbosa_MariliaIF		2							2
Barcellos_ChristovamC																																		1
Barcellos_ReginaBones																2
Barcelos_Warly
Barison_Andersson														1
Barnes_GL															1			1							1				1
Barral_Aldina
Barth_AL
Bassanesi_SergioLuis
Bastos_KarinaRamalho
Bastos_MariadeLourdes
Bastos_MonicaM						1																	1	1
Bastos_Rui
Batista_AlineCarvalho																																	2
Baumbach_Jan
Bensenor_IM
BerredoPinho_Marcia
Bertolo_ManoelBarros
BessaFerreira_VanjaMaria
Bigi_Fabiana
Binkin_N	1
Biondi_Edison
Bizarro_CristianoValim			2	2
Blackwell_JeneferM
Blatt_SolangeLucia
BlochJunior_Carlos			2	2																																1
Bobosha_Kidist
Boin_IDFSF
Bonacorso_HelioG														2
Bonalumi_CarlosEduardo																																				2
Bonato_VLD
Bonfa_E
Bonfiglioli_KarinaRossi
Bonjardim_ClaudioA
Borges_MarcosCarvalho
Borges_Michele																2																								2								2
Boulle_Andrew
Bracht_Adelar
Braga_RodolphoC
Braitstein_Paula
Brinkhof_MartinWG
Brites_Carlos
Brito_Claudia
Brito_TaisC																2																																2
BritodeSouza_VN																										2
Brum_RoseneiLouzada		2							2
Bueno_RenataV
BulcaoPortelaLindoso_AnaAngelica																																														1
Burger_Marion	1
Butuem_IV
Byington_MariaRita																																		2												1
Caiaffa_WaleskaTeixeira
Cain_KevinP
Calvi_SueliAparecida
Campbell_ThomasB
Campelo_ARL																																		2
Campelo_CreusaL	1													1		1	1			1												1								1
Campos_AdrianoS
Campos_FrancineteR
Cancado_LucioCastellano
Capone_D
CardealMendes_CarlosMauricio
Cardinot_Danielle						2	2
CardosodeOliveira_LarissaRagozo
CardosoJorge_AntonioOlavo
Cardoso_CarmenLucia			1	1
Cardoso_IngridPuig
CariocaFreitas_MaxVictor																	1
CarmonaRibeiro_AnaM
Carneiro_MariaMadileuza																1	1																	2												1
Carrion_LillianLucas														2
CarvalhoPessoa_CarlosLeonardo	2																	2	2													2
Carvalho_CarolinaNovaes
CarvalhoRamos_M
Castellar_Aline						1
Castilho_AlineLemes		1							1																										2
Caus_AntonioLuiz											2	1			2
CavalcantiLundgren_FernandoLuiz
Cavalcanti_YVN
Cavicchioli_Mauricio		2																				1
CayresVallinoto_Izaura
Cecon_Leticia																																			1
Celentano_David
Chagas_Mariana
Chalhoub_Marcelo
Chariyalertsak_Suwat
Chen_YingQ
Chies_JoceleiMaria			2	2
Chin_ChungMan		1							1
Cho_SangNae
Cho_SN																																1
Chun_Rene
Coelho_FabriceSantana						1													1
CoelhoCastelo_AAM
Cohen_ElisangelaML
Cohen_MyronS
Coimbra_ElaineS		2							2
Cole_ST																																1
Conceicao_EmilynCosta																	1																									1
Conceicao_FabricioRochedo														1		1
Conde_MB	1							1
Corbi_PedroP		2							1
Correa_RicardodeAmorim
CorreiaSacchi_FlaviaPatussi
Correia_CristianeCardoso		1																				1				1
CorteReal_Suzana
CosmoMachado_LuziaNeri		2							1																										2
CostaLima_JoseRubens
Costa_CarolinaCP						1																	1	1
Costa_FernandadasNeves						1								1
CostaFilho_AntonioJose		2							2
CostaNeto_ClaudioM		2							1
Couvin_David																	1																									1
Covas_DimasTadeu
Cunha_AnnaC						2
Cunha_FernandoQueiroz
Cunha_KS	1
Cunha_SilviodoDesterro
Czekster_ClarissaM			2	2
D'Afonseca_Vivian
D'ImperioLima_MariaRegina
daCostaResendes_AnaPaula
daCostaUchoa_SeverinaAlice																																																	2
daCosta_LucasLaux														1		2	1																							1		1						2
daCosta_MarciliaPinheiro
daCosta_PauloAlbuquerque	2							2			1		1						1
daCruzOliveira_SoniaAparecida					2			1																			1
daFonseca_IO			2	2
daSilvaCarvalho_AnaCarolina
daSilva_EmersonTeixeira						2	2																							2
daSilva_GersonP						1																	1	1
DaSilva_MTN
daSilva_Paulo		2																				2
daSilva_PEA
daSilva_RonaldoCelerino
daSilva_WilmarDias	1																1																									1
daSilveira_Colombina																																	2
Dabis_Francois
Dalmarco_EduardoMonguilhott
DantasMachado_RicardoLuiz
Dantas_OMS																																		2
David_Susana		2
deAbreu_SandraTeixeira													2
deAlmeida_SandraAparecida					2			1																			1										1							2
deAlmeida_WagnerB						1																																			2
deAndradeJunior_DahirRamos
deAndradeLima_EmersonVasconcelos
deAraujoLima_JulianaFalcao
deAraujo_JoseRibamar
deAraujo_LeonardoSilva													1						1																			2
deAraujo_MarceloIvens																	2																									2
deAraujo_VeraCavalcanti
deAraujoMelo_MH	1																		1							1					1												1
deAssuncao_ThiagoMilech	1		2	2
deAzevedoBarros_MarilisaBerti
deBarros_HeloisaBarbosa		2							2
deBritoPereira_ClementeAugusto	1																1																									1	1
deBrito_SC
deCarvalho_ErikaMartins						1	2																1	1						1
deCarvalho_JulianaMachado
deFigueiredoTeixeira_RaquelLima	1															1	1		1																													1
deFigueiredo_RoselyMoralez
deFigueiredo_SumieMatai																																														1
deLemos_AlbertodosSantos
deMattos_IvoGomes														1
deMendoncaGomesdeCarvalho_MarciaSchneiderZuzarte
deMiranda_AntonioBasilio	1																1		1
deMoraes_MilenaLima	2							2
deMoraesPinto_MariaIsabel
deMoraesVasconcelos_Dewton
deMoura_JulianaFerreira
deOliveiraAndrade_SoniaMaria								2
deOliveira_DeniseNeves
deOliveira_DianaMagalhaes
deOliveira_JaimSimoes			2	2																																2
deOliveira_JaineHHL										1
deOliveira_MarciaHelena
deOliveira_MarthaMaria	2							2
deOliveira_OlcineiAlves								1
deOliveira_RoseleneLopes
deOliveira_SheilaKnuppFeitosa
deParis_Fernanda
DeParis_Renata
deQueiroz_ElisangelaMartins
DeRosa_HeleneJ
DeSiqueiraFranca_FranciscoOscar
deSouzaTalarico_JulianaNery
deSouza_FernandaMattos											2				1
deSouza_MariaAparecida						1																																			1
deSouza_MariaCBV						2
deSouza_NicoleM																																									1
deWaard_JacobusH																1
DeLaTorreUgarteGuanilo_MonicaCecilia
DelBianco_Rosana
Deutschendorf_Caroline
Dias_AlyriaTeixeira																																									1
Dias_ClaudiaF														2		2	2																							1		2						1
Dias_EliasdosSantos											2				1
Dias_WaldelyO
Ding_Li	1																																										1
Diniz_ClaudioG		1							1																																1
doCarmo_WebertonR		1					1		1
doNascimento_FabioB		2							2													2
Dockrell_HazelM
Dooley_KellyE	1																	1										1
dosSantosCarneiro_MegmarAparecida
dosSantos_AdairRS
DosSantos_HelioF
dosSantos_JeanL		1							1
dosSantos_RRodrigues_Jr		1							1	1
dosSantos_SandraChristo
dosSantos_SaniaAlves
Dossa_RobsonGrando
Dougan_Gordon
Drobniewski_Francis
Duarte_ElsaL		2
Duarte_PastoraMA																																									1
Duarte_TonyaAzevedo																																											1
Egger_Matthias
Emodi_K
Eron_Joseph
Escosteguy_ClaudiaCaminha
Eshleman_SusanH
Espindola_MilenaSobral										2																																			1
EspinozaSpositto_FernandaLuisa		2																				2													2
Essex_Max
Estevan_AndersonOliveira
Esteves_LeonardoSouza	1															2	1																									1
EstivaletSvidzinski_TerezinhaInez																																			2
Etcheverria_GustavoA		2							2
Facchinetti_Victor						1	2																1	1
Fagundes_MichelQuevedo
Faulhaber_JoseClaudio															1			1							1	2			1																		1
Felix_Carolina														2		1
Feng_CG
Fennelly_KevinP												2								2
FernandesPenna_MariaLucia
Fernandes_ClaudiaLemelle			2	2
Fernandes_JoseA		1							1
Fernandes_SergioA						1																																			2
FerrazdaSilva_LuizFernando
Ferraz_ClaudiaElise
FerreiraCamello_TherezaCristina
Ferreira_Helen
Ferreira_JanainaG		2							2
Ferreira_KarenSpadari
Ferreira_KuiteriaRibeiro
Ferreira_MonicaAntoniaS																			2													2						2
Ferreira_SabrinaB						2																																	1
Figueiredo_Ricardo						1								1																										1
Figueiredo_VivianeRossi
Floriano_ElaineM										2																																			2
Folador_EdsonLuiz
FonsecaJunior_AntonioAugusto
Fonseca_IsabelO			2	2																																1
Fonseca_LD																	1																					1
Fonseca_LuizAugustoM
Fonseca_SimoneGoncalves
Formiga_AndreLB		1							2
Franca_UthaniadeMello					2																1																1							1
Francio_AngelaSchneider																										1
Franco_MarcelloF
FreitasdaSilveira_NelsonJose																																				2
Fujiwara_RicardoT
Gaeddert_Mary												2								2
Gallant_Joel
GalloVelez_Oscar
GalvaoPinto_ErikaSimone					2																						2
Gamble_Theresa
Garnier_Thierry
Garrett_DO	1
Garzelli_Carlo																1	2																									2
Giemza_Rafaela
Girardi_Daniel
Glatt_Ruth
Godbole_SheelaV
Goldman_GustavoH
Golim_MarjoriedeAssis
Gomes_CristianoM
Gomes_Eliane										1																																			2
Gomes_LeonardoHF
Gomes_RenataMiranda										1
GomezReino_JuanJ
Goncalves_RenatoTorres
Goulart_MariliaOF						1
Graca_EdnelzaS
Graeber_ThomasG
Gregianini_TatianaS																2																																2
Guarines_KlarissaMiranda
Guazzelli_LucianaSilva
Guerrant_RichardL
Guimaraes_RafaelLima
Gupta_Amita
Gurgel_RicardoQueiroz
Gutierrez_MaximilianoGabriel
GutierrezGalhardo_MariaC																	1																									1
Hackman_Judith																		2										2
Hakim_James
Hakim_JamesG
Harrington_Mark	1
HasiakSanto_Augusto
Heinemann_MarcosBryan
Heinrich_TassieleAndrea		2							1
HenriqueGuimaraes_Luiz
HernandezPando_Rogelio						1								1																										1
Hewison_Martin
HirataJunior_Raphael
Hirata_Rafael
Hirsch_CS											1	2
Hoffman_IrvingF
Hogg_Evelyn
Honer_MichaelRobert
Hooper_NancyM																												2
Hsu_Tsungda
Hsueh_PoRen
Huber_FeDagmar																	1																					2				1
Ianhez_LuizE
Ichihara_MY
Ikejiri_DiegoShiguemi
Inumaru_VTG
Ireton_GregC
Ishak_MarluisaOG
Ishak_Ricardo
Israel_Giselle															2			2							2	1			2																		2
Issa_MarinaAzevedo
Ive_Prudence
Ivo_MariaLucia
Jain_Neha
Jamal_SyedBabar
Jamur_MariaCelia										2																																			2
JardimSardinha_JoseFelipe
Jardim_GuilhermeAM														1
Jarvis_WR	1
JeovanioSilva_AndreL																															2
Joloba_Moses												2								2
JonesLopez_Edward												2								2
Juliano_MariaAparecida																																									1
Juliao_LisieuxdeSantana						2
Justulin_LA_Jr										2
Kampmann_Beate	1
Kanyama_Cecilia
Kashima_Simone
Kendall_MichelleA						1
Keruly_JeanneC
Khan_Kamran													2
Kiehlbauch_JuliaA																												2
Kim_HeeJin
Kim_Soyeon												2								2
Kimerling_MichaelE	2																	2	2													2
KinoshitaSilva_JoyceMatie
Klein_MR
KogaIto_CristianeYumi
Kolk_AJ	1
Komatsu_NaomiKawaoka																																														1
Komisopoulou_Evangelia
Kozlowski_AlineGarcia
Krettli_AntonianaUrsine						1
Krieger_MarcoAurelio	1
Kruschewsky_RamondeAlmeida
Kunkel_StevenL										2																																			1
Lacerda_DomicioCarvalho
Lage_AndreyPereira
Lage_CelsoLS						1
Lama_JavierR
LambertPassos_SoniaRegina	1														1			1	1							1					2
LandCuri_AndreLuis
Lanes_VeronicaR																	1
Lang_ErnestoS		1							1
Lange_Christoph	1
Lara_FlavioAlves
Laserson_KaylaF
Laserson_KF	1
Lauria_LM															2			2							2	1			2																		1
Lavor_EdilenePereira
Lawn_StephenD
Leandro_AnaCristinaCS																															2
Leao_SC
Leite_CQF																	1																					1
LemosLima_SheylaMaria
Lenzi_HenriqueLeonel
LevyNeto_Mauricio
Lima_AldoAM
Lima_DinalvaSoares					1					1																											1							1
Lima_FD										2
Lima_I
Lima_JFC													1
Lima_MarianadeAndrade
Lira_SimoneP										1
LobodeAguiar_PaolaPoloni											2	1			1		1			2																						1
Locatelli_Rodrigo											2
LongattoFilho_Adhemar
Lopes_CLR
Lopes_MTP
Lopes_RafaelL
Lorenzi_JulioCC										2																																			1
Lotufo_PA										1
Lourenco_AndreL						1
Lucena_SheilaCunha
Luiz_RR	1							1					2
Luna_CarlosF																																		1												1
Lupi_Omar
Macdonald_Murdo
Macedo_Rita
MachadoPereira_RosangelaRibeiro
Machado_A_Jr
Machado_AlcyoneArtioli
Machado_FelipeD
Machado_LuizFernandoA
Machado_Pablo			2	2
Machado_RosangelaGP
MagalhaesdeAndradeLima_AnaLuiza
Magalhaes_Marcelo
MaiaChaves_FranciscoCelio
MaiadeAlbuquerque_YvanaMaria
Maia_Rosalia												1								1																				1
Makhema_Joseph
Malacarne_Jocieli
Malaghini_Marcelo	2
Malaspina_AnaCarolina		2																														1			1			1
Malheiro_Adriana
Malta_ValeriaRS		1							1					1
Maltempe_FlavianeGranero																																			2
Maniero_VivianeC																										1
Marcelli_Fiorella																2	2																							2		1						2
Marcellos_LuizaF							2
MarceloCurto_MariaJoao						1								1																										1
Marchi_S
Marcon_SoniaSilva
Marcondes_NadirRodrigues		2							1																										2
MarindaSilvaCanini_SilviaRita					1																						1
Marinho_TamaraGermani														1
MarquesNogueiraCastanon_MariaChristina																																									1
Marques_Fernanda		2							2
Marques_HebertSilva											2	1			1		1			2																						1
MarquezValderrama_Jorge
Marsh_PhilipD
Martin_Carlos																2	1																									1
Martinez_Roberto
MartinsSales_CarolinaMaia											2
Martins_MarciaValeriaBS																																1
Martins_MarcosAP														2
Martins_MC
Martins_VicenteP
MasciaLopes_FlaviaCristine		2							1
Matiollo_Camila
Matos_HaroldoJ	1					1		1											1												1	2
Matos_MAD
Matsuoka_Masanori
Matteelli_Alberto	1
Mattos_AnaMarciaM
Mauad_Thais
Mayer_KennethH
McCauley_Marybeth
McGee_Bryan											2	2								2
McIntosh_Douglas
Medeiros_EAS	1
Medeiros_MariaAugusta						1								1																										1
Mello_FCD	1							1
Melo_PatriciadaSilva										1
MendesdeCordova_CaioMauricio
Mendes_MA			2	2
Mendes_NataliaHelena		2																				1
Mendonca_Marcelo
Mendum_TomA
Menezes_SaraLS																			2							1		1
MennaBarreto_SergioSaldanha
Mesquita_CristianeLeite
Michaluart_P										2
Micheletti_AnaCamila		2							2
Michelon_CandiceTosi	2							1								2																								1								1
Miller_AC															2			2							2				2
Mills_LisaA
Minozzo_JoaoCarlos
MirandaPaniago_AnamariaMello								1
Miranda_AbrahamG
Mohan_CI															1			2							2				1
Moiteiro_Cristina						1								1																										1
Monot_Marc
Montarroyos_UR																																		2
Monte_Rossiclea												1								1																											1
Monteiro_Gisele
MonteiroMaia_Renata
Montenegro_SML																																						1
MontesD'Oca_CarolineDaRos														2
Montoya_Dennis
Morbidoni_HectorR			1	1										1
MoreiraCamargos_PauloAugusto
MoreiraMascarenhas_RitaElizabeth
Moreira_ValeriaBarbosa																			2													2						2
MoreiraOliveira_MS
Morel_CarlosMedicis
Moro_AntonioC		2							2
Moyses_RA										2
MunozSanchez_AlbaIdaly
MuzyDeSouza_GilvanR	1																	1	1									2
Nahas_WilliamCarlos
NantuaEvangelista_MariadoSocorro													1
Napolitano_DanielleR
Narvskaya_Olga	1																2																									1
NascimentoCosta_MariadaConceicao
NascimentoSaldiva_PauloHilario
Nascimento_IvanP
Natal_Sonia
Nedel_Fernanda
NederGalesi_VeraMaria
Neder_Luciano										2
Nery_AndreiaFerreira
Nery_JoildaSilva																																											1
Netz_PauloA			2	2
NeubauerdeAmorim_HermesLuis														1		1	1
Neves_FabioFernandes
NguyenThuHuong
NielsenSaines_Karin
Niemann_Stefan																1	2																									1
Nobre_ChristianeAguiar
NogueiraQueiroz_JoseAjax
Nogueira_ChristianeLourenco
Nogueira_Lucas
Noguti_ErikaNoda		1																																	2
NunesFerrer_GlenioCesar
Nunes_LucianadeSouza						1										1			1																													1
Ochoa_MariaTeresa
Ogusku_MauricioMorishi
Ojcius_DavidM
OliveiraTavares_RicardoCandido																			2													2						2
Oliveira_CarolinaG		2							2
Oliveira_EvelinSantos
Oliveira_Hedi	2					1		1											1												1	1
OliveiraNeto_ManoelP
Oliver_Constance										2																																			2
OrbemMenegatti_AngelaCamila
Oskam_Linda	1
Otten_Tatiana	1																2																									1
Otto_ThomasD
Oxlade_Olivia	1												2
Padilha_EliasCarvalho										1																																			1
Pagliari_Carla
Paixao_Eleonora		2
Palomino_JC
PanizMondolfi_Alberto
Papali_MariaAparecida
ParajonCosta_BeatrizS		1							1
ParoPedro_HeloisadaSilveira
Pascoe_Margaret
Pasqualotto_AlessandroC
Pauli_Ivani			1	1
PauloVicente_AnaCarolina
Pavon_Ada	2																	2	2													2
PazinFilho_Antonio																																												1
Pedrozo_Cinthia
Peixinho_Solange										1
PelegrinidaSilva_Adriana										2
Pelizon_AC										2
Penna_GersonOliveira
Penna_ThadeuJP
Pereira_Daniele
Pereira_GabrielaAndrade
Pereira_GuilhermeAlves		2							2
Pereira_JoseH			2	2																																2
Pereira_Maristela
Pereira_VRA
PerezSilanes_Silvia
Pertuze_Julio
Peruhype_RarianneCarvalho								1													2																1
Pessoa_JoaoCosta		1							1
Petersen_GuilhermeOliveira			1	1
Pierrotti_LigiaC
Pinho_NathanaG
Pinto_AnneCybelle
Pinto_MarianaTomazini													1
Pinto_ShaftCorrea						1
PiwowarManning_Estelle
Ponte_CarlosGG
Poroca_DiogodaRocha
Portela_MargarethCrisostomo
Portugal_Clara		2
PotiGomes_KirlaWagner
Procopio_MariaJose
QueirozdeCarvalho_EulogioCarlos																	1
Quelapio_MariaImelda											1	2
Quesniaux_ValerieF										2																																			2
Quilles_MarcelaB		2							2
Ramos_RicardoMartins														1		1	1
Ranza_Roberto
Ravn_Pernille
Reece_StephenT
Rego_JoakimC																																						1
Reis_LC
Reiss_Peter
Renard_Gaby			2	2
ResendeCo_T											1	2
Resende_DaniloPires																																	2
Resende_MariangelaRibeiro
RezendeMoreira_AdrianadaSilva	2																1		1													1
Ribaudo_HeatherJ
RibeiroDeCastro_SandraBertelli																																									1
RibeirodeJesus_Amelia
RibeiroMacedo_L											2
Ribeiro_Elisangela																																	2
Ribeiro_Flavia
Ribeiro_MarcioGarcia		1
Ribeiro_RonnyR		1							1
Richter_Elvira
Riley_LW
RochaSoares_VitorYamashiro
Rocha_CarolinaD										2																																			1
Rocha_FelipeAraujo
Rocha_MarceleN						2	2																2	2						1									2
Rocha_MarciaAndrade																															2
RodriguesQuerido_SilviaMaria
Rodrigues_CamilaE
Rodrigues_JM
Rodrigues_MarieliOliveira														2
Rodrigues_MicheleF
Rodrigues_Paula
Rodrigues_RodrigoF										2																																			2
Rodrigues_Vanderlei										2																																			2
Rodrigues_Virmondes_Jr
Roffe_Ester
Rojas_Rosario											1	1
Romiti_Ricardo
RoqueBarreto_AnneJaquelyne					2																2																2							2
Roque_NataliaR
Rosa_PatriciaSammarco
Rosales_Senia	2																	2	2													2
Rossi_MarcosAntonio
Rosso_Franciele	1															2	1																							1								2
Rothfuchs_AntonioGigliotti
Rovaris_DarcitaB
RueschGerdes_Sabine																1	1																									1
Ryffel_Bernhard										2																																			2
SaadMagalhaes_Claudia
SalaniMota_RosaMaria	1																1
Salazar_AndresM
Salem_JuliaIgnez		1
Sales_MarianaLazaro
Salgame_Padmini												2								2
SaloumDeghaide_NeifiHassam																																		1												1
Salum_LiviadeBarros
SampaioBarros_PercivalD
Samper_Sofia																2	1																									1
Sanchez_Jorge						1
Sancho_Luisa		2
Sanchotene_KarineO														2																										1
Sannomiya_Miriam		2							2													2
Santana_GenoileOliveira
Santiago_MB
SantiniOliveira_Marilia
SantosBoffo_MariaMarta														1
SantosdeSouza_SilviaLeopoldina												1								1																											1
Santos_Joseney
Santos_MarcelaLopes																																		2												2
Santos_ReginaHA		2							2
Santos_RodrigoCorreia
Santos_SilvaneB
SantosFortuna_Elizabeth
Sapkota_BishwaRaj
Saraiva_Margarida
Sarinho_Emanuel
SathlerAvelar_Renato
Sato_DN
Scanga_CA
ScholanteSilva_AnaBarbara														2		1
Schroeder_EvelynK
Schuh_SandraJungblut														1		1	1																									1						1
Schwartzman_Kevin													2
Scozzafava_Andrea
Secatto_Adriana																																													1
Segat_Ludovica
Seger_J										2
SeixasDuarte_MariaIrma
Seleghim_MirnaHR										1
Serafini_MairimRusso										1																																			1
Sette_LuisHBC
Severo_CeciliaBittencourt
Severo_LuizCarlos
Shang_Nong																		1										1
Sharma_NehaBarve
Shinjo_SamuelKatsuyuki
Silva_CarlosAM
Silva_ClovisA
Silva_Guida	1																1
Silva_H																																									1
Silva_Marcia		1																				1
Silva_PaulaFerroE																						1
Silva_RG			2	2
Silva_VaniaL		1							1																																1
Silva_WandersonMarques
SilveiradeMedeiros_VanessaLucilia
Silveira_GuilhermeG
Smith_RB										2
SoaresBarata_LauroEuclides										2
SoaresFilho_PauloMartins
SoaresLima_StellaSala																				1																						1
SoaresMoreira_J																															1
Soares_CassiaGP						1																																			2
Soares_Patricia								1
Soares_RodrigoPP						2	2																2	2						1									2
SocorroSilva_A										2
SodreCosta_LuizAntonio		1							1
Solano_Beatriz
Sole_D
Sotto_MirianNacagami
SouzadosSantos_AndreLuis
SouzaMenezes_CarlaMaria		1																				1
Souza_AndressaM						1
Souza_AnselmoS
Souza_ArthurSoares_Jr
Souza_MonicaCristina
Sow_PS
Spector_N	2												2			1																						1					1
Sprinz_Eduardo
Staviack_A	2														1			2	1							1					1	1
Stehr_Matthias														1																		1						1
Stevanato_Alessandra		2							2
Stevens_AntonyPeter
Storpirtis_Silvia
Struchiner_ClaudioJose											1	1
Stucchi_RSB
Sztajnbok_Flavio
Taha_TahaE
Talhari_AnetteChrusciak
Talhari_Carolina
Tauch_Andreas
Tavares_M
Tavares_MicheldeAraujo
Taveira_AlineF						2																																			2
TefeSilva_Cristiane										2																																			2
Teixeira_EG	1							1					2
Teixeira_MauroM
Teixeira_MilenaG						1																																			2
TellesPerrechi_MirtesCristina
Thai_VuHong
ThemeFilha_MarizaMiranda
Theodoro_RaquelCordeiro
TokumaruMiyazaki_NeideHiromi
Toossi_Z											1	2
Torrens_AnaWieczorek													1
Traebert_Jefferson
Trindade_BrunoCaetano
Trost_Eva
Tsanaclis_AnaMariaC										2
Tuboi_SuelyH															1			1							1	2			1																		1
Turk_MeritxellZurita
Udo_EY
Uip_DavidEverson
ValetteRosalino_ClaudiaMaria																															1
vandenHof_Susan													2												2				2																		2
vanHelden_PaulD	1															1	2																									1	1
vanMeijgaarden_KE
VanThuc_Nguyen
VanLume_DanieleSM																																						1
Vandamme_Peter														2
Varaine_Francis
Varanda_ElianaA		2							1													1
Vargas_PA
Vargas_PabloA
Vaso_Alessandra			2	2																																1
Vergara_FatimaMF						1	2																							1									1
VerzignassiSilveira_ThaisGomes																																			1
VianaNiero_C												1								1
Vicente_Esther
Victora_GD										2
VieiraTeixeira_JorgeJuarez																																			1
Vilela_MMS
Villarino_Andrea
Visentainer_JeaneEL																																			1
Vishnevsky_Boris	1																2																									1
Vivan_AnaLuiza			2	2																																2
Volsi_EC										2
Wagner_Dirk
Wang_Lei
Warren_RobinM	1															1	2																									1	1
Weisenberg_ScottA	1
Wells_CharlesD
Werneck_GuilhermeL	2							1										1	1													1
WerneckBarroso_Eduardo						1																									1
Wildner_LeticiaMuraro
Wilkinson_KatalinA																															1
Wilkinson_RobertJ																															1
Willers_DeniseMC
Williams_Bhanu
Wilson_MaryE
Wu_Xingye						1
Xavier_MarianaMorrone																																				1
Ximenes_RAD																																		1
Ximenes_ValdecirF
Yamauchi_JonasUmeoka
Yew_WingWai
Zanardi_VeronicaA
Zanatta_Nilo														2
Zanetti_Valeria
Zanin_RafaelF				1
Zaranza_EtelvinadasGracas
Zavascki_AP
Zucchi_FabiolaCR										2
AbadFranch_Fernando
Abadia_Edgar																	1																									1
Abarca_Katia
Abbas_Zaigham
Abdurrahman_SaddiqTsimiri
AbeJacob_CristinaMiuki
Abebe_Markos
Abeijon_Claudia
Abilio_AmandaVieira
Abolhassani_Mohammad																																											1
AbrahaoRozman_Mauro
Abrahao_RMCM
Abram_Ulrich
Abrams_Bethany
Abrantes_FlaviadeAzevedo
Abrao_EmilianaP		1
Abrao_FC
Abreu_Fatima
Abubakar_Ibrahim
AbudMendoza_Carlos
Aburjaile_Flavia
Acchar_Wilson
AcedodelOlmo_MariaJose
Achkar_JM
Acorci_MJ
Adachi_Osao			1	1
Adao_Pedro		1							1
Afiune_JB
Agertt_Vanessa
Agoglia_L
Agottani_JorgeB
Agra_MariadeFatima
Aguas_Ricardo
Aguiar_AnnaCaroline						1
Aguiar_Fernanda
Aguilar_D						1								1																										1
Ahmad_Saeed		1							1													1
Ahuja_Shama
Aide_MiguelAbidon
Aires_RS
AlJahdali_Hamdan													1
AlMuhsen_Saleh
AlOtaibi_B													1
Alarcon_JorgeO
Albe_BernardoPaulo
AlbuquerqueGuerreiro_LuanaTatiana
Albuquerque_BernardinoClaudio
Albuquerque_MJ
Albuquerque_MD
Albuquerque_Patricia
Alcaneses_MaryRose											1	1
Alcantara_ACC
Alcantara_GlauciaBraz		1							1
Alderete_JB
Aldwell_Frank
Alegranci_Pamela
Alencar_AndreaPadilha
Alessandri_AL
Alexander_Neal																																														1
Alexandre_PatriciaBD
AlezioMuller_BeatrizLima	1
Alffenaar_JanWillemC
Alfredo_Charity
Allen_R
AlmeidadosSantos_JoaoPaulo
AlmeidaJunior_Pedro												1								1
Almeida_AlexandreS	1																																										1
Almeida_Alzira
Almeida_CatiaA
Almeida_CristinaR
Almeida_FabioCL
Almeida_JM
Almeida_LucianaL	1							1											1
Almeida_MarianaR							1
Almeida_NalvoF
Almeida_RM
Almeida_SabrinaEM																1
AlmeidaPaes_Rodrigo
Alonso_SilviaDelV
AlonsoSardon_Montserrat
Alsallaq_Ramzi
Alsina_Laia
Altaf_Muhammad		1							1													1
Altemani_AAM
Altice_FrederickL
Alvarenga_LarissaMagalhaes
Alvarenga_MA
AlvaresdaSilva_MarioReis
AlvaresDelfino_ViniciusDaher
Alvarez_Beatriz
Alvarez_Matheus
Alvarez_TomasAiza
AlvesAraujoSilva_PriscilaRegina
AlvesBensi_ElianePicoli
AlvesBotelho_KatiaCirlene		1																				1
AlvesCortez_AnaClaudia
AlvesdeCastro_CristianoBel	1							1			1
Alves_Adriana
Alves_AntonioJ
Alves_ClebertJose
Alves_FranciscoSF
Alves_Gerlane
Alves_IlceliadosSantos
Alves_IsabelDantas														1
Alves_IzabelAlmeida
Alves_JosePH
Alves_KarinaF		1							1
Alves_MarcioJM
Alves_RO																																									1
Alves_RayanneSantos																					1																1							1
Alves_RB
Alves_Ricardo
Alves_SimoneV
AlvesFilho_G
AlvesJunior_EduardoR
Alviano_CelutaS
Alviano_DanielaS
Alvim_C
Amadeu_ThaisP
Amado_Gilles
Amador_Ana								1		1																								1
Amancio_FF
Amancio_RodrigoTeixeira
Amaral_Marta
Amaral_NilsonF
Amarante_GiovanniWilson						1																																			1
AmaranteMendes_GustavoP
Amato_ValdirS
Amer_NabilAbit
Amim_LuciaHLV	1																		1							1																	1
Amorim_CS
Amorim_CamilaF
Amorim_EricoGurgel
Ananias_SandraR		1							1
Anbalagan_Selvaraj
Ancizu_Saioa
Anconi_CleberPA																																									1
Andersen_Peter
Anderson_Maija
Anderson_Suzanne																															1
AndradeMota_EduardoLuiz
Andrade_AFB
Andrade_AnaLucia																																	1
Andrade_AndersonA
Andrade_BrunoHorta
Andrade_CesarAS
Andrade_CR
Andrade_CristianoFeijo
Andrade_HM
Andrade_LeonardoN									1													1
Andrade_MEB
Andrade_RLP								1
Andrade_RobertoFS
Andrade_VanusadeLemos
AndradeNeto_Manoel										1
Andre_Murielle
Andrejak_Claire
Angeby_Kristian
Angerami_RN
Angkasekwinai_Nasikarn
Anthony_RM	1
AntonioMironCanelo_Jose
Antonio_JoseneideMS
Antonio_MARGM
Antunes_A		1
Antunes_SergioGomes
Anunnatsiri_Siriluck
AparecidaMartinsColetta_EsterNei
Appelberg_Rui
Appenzeller_Simone
Aragon_DaviCasale								1
ArakawaSugueno_L										1
AranhadeMacedo_LucianaLucena
ArantesSoares_JoaoMarcos
Arantes_RM
Araoz_R
AraujoCardoso_ClaudeteAparecida
AraujoJunior_JoaoPessoa
AraujoMaya_MariaCristina
AraujoPaz_ElisabetePimenta
Araujo_AngelaR		1							1
Araujo_ConstanceAA
Araujo_CristinaP
Araujo_FlabioR
Araujo_JessicaF
Araujo_Leopoldina
Araujo_LuizAlbertoP
Araujo_MercedesFabiana
Araujo_NeySoares
Araujo_NicoleAA
Araujo_RafaeleCP									1
Araujo_SoniaMHA
Araujo_Zaida
AraujoFilho_SteliodaConceicao
Araya_Pamela																1
Arbex_Marcos		1																														1						1
Ardengh_JoseCelso
Arduini_D															1			1							1				1
Arduino_R
Argondizzo_AnaPaula
Arguelho_MariaLaraPM
ArialAyres_LilianFernandes
ArizaMonteiro_MarinaPinhas
Arles_Elsa
Armengol_R
Arnold_LianeS	1													1		1	1			1												1								1
Arnold_Vincent
Arora_Jyoti																1	1																									1
ArraisSilva_WagnerW
ArroyoSanchez_MariaCarmen
Arruda_LuisaK																																													1
Arruda_RS
Arvellos_AndreN
Aspler_Anne													1
Assis_MariaCristina
Assis_PatriciaA										1
Ataide_EC
Athanazio_RodrigoAbensur
AthaydeLima_RafaelSiqueira
[truncated: 4,402 more rows]
[truncated: 5,000 more columns]
